# Supplementary material for: Integrative CRISPR Activation and Small Molecule Inhibitor Screening for lncRNA Mediating BRAF Inhibitor Resistance in Melanoma
Source: Biomedicines. 2023 Jul 21;11(7):2054. doi: 10.3390/biomedicines11072054 (PMC10377043; doi:10.3390/biomedicines11072054)
Supplement: Supplementary file 1 [file biomedicines-11-02054-s001.zip]

Archive with 7 entries (7 files):
- Supplementary Figures.pdf
- Table S1_melanoma-drug-resistance_lncRNAs.xlsx
- Table S2_sgRNA_list_pooled_array_drug_resist.xlsx
- Table S3_Oligos.xlsx
- Table S4_sgRNA_screeen.xlsx
- Table S5_compounds_screen.xlsx
- XLOC_067371_Seq.pdf
