# Supplementary material for: Integrative CRISPR Activation and Small Molecule Inhibitor Screening for lncRNA Mediating BRAF Inhibitor Resistance in Melanoma
Source: Biomedicines. 2023 Jul 21;11(7):2054. doi: 10.3390/biomedicines11072054 (PMC10377043; doi:10.3390/biomedicines11072054)
Supplement: Supplementary file 1 [file biomedicines-11-02054-s001.zip › Table S1_melanoma-drug-resistance_lncRNAs.xlsx]

## Sheet: Sheet1
Table S1. Differential lncRNA expression
name	Symbol	Transcript.type	logFC.SKMEL.vs.T22	pvalue.SKMEL.vs.T22	FDR.SKMEL.vs.T22	logFC.SKMEL.vs.T23	pvalue.SKMEL.vs.T23	FDR.SKMEL.vs.T23	CPM.SKMEL	CPM.T22	CPM.T23	Genomic.position	strand	X27ac.4me1.4me3.SKMEL.parental	X27ac.4me1.4me3.SKMEL.T22	X27ac.4me1.4me3.SKMEL.T23	Mono.exonic	Description
ENSG00000166770	ZNF667-AS1	lincRNA	1.29067	3.18256e-09	2.16969e-07	-0.806735	0.000371557	0.0100116	1.12839	2.76523	0.644958	chr19:56988619-57012035	+	-/n/+	-/n/+	-/n/+	no	ZNF667 antisense RNA 1 (head to head) [Source:HGNC Symbol;Acc:HGNC:44321]
ENSG00000176912	TYMSOS	antisense	-0.139533	0.3981	1	0.512992	0.00213449	0.0434092	2.56247	2.32653	3.65672	chr18:641320-658340	-	+/n/+	+/n/+	+/n/-	no	TYMS opposite strand [Source:HGNC Symbol;Acc:HGNC:29553]
ENSG00000182165	TP53TG1	lincRNA	0.555603	0.000469517	0.00991324	0.553473	0.000501221	0.0128916	2.92809	4.30458	4.29692	chr7:86954541-86974831	-	+/n/+	-/n/+	-/n/-	no	TP53 target 1 (non-protein coding) [Source:HGNC Symbol;Acc:HGNC:17026]
ENSG00000183250	LINC01547	lincRNA	0.912254	3.41247e-05	0.00100109	0.672489	0.00204081	0.0419384	0.865315	1.62798	1.37884	chr21:46352729-46359828	-	+/n/+	+/n/+	+/n/-	no	long intergenic non-protein coding RNA 1547 [Source:HGNC Symbol;Acc:HGNC:15707]
ENSG00000184608	FAM167A-AS1	antisense	1.38019	0.000446616	0.00949641	-0.328133	0.489697	1	0.144134	0.378406	0.114282	(hg38)chr8:11368402-11438658	NA	+/n/-	-/n/-	-/n/-	no	FAM167A antisense RNA 1 [Source:HGNC Symbol;Acc:HGNC:15548]
ENSG00000185168	LINC00482	lincRNA	0.939321	0.000573238	0.0117624	0.744464	0.0066453	0.108235	0.454793	0.872883	0.764626	chr17:79277571-79283048	-	+/n/-	+/n/-	+/n/-	no	long intergenic non-protein coding RNA 482 [Source:HGNC Symbol;Acc:HGNC:26816]
ENSG00000186019	AC084219.4	antisense	1.33326	4.13925e-05	0.00118292	-0.380501	0.31173	1	0.242722	0.614965	0.186244	chr19:44609616-44617298	-	+/n/+	-/n/+	-/n/+	no
ENSG00000203446	AC004988.1	antisense	0.989717	2.35451e-20	7.32977e-18	0.263926	0.00146817	0.0318083	51.55	102.368	61.8969	chr7:40577726-40586527	-	+/n/+	+/n/+	+/n/-	no
ENSG00000203721	LINC00862	lincRNA	1.05997	8.38688e-09	5.29722e-07	0.0421754	0.804375	1	1.99585	4.16336	2.05629	chr1:200311672-200343482	-	+/n/-	-/n/-	+/n/-	no	long intergenic non-protein coding RNA 862 [Source:HGNC Symbol;Acc:HGNC:21901]
ENSG00000204934	ATP6V0E2-AS1	antisense	-0.243461	0.123227	0.789351	0.800062	1.32729e-06	6.98834e-05	3.09919	2.61833	5.39821	chr7:149564786-149577699	-	+/n/-	+/n/-	+/n/-	no	ATP6V0E2 antisense RNA 1 [Source:HGNC Symbol;Acc:HGNC:44180]
ENSG00000215447	BX322557.10	lincRNA	0.439633	0.0043581	0.0653301	0.514919	0.000936652	0.0218761	3.45361	4.68596	4.93601	chr21:46707967-46711653	+	+/n/+	+/n/+	-/n/+	no
ENSG00000224189	HAGLR	antisense	1.35373	5.05382e-31	5.92863e-28	-0.341727	1.06622e-05	0.000447877	60.9378	155.742	48.0854	chr2:177037923-177053686	-	+/n/+	+/n/+	+/n/-	no	HOXD antisense growth-associated long non-coding RNA [Source:HGNC Symbol;Acc:HGNC:43755]
ENSG00000224397	LINC01272	lincRNA	0.57461	4.4272e-08	2.43912e-06	0.462231	5.71331e-06	0.000257417	22.824	33.9922	31.4449	chr20:48884023-48896332	+	+/n/+	+/n/+	+/n/-	no	long intergenic non-protein coding RNA 1272 [Source:HGNC Symbol;Acc:HGNC:50328]
ENSG00000225140	RP11-809C18.3	antisense	1.36267	6.89568e-07	2.98257e-05	0.509114	0.0639098	0.572311	0.415737	1.07002	0.593442	chr10:674578-677195	+	+/n/-	+/n/-	+/n/-	no
ENSG00000226527	AP000289.6	lincRNA	0.388625	0.431066	1	1.69174	0.000121558	0.00383257	0.0994809	0.129995	0.324619	chr21:34484005-34496009	-	+/n/-	-/n/-	+/n/-	no
ENSG00000226688	ENTPD1-AS1	antisense	0.614898	7.28206e-08	3.82782e-06	0.19652	0.0623583	0.562341	16.1635	24.7544	18.5221	chr10:97512963-97849995	-	+/n/+	+/n/+	-/n/-	no	ENTPD1 antisense RNA 1 [Source:HGNC Symbol;Acc:HGNC:45203]
ENSG00000228741	SPATA13	lincRNA	0.197954	0.567589	1	1.7273	1.3927e-07	9.02761e-06	0.238273	0.272967	0.793633	chr13:24553949-24609166	+	+/n/+	-/n/+	-/n/+	no	spermatogenesis associated 13 [Source:EntrezGene;Acc:221178]
ENSG00000229950	TFAP2A-AS1	antisense	1.65605	9.56623e-26	5.93686e-23	1.05587	1.66776e-15	3.52589e-13	9.62758	30.3426	20.0164	chr6:10409573-10416679	+	+/n/+	+/n/+	+/n/-	no	TFAP2A antisense RNA 1 [Source:HGNC Symbol;Acc:HGNC:40579]
ENSG00000230102	RP11-407B7.1	lincRNA	1.2727	3.6795e-06	0.000136658	-0.677656	0.026063	0.307772	0.588863	1.42801	0.370742	chr3:193723226-193788759	-	+/n/+	+/n/+	+/n/-	no
ENSG00000230269	RP1-40E16.9	lincRNA	0.538233	0.00145888	0.0262114	-0.141427	0.397176	1	3.1825	4.62301	2.88875	chr6:3182978-3195990	-	+/n/-	+/n/+	+/n/-	no
ENSG00000230798	FOXD3-AS1	antisense	0.395105	0.00830958	0.110374	0.509044	0.00079271	0.0190254	3.79696	4.99258	5.40503	chr1:63786555-63790112	-	+/n/+	+/n/+	+/n/-	no	FOXD3 antisense RNA 1 (head to head) [Source:HGNC Symbol;Acc:HGNC:40241]
ENSG00000230844	ZNF674-AS1	lincRNA	0.505898	0.00164637	0.0290163	0.361485	0.0230793	0.282203	2.79591	3.97051	3.59189	chrX:46404928-46407843	+	+/n/+	+/n/+	-/n/-	no	ZNF674 antisense RNA 1 (head to head) [Source:HGNC Symbol;Acc:HGNC:44266]
ENSG00000231327	AC016700.5	lincRNA	0.517301	0.140487	0.853203	1.17239	0.000568259	0.0143443	0.21054	0.301309	0.476308	chr2:70351168-70352449	-	+/n/-	+/n/-	+/n/-	no
ENSG00000231528	FAM225A	lincRNA	0.495044	0.011726	0.14532	1.08237	1.56304e-07	1.00237e-05	1.13818	1.60518	2.41261	chr9:115875353-115882208	+	+/n/+	-/n/-	-/n/-	no	family with sequence similarity 225 member A (non-protein coding) [Source:HGNC Symbol;Acc:HGNC:27855]
ENSG00000232677	LINC00665	lincRNA	1.04663	1.16373e-10	1.00669e-08	0.384523	0.00859212	0.132602	3.63399	7.50831	4.74549	chr19:36803969-36822620	-	-/n/+	-/n/+	-/n/+	no	long intergenic non-protein coding RNA 665 [Source:HGNC Symbol;Acc:HGNC:44323]
ENSG00000233098	CCDC144NL-AS1	antisense	3.14298	2.03399e-27	1.50506e-24	-0.369719	0.103574	0.771839	0.629195	5.57614	0.48677	chr17:20771746-20905589	+	-/n/+	-/n/-	-/n/-	no	CCDC144NL antisense RNA 1 [Source:HGNC Symbol;Acc:HGNC:51340]
ENSG00000233110	RP11-301L8.2	antisense	-2.36064	1.20478e-24	6.40291e-22	1.56923	6.9601e-18	2.02885e-15	3.7509	0.72928	11.1345	chr4:186509063-186515157	+	+/n/-	-/n/-	+/n/-	no
ENSG00000234377	RNF219-AS1	antisense	0.598345	0.000848819	0.0165186	0.318072	0.0721538	0.619987	1.79932	2.7249	2.24269	chr13:78493824-79191463	+	+/n/+	+/n/+	+/n/-	no	RNF219 antisense RNA 1 [Source:HGNC Symbol;Acc:HGNC:42700]
ENSG00000234754	C1orf140	lincRNA	0.61359	0.329707	1	1.8173	0.00100978	0.0232659	0.0553381	0.0853417	0.198607	chr1:221503422-221509638	-	+/n/-	+/n/-	+/n/-	no	uncharacterized LOC400804 [Source:EntrezGene;Acc:400804]
ENSG00000236423	LINC01134	lincRNA	0.717537	0.0010117	0.0192065	0.202298	0.354797	1	0.874341	1.43986	1.00667	chr1:3816936-3833789	+	+/n/+	+/n/+	+/n/-	no	long intergenic non-protein coding RNA 1134 [Source:HGNC Symbol;Acc:HGNC:49449]
ENSG00000236449	AC018890.6	antisense	0.660837	5.76039e-08	3.10255e-06	0.44939	0.000111723	0.0035598	12.262	19.3885	16.7445	chr2:175411869-175639555	+	+/n/+	+/n/+	+/n/-	no
ENSG00000236532	AL035610.2	lincRNA	1.25589	1.03655e-08	6.45789e-07	0.534232	0.0103195	0.153403	0.934384	2.23579	1.35411	chr21:29488413-29600986	-	+/n/-	-/n/-	+/n/-	no
ENSG00000237380	HOXD-AS2	antisense	1.22443	8.76581e-13	1.01227e-10	0.252672	0.0883889	0.702292	3.14905	7.35948	3.7523	chr2:176986339-177001826	-	+/n/+	+/n/+	+/n/-	no	HOXD cluster antisense RNA 2 [Source:HGNC Symbol;Acc:HGNC:43756]
ENSG00000238184	CD81-AS1	antisense	0.705471	0.000881922	0.0170592	0.358801	0.0894484	0.706785	0.929424	1.51714	1.19259	chr11:2349979-2399222	-	+/n/+	+/n/+	+/n/-	no	CD81 antisense RNA 1 [Source:HGNC Symbol;Acc:HGNC:49384]
ENSG00000239508	PLCH1-AS1	antisense	2.28306	9.50068e-11	8.34619e-09	-0.396714	0.340312	1	0.182041	0.893159	0.137425	chr3:155166973-155175542	+	+/n/-	-/n/-	-/n/-	no	PLCH1 antisense RNA 1 [Source:HGNC Symbol;Acc:HGNC:41231]
ENSG00000241472	PTPRG-AS1	antisense	0.47549	0.000744744	0.0146954	0.767436	2.14584e-07	1.34124e-05	4.71493	6.55608	8.02577	chr3:62246540-62355005	-	-/n/+	-/n/+	-/n/+	no	PTPRG antisense RNA 1 [Source:HGNC Symbol;Acc:HGNC:44638]
ENSG00000242516	LINC00960	lincRNA	1.07845	0.000256112	0.00588122	-0.0558662	0.860175	1	0.337243	0.715809	0.323669	chr3:75721542-75728454	+	-/n/+	-/n/+	-/n/+	no	long intergenic non-protein coding RNA 960 [Source:HGNC Symbol;Acc:HGNC:48710]
ENSG00000245025	RP11-875O11.1	antisense	0.559506	0.000324065	0.00721099	0.22867	0.131423	0.8876	3.42626	5.05094	4.01478	chr8:22842109-22876848	-	+/n/-	+/n/+	+/n/-	no
ENSG00000245067	IGFBP7-AS1	antisense	-1.42177	3.25659e-08	1.83949e-06	0.873261	4.1939e-05	0.00151437	1.12864	0.418957	2.06818	chr4:57975928-58071676	+	+/n/+	+/n/+	+/n/-	no	IGFBP7 antisense RNA 1 [Source:HGNC Symbol;Acc:HGNC:40296]
ENSG00000245910	SNHG6	lincRNA	0.513774	1.47283e-08	8.89376e-07	0.2168	0.0095652	0.144196	64.3442	91.8689	74.7757	chr8:67833919-67838633	-	+/n/+	+/n/+	+/n/-	no	small nucleolar RNA host gene 6 [Source:HGNC Symbol;Acc:HGNC:32965]
ENSG00000246283	CTD-2036P10.3	lincRNA	1.54378	0.00017253	0.00417203	0.86408	0.0472595	0.466456	0.122127	0.356416	0.223334	chr15:43031316-43035400	+	+/n/+	+/n/+	-/n/-	no
ENSG00000248360	LINC00504	lincRNA	0.505552	1.72851e-07	8.44024e-06	-3.02122	5.39797e-48	6.50539e-44	53.8494	76.4507	6.63155	chr4:14472089-14889793	-	+/n/-	-/n/-	-/n/-	no	long intergenic non-protein coding RNA 504 [Source:HGNC Symbol;Acc:HGNC:43555]
ENSG00000248690	HAS2-AS1	antisense	0.845891	0.000212842	0.00500957	1.1209	1.51465e-06	7.85447e-05	0.664184	1.19415	1.44652	chr8:122651533-122656933	+	+/n/+	+/n/+	+/n/-	no	HAS2 antisense RNA 1 [Source:HGNC Symbol;Acc:HGNC:34340]
ENSG00000251161	RP11-540O11.1	lincRNA	0.168696	0.401807	1	0.720546	0.000422012	0.0111189	1.15218	1.29563	1.89968	chr15:41199009-41201540	+	+/n/-	-/n/-	-/n/-	no
ENSG00000253490	AC145110.1	lincRNA	0.524451	1.34973e-09	9.78419e-08	-0.322243	6.90062e-05	0.00235056	66.7367	95.9936	53.3779	chr8:29605825-29656008	+	+/n/+	+/n/+	+/n/-	no
ENSG00000254615	RP11-395G23.3	lincRNA	0.568824	0.0014997	0.0268046	-0.151487	0.397186	1	1.89867	2.81736	1.709	chr8:107282372-107285127	+	+/n/+	+/n/+	+/n/-	no
ENSG00000261329	CTD-2049O4.1	antisense	1.1621	4.59123e-05	0.00129668	0.427046	0.14238	0.929044	0.381514	0.856888	0.515933	(hg38)chr16:27678940-27718806	NA	+/n/-	+/n/-	+/n/-	no
ENSG00000261824	LINC00662	lincRNA	0.5151	5.67229e-06	0.000201492	0.00291019	0.978227	1	15.8731	22.6844	15.9055	chr19:28175488-28284848	-	+/n/+	+/n/+	+/n/-	no	long intergenic non-protein coding RNA 662 [Source:HGNC Symbol;Acc:HGNC:27122]
ENSG00000264278	RP11-162A12.2	lincRNA	0.295724	0.0937398	0.666362	0.938593	5.03548e-07	2.93033e-05	1.84001	2.26066	3.53038	chr18:74506688-74534251	-	+/n/+	+/n/+	+/n/-	no
ENSG00000266554	LINC01443	lincRNA	0.506247	2.56123e-09	1.78017e-07	0.0767545	0.313847	1	66.7887	94.8639	70.4389	chr18:14946266-14973769	+	+/n/+	+/n/+	+/n/-	no	long intergenic non-protein coding RNA 1443 [Source:HGNC Symbol;Acc:HGNC:50768]
ENSG00000267058	RP11-15A1.3	lincRNA	0.735571	0.00221378	0.0371256	-0.318513	0.210784	1	0.69281	1.15518	0.556036	chr19:44395956-44405957	-	+/n/+	-/n/+	-/n/+	no
ENSG00000267106	ZNF561-AS1	antisense	0.0739533	0.747386	1	0.904676	8.68697e-05	0.00286274	0.780203	0.822057	1.46395	chr19:9731967-9756572	+	+/n/+	+/n/+	+/n/-	no	ZNF561 antisense RNA 1 (head to head) [Source:HGNC Symbol;Acc:HGNC:27613]
ENSG00000267272	LINC01140	lincRNA	0.292115	0.181605	0.990997	0.811086	0.000256893	0.00733717	0.917081	1.12197	1.61247	chr1:87595448-87634881	+	+/n/-	+/n/-	-/n/-	no	long intergenic non-protein coding RNA 1140 [Source:HGNC Symbol;Acc:HGNC:27922]
ENSG00000267696	ERVK-28	lincRNA	0.890636	0.00163809	0.0289021	1.96522	3.58386e-11	4.25087e-09	0.389025	0.722929	1.51801	chr19:28129391-28137391	-	-/n/+	-/n/-	-/n/-	no	endogenous retrovirus group K member 28 [Source:HGNC Symbol;Acc:HGNC:44981]
ENSG00000267858	MZF1-AS1	antisense	0.737222	7.44201e-05	0.00198477	0.00767098	0.966431	1	1.65416	2.7577	1.66367	chr19:59070496-59086164	+	+/n/+	+/n/+	+/n/-	no	MZF1 antisense RNA 1 [Source:HGNC Symbol;Acc:HGNC:51271]
ENSG00000268895	A1BG-AS1	antisense	0.727294	6.07258e-05	0.00165907	-0.303757	0.0924799	0.722138	1.99447	3.30265	1.6158	chr19:58859117-58866549	+	+/n/+	-/n/+	-/n/+	no	A1BG antisense RNA 1 [Source:HGNC Symbol;Acc:HGNC:37133]
ENSG00000272168	CASC15	lincRNA	0.803226	6.84874e-09	4.4156e-07	0.424162	0.00101202	0.0233119	7.76439	13.5489	10.4164	chr6:21665003-22214734	+	+/n/+	-/n/+	-/n/+	no	cancer susceptibility candidate 15 (non-protein coding) [Source:HGNC Symbol;Acc:HGNC:28245]
XLOC_000103	NA	novel lincRNA	0.379716	0.0319929	0.31574	0.622222	0.000561228	0.0141958	1.85414	2.41345	2.8561	chr1:8059137-8075908	+	+/n/-	-/n/-	-/n/-	no	NA
XLOC_001013	NA	novel lincRNA	2.36566	6.11586e-07	2.67778e-05	1.45062	0.00426126	0.0759303	0.0714929	0.377144	0.199875	chr1:147775375-147776147	+	+/n/+	-/n/+	-/n/-	no	NA
XLOC_001419	NA	novel lincRNA	1.23385	3.40795e-05	0.00100007	-0.447461	0.185641	1	0.321471	0.756991	0.236014	chr1:192877134-192884557	+	+/n/-	+/n/-	-/n/-	no	NA
XLOC_001476	NA	novel lincRNA	0.684222	1.96635e-05	0.000611941	0.189673	0.216995	1	3.20578	5.15263	3.65751	chr1:203429624-203430318	+	+/n/-	-/n/-	-/n/-	no	NA
XLOC_001589	NA	novel lincRNA	0.565391	0.00205905	0.0350048	-1.21117	1.74283e-08	1.33692e-06	1.98008	2.93276	0.854344	chr1:216218053-216239480	+	+/n/-	+/n/-	+/n/-	no	NA
XLOC_001611	NA	novel lincRNA	-3.01488	1.80793e-36	3.95256e-33	0.717175	9.0456e-08	6.06635e-06	11.8969	1.46888	19.5595	chr1:222223870-222283582	+	+/n/-	+/n/-	+/n/-	no	NA
XLOC_001665	NA	novel lincRNA	1.53811	4.18342e-21	1.43722e-18	-0.553513	1.91882e-05	0.00075616	7.58895	22.0411	5.17155	chr1:226952986-226966841	+	+/n/-	+/n/-	+/n/-	no	NA
XLOC_001666	NA	novel lincRNA	0.662605	0.00242063	0.0400705	-0.12746	0.569021	1	0.895966	1.41976	0.821373	chr1:226997913-227006828	+	+/n/-	+/n/-	+/n/-	no	NA
XLOC_002437	NA	novel lincRNA	0.94795	0.000135673	0.00338606	0.0797385	0.753698	1	0.563427	1.0898	0.596138	chr1:66784832-66806134	-	+/n/-	+/n/-	+/n/-	no	NA
XLOC_002694	NA	novel lincRNA	1.51314	0.00133828	0.0243909	1.94032	2.74728e-05	0.00104003	0.0889237	0.253816	0.345699	chr1:117236760-117253132	-	+/n/-	+/n/-	+/n/-	no	NA
XLOC_002885	NA	novel lincRNA	-0.332067	0.405547	1	1.8414	9.91532e-08	6.6098e-06	0.193747	0.152795	0.697424	chr1:153161987-153179232	-	+/n/-	-/n/-	+/n/-	no	NA
XLOC_005998	NA	novel lincRNA	0.908233	0.000213523	0.00502068	0.403185	0.100622	0.759128	0.649306	1.2179	0.85609	chr1:156265675-156266541	+	+/n/+	+/n/+	+/n/-	no	NA
XLOC_008157	NA	novel lincRNA	1.98933	2.11502e-23	9.55176e-21	-1.93797	3.37622e-20	1.42444e-17	3.20769	12.7403	0.835799	chr10:133583168-133588626	+	+/n/-	+/n/+	+/n/-	no	NA
XLOC_008240	NA	novel lincRNA	0.57605	4.83883e-06	0.000174528	0.353609	0.00356087	0.0657834	9.34921	13.9379	11.9454	chr10:9217818-9316368	-	+/n/+	+/n/+	+/n/-	no	NA
XLOC_008569	NA	novel lincRNA	-1.03031	0.0232868	0.24741	1.0979	0.00205124	0.0420854	0.199345	0.0967416	0.429073	chr10:73634653-73638853	-	+/n/-	-/n/-	+/n/-	no	NA
XLOC_010459	NA	novel lincRNA	-0.479673	0.457549	1	2.77356	3.52945e-09	3.03406e-07	0.0721309	0.0505108	0.501351	chr10:131810653-131816632	+	-/n/+	-/n/-	+/n/-	no	NA
XLOC_010689	NA	novel lincRNA	1.05367	5.02511e-09	3.30633e-07	-0.240239	0.151413	0.962724	2.72161	5.65198	2.30672	chr11:15865198-15882303	+	+/n/-	+/n/-	+/n/-	no	NA
XLOC_010837	NA	novel lincRNA	1.04523	3.25139e-12	3.49457e-10	1.1888	2.00133e-14	3.68099e-12	4.80004	9.90658	10.9429	chr11:44322638-44348876	+	+/n/+	+/n/-	+/n/-	no	NA
XLOC_011034	NA	novel lincRNA	-0.932659	0.176014	0.973403	1.78664	0.00025739	0.00734803	0.0772181	0.0400575	0.270252	chr11:63381474-63381853	+	+/n/+	-/n/+	+/n/-	no	NA
XLOC_012225	NA	novel lincRNA	0.811119	0.000458048	0.00970089	0.306402	0.186233	1	0.735294	1.29356	0.910612	chr11:68226548-68227743	-	+/n/+	+/n/+	+/n/-	no	NA
XLOC_013021	NA	novel lincRNA	1.37715	0.00135192	0.024602	0.241914	0.618426	1	0.122637	0.318882	0.14424	chr11:15867264-15867847	+	+/n/-	+/n/-	+/n/-	no	NA
XLOC_017690	NA	novel lincRNA	0.583811	0.0357453	0.342512	1.04867	0.000161874	0.00491829	0.386728	0.580765	0.803462	chr12:52750526-52752292	+	+/n/-	-/n/-	-/n/-	no	NA
XLOC_019681	NA	novel lincRNA	0.947805	0.000381228	0.00828181	0.381498	0.159655	0.991852	0.44347	0.856888	0.577277	chr13:95157056-95201941	-	+/n/+	+/n/-	+/n/-	no	NA
XLOC_021423	NA	novel lincRNA	1.54435	1.30256e-06	5.3455e-05	0.569598	0.0845049	0.683385	0.243105	0.712969	0.362976	chr13:108360618-108375894	+	-/n/+	-/n/-	-/n/+	no	NA
XLOC_021617	NA	novel lincRNA	1.04432	2.94072e-08	1.67384e-06	0.178436	0.308042	1	2.09761	4.3313	2.37599	chr14:21101119-21101619	+	-/n/+	-/n/+	-/n/+	no	NA
XLOC_021789	NA	novel lincRNA	2.34984	2.56016e-15	4.05053e-13	0.023126	0.936241	1	0.343606	1.75622	0.348395	chr14:44371624-44408699	+	+/n/-	-/n/-	+/n/-	no	NA
XLOC_022271	NA	novel lincRNA	0.665927	6.58903e-05	0.00178493	0.249225	0.12227	0.853219	3.26329	5.17935	3.88226	chr14:21081191-21082019	-	+/n/+	-/n/+	-/n/-	no	NA
XLOC_022462	NA	novel lincRNA	-0.592163	0.0231099	0.245965	1.00835	3.01252e-05	0.00112801	0.636324	0.421797	1.2812	chr14:48729810-48744933	-	+/n/-	+/n/-	+/n/-	no	NA
XLOC_025150	NA	novel lincRNA	0.259511	0.0547739	0.462754	0.524377	0.000168791	0.00509947	5.63303	6.74385	8.10185	chr15:98103999-98135371	+	+/n/-	+/n/-	+/n/-	no	NA
XLOC_025536	NA	novel lincRNA	1.24541	1.3607e-07	6.77843e-06	1.16002	8.37219e-07	4.62051e-05	0.625384	1.48375	1.40023	chr15:68966593-68972509	-	+/n/-	+/n/-	+/n/-	no	NA
XLOC_027259	NA	novel lincRNA	1.10111	7.1432e-06	0.000248217	-0.0501641	0.837492	1	0.966693	2.07903	0.938662	chr16:3202900-3203214	+	+/n/+	-/n/+	-/n/+	no	NA
XLOC_027330	NA	novel lincRNA	0.607888	0.00119001	0.0220393	-0.315874	0.0979856	0.747769	1.58852	2.4217	1.27565	chr16:14378903-14384884	+	+/n/+	+/n/+	+/n/-	no	NA
XLOC_027645	NA	novel lincRNA	0.676062	0.000281442	0.00637013	0.158894	0.384434	1	1.67489	2.67772	1.87194	chr16:57333857-57334483	+	+/n/-	-/n/-	-/n/-	no	NA
XLOC_028521	NA	novel lincRNA	1.72045	1.01334e-11	1.01327e-09	1.05727	1.03609e-05	0.000436749	0.542696	1.78997	1.12983	chr16:73642459-73751035	-	+/n/-	-/n/-	-/n/-	no	NA
XLOC_029294	NA	novel lincRNA	8.38072	5.95222e-19	1.46812e-16	-1.76751	0.0580975	0.537213	0.454665	151.864	0.132194	chr16:33958443-33959664	+	-/n/+	-/n/+	-/n/+	no	NA
XLOC_030172	NA	novel lincRNA	1.1498	9.96177e-08	5.09986e-06	0.0719113	0.729773	1	0.985528	2.18676	1.03599	chr17:8573808-8626545	+	+/n/-	+/n/-	+/n/-	no	NA
XLOC_030915	NA	novel lincRNA	0.35105	0.386051	1	1.1836	0.00186458	0.0388623	0.160544	0.205199	0.365039	chr17:80408793-80410667	+	+/n/+	+/n/+	+/n/-	no	NA
XLOC_031670	NA	novel lincRNA	1.07953	1.92594e-07	9.28643e-06	-1.7234	4.62044e-11	5.40704e-09	1.25662	2.65745	0.379937	chr17:59298277-59341517	-	+/n/-	-/n/-	-/n/-	no	NA
XLOC_033138	NA	novel lincRNA	1.89697	0.00257859	0.0422636	1.80164	0.00498282	0.0862237	0.0388004	0.148515	0.139326	chr17:74636770-74637066	+	+/n/-	+/n/-	+/n/-	no	NA
XLOC_033296	NA	novel lincRNA	2.98	7.02038e-06	0.000244415	0.116361	0.903954	1	0.0278604	0.229261	0.0305913	chr18:2843473-2844202	+	+/n/-	+/n/-	-/n/-	no	NA
XLOC_033680	NA	novel lincRNA	1.16293	0.000122893	0.00309953	-1.20343	0.00198403	0.0409641	0.320195	0.721351	0.138375	chr18:18515891-18518458	-	-/n/+	-/n/+	-/n/+	no	NA
XLOC_033681	NA	novel lincRNA	1.71108	1.14071e-09	8.40837e-08	-8.28962	6.38279e-16	1.42788e-13	0.447281	1.47136	0	chr18:18518717-18520496	-	-/n/-	-/n/+	-/n/+	no	NA
XLOC_033759	NA	novel lincRNA	0.967911	1.85104e-05	0.000579053	0.59481	0.00766251	0.121223	0.807042	1.58157	1.22207	chr18:39396436-39438817	-	+/n/-	+/n/-	+/n/-	no	NA
XLOC_034059	NA	novel lincRNA	1.95188	0.00204717	0.0348417	1.19154	0.0883747	0.702292	0.0388004	0.154688	0.0905064	chr18:10161707-10163010	+	+/n/-	+/n/-	+/n/-	no	NA
XLOC_034881	NA	novel lincRNA	1.95091	0.00240314	0.0398153	0.753974	0.318067	1	0.0386728	0.154057	0.0670473	chr18:68037804-68041730	+	+/n/-	+/n/-	+/n/-	no	NA
XLOC_035518	NA	novel lincRNA	0.752679	0.000594639	0.0121291	0.129485	0.556033	1	0.863401	1.4568	0.944217	chr19:34567180-34569501	+	+/n/-	+/n/+	+/n/-	no	NA
XLOC_035881	NA	novel lincRNA	1.9138	0.000185237	0.004448	1.80565	0.000519716	0.013272	0.0609357	0.23291	0.215568	chr19:50998717-51009183	+	+/n/+	-/n/-	+/n/-	no	NA
XLOC_036653	NA	novel lincRNA	1.47538	1.01835e-07	5.20781e-06	-0.404699	0.179618	1	0.399072	1.11134	0.300526	chr19:35881462-35889434	-	+/n/+	+/n/+	+/n/-	no	NA
XLOC_038738	NA	novel lincRNA	0.755135	0.100258	0.69563	1.37192	0.00176337	0.0370924	0.111314	0.187941	0.289114	chr2:59997970-60047726	+	+/n/-	-/n/-	+/n/-	no	NA
XLOC_038992	NA	novel lincRNA	1.04565	4.51278e-05	0.00127865	0.901511	0.00044277	0.0115896	0.470437	0.971696	0.880655	chr2:99378022-99386495	+	+/n/-	+/n/-	+/n/-	no	NA
XLOC_039020	NA	novel lincRNA	1.31542	2.16548e-09	1.51716e-07	-0.433646	0.046359	0.460355	0.990615	2.46761	0.731979	chr2:106223992-106233119	+	+/n/+	+/n/+	+/n/-	no	NA
XLOC_039095	NA	novel lincRNA	0.467387	0.0220225	0.237359	0.799555	0.000121218	0.00382434	1.03527	1.43243	1.80363	chr2:117884713-117896011	+	+/n/-	+/n/-	+/n/-	no	NA
XLOC_040176	NA	novel lincRNA	1.16616	1.11261e-08	6.89159e-07	-1.55536	1.98891e-10	2.10706e-08	1.40139	3.14606	0.475991	chr2:75218202-75250495	-	+/n/-	+/n/-	-/n/-	no	NA
XLOC_045489	NA	novel lincRNA	0.471557	0.051539	0.443606	0.777839	0.00138983	0.0303435	0.592309	0.822688	1.01586	chr20:11201415-11253490	+	+/n/-	-/n/-	+/n/-	no	NA
XLOC_045771	NA	novel lincRNA	0.221675	0.271794	1	0.912816	1.13107e-05	0.0004708	1.07814	1.25733	2.03251	chr20:48967467-49013193	+	+/n/-	-/n/-	+/n/-	no	NA
XLOC_049271	NA	novel lincRNA	-0.514477	0.120859	0.779376	1.0244	0.000518677	0.013259	0.342458	0.240345	0.699325	chr22:39607337-39607671	+	+/n/-	-/n/-	-/n/-	no	NA
XLOC_049289	NA	novel lincRNA	1.48542	2.21091e-05	0.000679693	-0.567276	0.185632	1	0.188149	0.528992	0.126962	chr22:41119022-41140687	+	+/n/-	+/n/-	+/n/-	no	NA
XLOC_049693	NA	novel lincRNA	1.00454	1.08271e-10	9.4168e-09	0.458109	0.00118959	0.0267864	4.3053	8.6397	5.91463	chr22:41134197-41141663	-	+/n/-	+/n/-	+/n/-	no	NA
XLOC_050656	NA	novel lincRNA	0.569069	0.000894259	0.0172666	-0.373383	0.0311147	0.347665	2.46235	3.65415	1.9019	chr3:15383072-15407511	+	+/n/-	+/n/+	+/n/-	no	NA
XLOC_051555	NA	novel lincRNA	1.08449	3.95546e-05	0.00113892	0.521554	0.0494162	0.480951	0.453262	0.963767	0.65304	chr3:182158264-182209068	+	+/n/-	+/n/-	+/n/-	no	NA
XLOC_056386	NA	novel lincRNA	1.01443	4.87616e-13	5.80516e-11	-0.933353	2.04439e-11	2.51236e-09	10.614	21.4436	5.55657	chr4:27919256-27977057	+	+/n/+	+/n/+	+/n/-	no	NA
XLOC_056761	NA	novel lincRNA	0.848426	0.000854286	0.0166115	0.394747	0.124731	0.861708	0.532266	0.959487	0.700592	chr4:122618186-122621150	+	+/n/+	+/n/+	+/n/-	no	NA
XLOC_060498	NA	novel lincRNA	-3.03194	3.52598e-07	1.61822e-05	1.34648	4.65293e-05	0.00166079	0.242977	0.0286576	0.621815	chr4:186517906-186519761	+	+/n/-	-/n/-	-/n/-	no	NA
XLOC_060942	NA	novel lincRNA	0.308645	0.09305	0.663567	1.0892	3.1543e-08	2.30879e-06	1.54857	1.91992	3.29849	chr5:71735752-71750063	+	+/n/-	+/n/-	+/n/-	no	NA
XLOC_060954	NA	novel lincRNA	2.24789	7.49241e-08	3.9298e-06	1.49352	0.000571833	0.0144261	0.0999913	0.479112	0.283883	chr5:73853134-73855555	+	+/n/-	+/n/-	+/n/-	no	NA
XLOC_061970	NA	novel lincRNA	2.28984	4.47006e-05	0.00126804	1.78922	0.00249366	0.0492962	0.0442704	0.221825	0.156603	chr5:92630814-92639190	-	+/n/-	+/n/-	+/n/-	no	NA
XLOC_064040	NA	novel lincRNA	0.602669	0.194436	1	1.33228	0.0023263	0.0465134	0.116146	0.179065	0.294345	chr5:102548980-102550635	+	-/n/-	-/n/-	+/n/-	no	NA
XLOC_065386	NA	novel lincRNA	1.93214	0.000786795	0.0154302	1.10203	0.0832748	0.677596	0.0496128	0.195061	0.109368	chr5:180596591-180597099	+	+/n/+	-/n/+	-/n/-	no	NA
XLOC_065458	NA	novel lincRNA	4.16761	7.26457e-29	6.41109e-26	0.0786658	0.81873	1	0.193109	3.50185	0.203838	chr6:9152881-9194468	+	+/n/-	+/n/-	+/n/-	no	NA
XLOC_065459	NA	novel lincRNA	2.78412	8.38942e-17	1.59804e-14	0.084864	0.80153	1	0.22695	1.57301	0.240611	chr6:9156100-9162942	+	+/n/-	+/n/-	+/n/-	no	NA
XLOC_065566	NA	novel lincRNA	1.64693	0.00201009	0.0343078	0.893975	0.126261	0.866273	0.0609357	0.193799	0.114282	chr6:26555434-26555713	+	-/n/-	-/n/+	-/n/-	no	NA
XLOC_065567	NA	novel lincRNA	1.19176	1.03416e-07	5.28025e-06	0.38163	0.0762963	0.641711	0.878025	2.01017	1.14599	chr6:26556758-26557385	+	-/n/-	-/n/+	-/n/-	no	NA
XLOC_065572	NA	novel lincRNA	1.3115	0.000929698	0.017849	-0.661066	0.188818	1	0.143496	0.359255	0.0911401	chr6:26701683-26702045	+	-/n/+	-/n/-	-/n/+	no	NA
XLOC_065585	NA	novel lincRNA	0.781936	0.00138929	0.0251679	0.0254343	0.919548	1	0.598161	1.02806	0.609135	chr6:27263205-27263472	+	+/n/+	-/n/+	-/n/+	no	NA
XLOC_065593	NA	novel lincRNA	1.97507	5.44717e-07	2.41134e-05	1.20405	0.00324308	0.0610259	0.132684	0.528499	0.309243	chr6:27636363-27636878	+	-/n/+	-/n/+	-/n/+	no	NA
XLOC_065594	NA	novel lincRNA	0.682557	3.12761e-07	1.45298e-05	0.00406223	0.973712	1	10.562	16.9545	10.5946	chr6:27655020-27656391	+	-/n/+	-/n/+	-/n/-	no	NA
XLOC_065595	NA	novel lincRNA	-3.12593	1.30619e-14	1.90375e-12	0.782193	0.00100136	0.0230994	0.807298	0.0918305	1.39199	chr6:27661813-27683638	+	+/n/+	-/n/-	-/n/-	no	NA
XLOC_065780	NA	novel lincRNA	0.993966	1.97155e-05	0.000613162	-0.0516049	0.826568	1	0.748148	1.49195	0.720566	chr6:39355725-39414737	+	+/n/-	+/n/-	+/n/-	no	NA
XLOC_066509	NA	novel lincRNA	0.693748	7.27916e-06	0.000252329	-0.290825	0.0520165	0.497928	4.02976	6.51886	3.29279	chr6:14723416-14737111	-	+/n/-	+/n/-	+/n/-	no	NA
XLOC_067012	NA	novel lincRNA	0.635158	8.58294e-07	3.6516e-05	-0.0659182	0.58364	1	9.39553	14.5926	8.97521	chr6:88775598-88805103	-	+/n/+	-/n/+	+/n/+	no	NA
XLOC_067207	NA	novel lincRNA	0.78003	8.29671e-06	0.000283716	-0.897513	1.66494e-06	8.5554e-05	2.53067	4.34531	1.35649	chr6:134716540-134722939	-	+/n/-	+/n/-	+/n/-	no	NA
XLOC_067229	NA	novel lincRNA	0.79914	6.9748e-06	0.000243278	0.147752	0.385439	1	2.22103	3.86552	2.45842	chr6:137898668-137958423	-	+/n/-	+/n/-	+/n/-	no	NA
XLOC_067371	NA	novel lincRNA	0.926263	0.00571063	0.0814785	1.02649	0.00225175	0.0452864	0.220842	0.421797	0.452849	chr6:158650471-158653116	-	+/n/+	+/n/+	+/n/-	no	NA
XLOC_068389	NA	novel lincRNA	0.636926	0.00205254	0.0349269	-0.208456	0.323593	1	1.11885	1.73914	0.967042	chr6:39389639-39396153	+	+/n/-	-/n/-	-/n/-	no	NA
XLOC_071857	NA	novel lincRNA	1.13152	0.00162924	0.0287671	0.117412	0.766077	1	0.194385	0.425446	0.209703	chr7:64312114-64320692	+	-/n/+	-/n/-	-/n/+	no	NA
XLOC_072199	NA	novel lincRNA	0.567473	0.000281889	0.00637875	0.0992538	0.512848	1	3.41417	5.06107	3.65704	chr7:106629291-106635668	+	+/n/+	+/n/+	+/n/-	no	NA
XLOC_072434	NA	novel lincRNA	-0.893321	0.0749125	0.57511	1.24173	0.00148893	0.0322073	0.149221	0.0797995	0.35521	chr7:150112612-150115395	+	+/n/-	-/n/-	-/n/-	no	NA
XLOC_072739	NA	novel lincRNA	1.48002	4.69604e-08	2.57104e-06	-1.93891	3.33677e-07	2.00988e-05	0.442322	1.23737	0.114282	chr7:40608238-40612266	-	+/n/-	+/n/-	-/n/-	no	NA
XLOC_072851	NA	novel lincRNA	0.857185	0.00141543	0.0255644	-0.933527	0.00327169	0.0613484	0.508855	0.923394	0.267872	chr7:65227851-65235705	-	+/n/+	+/n/+	-/n/+	no	NA
XLOC_073566	NA	novel lincRNA	4.25184	5.08276e-16	8.69984e-14	-0.34943	0.66477	1	0.0386728	0.764111	0.0299576	chr7:6388786-6389194	+	+/n/+	+/n/+	-/n/-	no	NA
XLOC_077170	NA	novel lincRNA	1.68959	0.000107134	0.00274012	0.532109	0.276479	1	0.0993533	0.323794	0.14519	chr8:1758843-1762407	-	+/n/-	+/n/-	-/n/-	no	NA
XLOC_077676	NA	novel lincRNA	3.84279	7.61897e-09	4.84401e-07	0.115544	0.912311	1	0.0222628	0.338033	0.0247265	chr8:104970982-105034890	-	+/n/-	+/n/-	+/n/-	no	NA
XLOC_078035	NA	novel lincRNA	0.953277	0.000191118	0.00456982	-0.676959	0.0188372	0.242704	0.520433	1.00905	0.324619	chr8:9304923-9307102	+	-/n/+	-/n/-	-/n/-	no	NA
XLOC_078036	NA	novel lincRNA	0.918894	0.00012657	0.00318308	-0.875691	0.00140937	0.0307073	0.653244	1.2361	0.355527	chr8:9307165-9309576	+	-/n/+	-/n/-	-/n/-	no	NA
XLOC_078060	NA	novel lincRNA	0.741618	0.000557978	0.0114888	-0.761412	0.00124942	0.027892	1.0219	1.71125	0.603271	chr8:9343911-9348362	+	+/n/-	+/n/-	+/n/-	no	NA
XLOC_078074	NA	novel lincRNA	1.4227	0.000145849	0.00360756	0.212483	0.609897	1	0.160927	0.432882	0.185293	chr8:9362455-9363646	+	-/n/+	-/n/-	-/n/-	no	NA
XLOC_078958	NA	novel lincRNA	1.38468	4.87698e-05	0.00136974	0.301186	0.411907	1	0.210285	0.550214	0.26074	chr8:81112919-81114289	+	+/n/-	+/n/+	+/n/-	no	NA
XLOC_080218	NA	novel lincRNA	1.12765	0.000844876	0.0164485	0.00488739	0.989538	1	0.215882	0.473886	0.216202	chr9:12672396-12681460	+	+/n/-	-/n/-	+/n/-	no	NA
XLOC_080282	NA	novel lincRNA	1.89857	9.12633e-09	5.74541e-07	0.783202	0.019823	0.252196	0.225801	0.848506	0.390399	chr9:31394174-31402499	+	+/n/-	-/n/-	+/n/-	no	NA
XLOC_081013	NA	novel lincRNA	2.02161	1.77841e-05	0.000559059	0.693478	0.196223	1	0.0774733	0.318882	0.125061	chr9:12672396-12681460	-	+/n/-	+/n/-	+/n/-	no	NA
XLOC_082729	NA	novel lincRNA	2.36233	5.27994e-05	0.0014658	-5.15882	0.00326518	0.0612502	0.0503785	0.262829	0	chr9:66800961-66801775	+	+/n/+	-/n/+	+/n/+	no	NA
XLOC_084016	NA	novel lincRNA	0.571689	0.00104674	0.0197587	-0.122725	0.478129	1	2.15246	3.19959	1.97577	chr9:120530573-120532712	+	-/n/+	-/n/-	-/n/+	no	NA
XLOC_084352	NA	novel lincRNA	0.753145	0.000825322	0.0161102	-0.711304	0.00403591	0.0727568	0.887068	1.49388	0.53987	chrX:15870390-15874272	+	+/n/+	+/n/+	+/n/-	no	NA
XLOC_084382	NA	novel lincRNA	1.79934	9.02451e-07	3.82593e-05	-1.06861	0.0313151	0.349553	0.165631	0.581081	0.0790937	chrX:20478813-20498971	+	+/n/-	-/n/-	+/n/-	no	NA
XLOC_085141	NA	novel lincRNA	0.915152	2.30215e-06	8.94398e-05	0.105599	0.570636	1	1.52567	2.88067	1.64164	chrX:35483104-35488233	-	+/n/+	-/n/+	-/n/-	no	NA
ENSG00000036257	CUL3	protein_coding	-0.427065	2.57269e-07	1.21261e-05	0.285334	0.000320843	0.00886619	79.3488	59.0168	96.7012	chr2:225334867-225450110	-	+/n/+	+/n/+	+/n/-	no	cullin 3 [Source:HGNC Symbol;Acc:HGNC:2553]
ENSG00000077463	SIRT6	protein_coding	0.0446779	0.661495	1	-0.0102316	0.92013	1	22.4449	23.1509	22.2869	chr19:4174106-4182601	-	+/n/+	+/n/+	+/n/-	no	sirtuin 6 [Source:HGNC Symbol;Acc:HGNC:14934]
ENSG00000100146	SOX10	protein_coding	-0.0325704	0.495942	1	0.133542	0.00627873	0.103474	456.86	446.661	501.168	chr22:38366693-38383429	-	+/n/+	+/n/+	+/n/-	no	SRY-box 10 [Source:HGNC Symbol;Acc:HGNC:11190]
ENSG00000101346	POFUT1	protein_coding	0.033285	0.65397	1	-0.159566	0.0339977	0.369808	84.8138	86.7931	75.9329	chr20:30795683-30826470	+	+/n/+	+/n/+	+/n/-	no	protein O-fucosyltransferase 1 [Source:HGNC Symbol;Acc:HGNC:14988]
ENSG00000144810	COL8A1	protein_coding	-0.265906	0.828749	1	-1.11031	0.436963	1	0.0277328	0.0224843	0.0123632	chr3:99357319-99518070	+	+/n/+	-/n/+	-/n/+	no	collagen type VIII alpha 1 [Source:HGNC Symbol;Acc:HGNC:2215]
ENSG00000152382	TADA1	protein_coding	0.0355529	0.776505	1	0.112971	0.368131	1	8.81058	9.0305	9.52713	chr1:166825747-166845564	-	+/n/+	+/n/+	-/n/-	no	transcriptional adaptor 1 [Source:HGNC Symbol;Acc:HGNC:30631]
ENSG00000169032	MAP2K1	protein_coding	-0.144141	0.0721962	0.560248	-0.0687868	0.387283	1	66.5647	60.2353	63.4648	chr15:66679155-66784650	+	+/n/+	+/n/+	+/n/-	no	mitogen-activated protein kinase kinase 1 [Source:HGNC Symbol;Acc:HGNC:6840]
ENSG00000169059	VCX3A	protein_coding	0	1	1	0	1	1	0	0	0	chrX:6451659-6453159	-	-/n/-	-/n/-	-/n/-	no	variable charge, X-linked 3A [Source:HGNC Symbol;Acc:HGNC:18159]
ENSG00000173011	TADA2B	protein_coding	0.0687984	0.597201	1	-0.898741	1.5158e-09	1.37428e-07	8.8261	9.25664	4.73202	chr4:7043626-7059679	+	+/n/+	+/n/+	-/n/+	no	transcriptional adaptor 2B [Source:HGNC Symbol;Acc:HGNC:30781]
ENSG00000175879	HOXD8	protein_coding	0.976565	1.24693e-10	1.07191e-08	-0.0431274	0.747898	1	5.62707	11.073	5.45972	chr2:176994422-176997423	+	+/n/+	+/n/+	+/n/-	no	homeobox D8 [Source:HGNC Symbol;Acc:HGNC:5139]
ENSG00000184634	MED12	protein_coding	0.445594	2.35028e-07	1.11646e-05	0.127616	0.110267	0.80338	57.5028	78.3125	62.8221	chrX:70338406-70362303	+	+/n/+	+/n/+	-/n/-	no	mediator complex subunit 12 [Source:HGNC Symbol;Acc:HGNC:11957]
ENSG00000186575	NF2	protein_coding	0.273869	8.11084e-05	0.00214109	0.173045	0.0104541	0.154991	117.458	142.013	132.427	chr22:29999545-30094587	+	+/n/+	+/n/+	+/n/-	no	neurofibromin 2 (merlin) [Source:HGNC Symbol;Acc:HGNC:7773]
ENSG00000196712	NF1	nonsense_mediated_decay	0.00787635	0.903155	1	0.0854723	0.189	1	143.126	143.909	151.861	chr17:29421945-29709134	+	+/n/+	+/n/+	+/n/-	no	neurofibromin 1 [Source:HGNC Symbol;Acc:HGNC:7765]
