# Supplementary material for: Integrative CRISPR Activation and Small Molecule Inhibitor Screening for lncRNA Mediating BRAF Inhibitor Resistance in Melanoma
Source: Biomedicines. 2023 Jul 21;11(7):2054. doi: 10.3390/biomedicines11072054 (PMC10377043; doi:10.3390/biomedicines11072054)
Supplement: Supplementary file 1 [file biomedicines-11-02054-s001.zip › Table S2_sgRNA_list_pooled_array_drug_resist.xlsx]

## Sheet: Sheet1
Table S2. sgRNA list
library set	ID	source	target vector	gDNA label	sequence _3			flanking seq_outer_left_1	flanking _seq_outer_right_5	final
lncRNA drug resistance	target	GuideScan	lenti sgRNA(MS2)_puro opt (SAM)	ENSG00000036257|ENSG00000036257|10-gRNAs__6	CGCTCAGATCTCGCGAGAAG			CCTTTAAATTTGAGGCGAAATGTGG	CTTCGAATGTCAGCTAAAATGGATG
lncRNA drug resistance	target	GuideScan	lenti sgRNA(MS2)_puro opt (SAM)	ENSG00000036257|ENSG00000036257|10-gRNAs__3	GATCTGAGCGTCCCCCGCGG			CCTTTAAATTTGAGGCGAAATGTGG	CTTCGAATGTCAGCTAAAATGGATG
lncRNA drug resistance	target	GuideScan	lenti sgRNA(MS2)_puro opt (SAM)	ENSG00000036257|ENSG00000036257|10-gRNAs__4	GAGACGAGATCCGGCCCAGA			CCTTTAAATTTGAGGCGAAATGTGG	CTTCGAATGTCAGCTAAAATGGATG
lncRNA drug resistance	target	GuideScan	lenti sgRNA(MS2)_puro opt (SAM)	ENSG00000036257|ENSG00000036257|10-gRNAs__5	ACGAGATCCGGCCCAGAGGG			CCTTTAAATTTGAGGCGAAATGTGG	CTTCGAATGTCAGCTAAAATGGATG
lncRNA drug resistance	target	GuideScan	lenti sgRNA(MS2)_puro opt (SAM)	ENSG00000036257|ENSG00000036257|10-gRNAs__9	GCTCAGATCTCGCGAGAAGA			CCTTTAAATTTGAGGCGAAATGTGG	CTTCGAATGTCAGCTAAAATGGATG
lncRNA drug resistance	target	GuideScan	lenti sgRNA(MS2)_puro opt (SAM)	ENSG00000036257|ENSG00000036257|10-gRNAs__7	CGAGCGCGCTGCCCCCCTGG			CCTTTAAATTTGAGGCGAAATGTGG	CTTCGAATGTCAGCTAAAATGGATG
lncRNA drug resistance	target	GuideScan	lenti sgRNA(MS2)_puro opt (SAM)	ENSG00000036257|ENSG00000036257|10-gRNAs__1	CGAGATCTGAGCGTCCCCCG			CCTTTAAATTTGAGGCGAAATGTGG	CTTCGAATGTCAGCTAAAATGGATG
lncRNA drug resistance	target	GuideScan	lenti sgRNA(MS2)_puro opt (SAM)	ENSG00000036257|ENSG00000036257|10-gRNAs__17	GAGCGCGCTGCCCCCCTGGT			CCTTTAAATTTGAGGCGAAATGTGG	CTTCGAATGTCAGCTAAAATGGATG
lncRNA drug resistance	target	GuideScan	lenti sgRNA(MS2)_puro opt (SAM)	ENSG00000036257|ENSG00000036257|10-gRNAs__20	GGGCGAGCGCGCTGCCCCCC			CCTTTAAATTTGAGGCGAAATGTGG	CTTCGAATGTCAGCTAAAATGGATG
lncRNA drug resistance	target	GuideScan	lenti sgRNA(MS2)_puro opt (SAM)	ENSG00000036257|ENSG00000036257|10-gRNAs__19	CGCGCTGCCCCCCTGGTGGG			CCTTTAAATTTGAGGCGAAATGTGG	CTTCGAATGTCAGCTAAAATGGATG
lncRNA drug resistance	target	GuideScan	lenti sgRNA(MS2)_puro opt (SAM)	ENSG00000077463|ENSG00000077463|10-gRNAs__12	TCGCCTGCGGCGTCAGCAAG			CCTTTAAATTTGAGGCGAAATGTGG	CTTCGAATGTCAGCTAAAATGGATG
lncRNA drug resistance	target	GuideScan	lenti sgRNA(MS2)_puro opt (SAM)	ENSG00000077463|ENSG00000077463|10-gRNAs__11	GAGGCGCATGCGCCTTGCCG			CCTTTAAATTTGAGGCGAAATGTGG	CTTCGAATGTCAGCTAAAATGGATG
lncRNA drug resistance	target	GuideScan	lenti sgRNA(MS2)_puro opt (SAM)	ENSG00000077463|ENSG00000077463|10-gRNAs__20	CGATGACCCGGGCGGGAAAT			CCTTTAAATTTGAGGCGAAATGTGG	CTTCGAATGTCAGCTAAAATGGATG
lncRNA drug resistance	target	GuideScan	lenti sgRNA(MS2)_puro opt (SAM)	ENSG00000077463|ENSG00000077463|10-gRNAs__16	GCCTGTGTCCCGCATTTTAG			CCTTTAAATTTGAGGCGAAATGTGG	CTTCGAATGTCAGCTAAAATGGATG
lncRNA drug resistance	target	GuideScan	lenti sgRNA(MS2)_puro opt (SAM)	ENSG00000077463|ENSG00000077463|10-gRNAs__14	GCGCCTCTTGCTGACGCCGC			CCTTTAAATTTGAGGCGAAATGTGG	CTTCGAATGTCAGCTAAAATGGATG
lncRNA drug resistance	target	GuideScan	lenti sgRNA(MS2)_puro opt (SAM)	ENSG00000077463|ENSG00000077463|10-gRNAs__9	CGCATGCGCCTTGCCGTGGG			CCTTTAAATTTGAGGCGAAATGTGG	CTTCGAATGTCAGCTAAAATGGATG
lncRNA drug resistance	target	GuideScan	lenti sgRNA(MS2)_puro opt (SAM)	ENSG00000077463|ENSG00000077463|10-gRNAs__15	CAATTTCCCGCCCGGGTCAT			CCTTTAAATTTGAGGCGAAATGTGG	CTTCGAATGTCAGCTAAAATGGATG
lncRNA drug resistance	target	GuideScan	lenti sgRNA(MS2)_puro opt (SAM)	ENSG00000077463|ENSG00000077463|10-gRNAs__6	ACCTCTAAAATGCGGGACAC			CCTTTAAATTTGAGGCGAAATGTGG	CTTCGAATGTCAGCTAAAATGGATG
lncRNA drug resistance	target	GuideScan	lenti sgRNA(MS2)_puro opt (SAM)	ENSG00000077463|ENSG00000077463|10-gRNAs__8	AGGCGCATGCGCCTTGCCGT			CCTTTAAATTTGAGGCGAAATGTGG	CTTCGAATGTCAGCTAAAATGGATG
lncRNA drug resistance	target	GuideScan	lenti sgRNA(MS2)_puro opt (SAM)	ENSG00000077463|ENSG00000077463|10-gRNAs__7	ACGGATTAGTAAATTCCGTA			CCTTTAAATTTGAGGCGAAATGTGG	CTTCGAATGTCAGCTAAAATGGATG
lncRNA drug resistance	target	GuideScan	lenti sgRNA(MS2)_puro opt (SAM)	ENSG00000100146|ENSG00000100146|10-gRNAs__12	GGCGGAGCCTTCCATAAAGC			CCTTTAAATTTGAGGCGAAATGTGG	CTTCGAATGTCAGCTAAAATGGATG
lncRNA drug resistance	target	GuideScan	lenti sgRNA(MS2)_puro opt (SAM)	ENSG00000100146|ENSG00000100146|10-gRNAs__7	TCGCCCCACGTGACAGGTGA			CCTTTAAATTTGAGGCGAAATGTGG	CTTCGAATGTCAGCTAAAATGGATG
lncRNA drug resistance	target	GuideScan	lenti sgRNA(MS2)_puro opt (SAM)	ENSG00000100146|ENSG00000100146|10-gRNAs__20	AGGGAGCTGGTCCGGCTTTA			CCTTTAAATTTGAGGCGAAATGTGG	CTTCGAATGTCAGCTAAAATGGATG
lncRNA drug resistance	target	GuideScan	lenti sgRNA(MS2)_puro opt (SAM)	ENSG00000100146|ENSG00000100146|10-gRNAs__14	TGACCATCGCCCCACGTGAC			CCTTTAAATTTGAGGCGAAATGTGG	CTTCGAATGTCAGCTAAAATGGATG
lncRNA drug resistance	target	GuideScan	lenti sgRNA(MS2)_puro opt (SAM)	ENSG00000100146|ENSG00000100146|10-gRNAs__8	AGCTGGTCCGGCTTTATGGA			CCTTTAAATTTGAGGCGAAATGTGG	CTTCGAATGTCAGCTAAAATGGATG
lncRNA drug resistance	target	GuideScan	lenti sgRNA(MS2)_puro opt (SAM)	ENSG00000100146|ENSG00000100146|10-gRNAs__3	GGGATGGTCTGGTCAAGTTG			CCTTTAAATTTGAGGCGAAATGTGG	CTTCGAATGTCAGCTAAAATGGATG
lncRNA drug resistance	target	GuideScan	lenti sgRNA(MS2)_puro opt (SAM)	ENSG00000100146|ENSG00000100146|10-gRNAs__16	TCACCTGTCACGTGGGGCGA			CCTTTAAATTTGAGGCGAAATGTGG	CTTCGAATGTCAGCTAAAATGGATG
lncRNA drug resistance	target	GuideScan	lenti sgRNA(MS2)_puro opt (SAM)	ENSG00000100146|ENSG00000100146|10-gRNAs__18	TCCGCCTGTGTTCCCCCACT			CCTTTAAATTTGAGGCGAAATGTGG	CTTCGAATGTCAGCTAAAATGGATG
lncRNA drug resistance	target	GuideScan	lenti sgRNA(MS2)_puro opt (SAM)	ENSG00000100146|ENSG00000100146|10-gRNAs__19	CTCCGCCTGTGTTCCCCCAC			CCTTTAAATTTGAGGCGAAATGTGG	CTTCGAATGTCAGCTAAAATGGATG
lncRNA drug resistance	target	GuideScan	lenti sgRNA(MS2)_puro opt (SAM)	ENSG00000100146|ENSG00000100146|10-gRNAs__4	AAAGCCGGACCAGCTCCCTC			CCTTTAAATTTGAGGCGAAATGTGG	CTTCGAATGTCAGCTAAAATGGATG
lncRNA drug resistance	target	GuideScan	lenti sgRNA(MS2)_puro opt (SAM)	ENSG00000101346|ENSG00000101346|10-gRNAs__5	TCTATGGTCCCGCCCGCCCG			CCTTTAAATTTGAGGCGAAATGTGG	CTTCGAATGTCAGCTAAAATGGATG
lncRNA drug resistance	target	GuideScan	lenti sgRNA(MS2)_puro opt (SAM)	ENSG00000101346|ENSG00000101346|10-gRNAs__10	GCGGTGCCGCGGGATCTCTA			CCTTTAAATTTGAGGCGAAATGTGG	CTTCGAATGTCAGCTAAAATGGATG
lncRNA drug resistance	target	GuideScan	lenti sgRNA(MS2)_puro opt (SAM)	ENSG00000101346|ENSG00000101346|10-gRNAs__4	CATTGTGGGAGCCGCGCGAG			CCTTTAAATTTGAGGCGAAATGTGG	CTTCGAATGTCAGCTAAAATGGATG
lncRNA drug resistance	target	GuideScan	lenti sgRNA(MS2)_puro opt (SAM)	ENSG00000101346|ENSG00000101346|10-gRNAs__12	ATTGTGGGAGCCGCGCGAGC			CCTTTAAATTTGAGGCGAAATGTGG	CTTCGAATGTCAGCTAAAATGGATG
lncRNA drug resistance	target	GuideScan	lenti sgRNA(MS2)_puro opt (SAM)	ENSG00000101346|ENSG00000101346|10-gRNAs__7	GGCCATTGTGCGGTGCATTG			CCTTTAAATTTGAGGCGAAATGTGG	CTTCGAATGTCAGCTAAAATGGATG
lncRNA drug resistance	target	GuideScan	lenti sgRNA(MS2)_puro opt (SAM)	ENSG00000101346|ENSG00000101346|10-gRNAs__19	TCGCCGGCACTCACCGCGCT			CCTTTAAATTTGAGGCGAAATGTGG	CTTCGAATGTCAGCTAAAATGGATG
lncRNA drug resistance	target	GuideScan	lenti sgRNA(MS2)_puro opt (SAM)	ENSG00000101346|ENSG00000101346|10-gRNAs__16	CCCCGGTAGTGGCGGCGGTC			CCTTTAAATTTGAGGCGAAATGTGG	CTTCGAATGTCAGCTAAAATGGATG
lncRNA drug resistance	target	GuideScan	lenti sgRNA(MS2)_puro opt (SAM)	ENSG00000101346|ENSG00000101346|10-gRNAs__20	CCCGCGGGCTAGAGCGGCCG			CCTTTAAATTTGAGGCGAAATGTGG	CTTCGAATGTCAGCTAAAATGGATG
lncRNA drug resistance	target	GuideScan	lenti sgRNA(MS2)_puro opt (SAM)	ENSG00000101346|ENSG00000101346|10-gRNAs__8	CTATGGTCCCGCCCGCCCGC			CCTTTAAATTTGAGGCGAAATGTGG	CTTCGAATGTCAGCTAAAATGGATG
lncRNA drug resistance	target	GuideScan	lenti sgRNA(MS2)_puro opt (SAM)	ENSG00000101346|ENSG00000101346|10-gRNAs__9	AGCGCGGTGAGTGCCGGCGA			CCTTTAAATTTGAGGCGAAATGTGG	CTTCGAATGTCAGCTAAAATGGATG
lncRNA drug resistance	target	GuideScan	lenti sgRNA(MS2)_puro opt (SAM)	ENSG00000144810|ENSG00000144810|10-gRNAs__7	GGGGAGCGCGGTCACAACGG			CCTTTAAATTTGAGGCGAAATGTGG	CTTCGAATGTCAGCTAAAATGGATG
lncRNA drug resistance	target	GuideScan	lenti sgRNA(MS2)_puro opt (SAM)	ENSG00000144810|ENSG00000144810|10-gRNAs__11	AGCGCGGTCACAACGGAGGA			CCTTTAAATTTGAGGCGAAATGTGG	CTTCGAATGTCAGCTAAAATGGATG
lncRNA drug resistance	target	GuideScan	lenti sgRNA(MS2)_puro opt (SAM)	ENSG00000144810|ENSG00000144810|10-gRNAs__13	CAAGGCGGAGGAGAGACGAC			CCTTTAAATTTGAGGCGAAATGTGG	CTTCGAATGTCAGCTAAAATGGATG
lncRNA drug resistance	target	GuideScan	lenti sgRNA(MS2)_puro opt (SAM)	ENSG00000144810|ENSG00000144810|10-gRNAs__8	GAGGGGGAGCGCGGTCACAA			CCTTTAAATTTGAGGCGAAATGTGG	CTTCGAATGTCAGCTAAAATGGATG
lncRNA drug resistance	target	GuideScan	lenti sgRNA(MS2)_puro opt (SAM)	ENSG00000144810|ENSG00000144810|10-gRNAs__10	GTCGTCTCTCCTCCGCCTTG			CCTTTAAATTTGAGGCGAAATGTGG	CTTCGAATGTCAGCTAAAATGGATG
lncRNA drug resistance	target	GuideScan	lenti sgRNA(MS2)_puro opt (SAM)	ENSG00000144810|ENSG00000144810|10-gRNAs__1	AGAGACTGGAGCCCGCAAGG			CCTTTAAATTTGAGGCGAAATGTGG	CTTCGAATGTCAGCTAAAATGGATG
lncRNA drug resistance	target	GuideScan	lenti sgRNA(MS2)_puro opt (SAM)	ENSG00000144810|ENSG00000144810|10-gRNAs__16	AAAGGGATCTTGACCACAGA			CCTTTAAATTTGAGGCGAAATGTGG	CTTCGAATGTCAGCTAAAATGGATG
lncRNA drug resistance	target	GuideScan	lenti sgRNA(MS2)_puro opt (SAM)	ENSG00000144810|ENSG00000144810|10-gRNAs__9	AAGGGATCTTGACCACAGAT			CCTTTAAATTTGAGGCGAAATGTGG	CTTCGAATGTCAGCTAAAATGGATG
lncRNA drug resistance	target	GuideScan	lenti sgRNA(MS2)_puro opt (SAM)	ENSG00000144810|ENSG00000144810|10-gRNAs__2	AGGGATCTTGACCACAGATG			CCTTTAAATTTGAGGCGAAATGTGG	CTTCGAATGTCAGCTAAAATGGATG
lncRNA drug resistance	target	GuideScan	lenti sgRNA(MS2)_puro opt (SAM)	ENSG00000144810|ENSG00000144810|10-gRNAs__4	AAGGCGGAGGAGAGACGACG			CCTTTAAATTTGAGGCGAAATGTGG	CTTCGAATGTCAGCTAAAATGGATG
lncRNA drug resistance	target	GuideScan	lenti sgRNA(MS2)_puro opt (SAM)	ENSG00000152382|ENSG00000152382|10-gRNAs__3	AGCGGATCACGTGACTCGAG			CCTTTAAATTTGAGGCGAAATGTGG	CTTCGAATGTCAGCTAAAATGGATG
lncRNA drug resistance	target	GuideScan	lenti sgRNA(MS2)_puro opt (SAM)	ENSG00000152382|ENSG00000152382|10-gRNAs__6	AAGCGGATCACGTGACTCGA			CCTTTAAATTTGAGGCGAAATGTGG	CTTCGAATGTCAGCTAAAATGGATG
lncRNA drug resistance	target	GuideScan	lenti sgRNA(MS2)_puro opt (SAM)	ENSG00000152382|ENSG00000152382|10-gRNAs__10	GCTCCGCCCGCCTTTTCGCA			CCTTTAAATTTGAGGCGAAATGTGG	CTTCGAATGTCAGCTAAAATGGATG
lncRNA drug resistance	target	GuideScan	lenti sgRNA(MS2)_puro opt (SAM)	ENSG00000152382|ENSG00000152382|10-gRNAs__8	TGTCAGCAACGTTGCAGCCG			CCTTTAAATTTGAGGCGAAATGTGG	CTTCGAATGTCAGCTAAAATGGATG
lncRNA drug resistance	target	GuideScan	lenti sgRNA(MS2)_puro opt (SAM)	ENSG00000152382|ENSG00000152382|10-gRNAs__5	GGGCGCGCGACAAGGTGAAG			CCTTTAAATTTGAGGCGAAATGTGG	CTTCGAATGTCAGCTAAAATGGATG
lncRNA drug resistance	target	GuideScan	lenti sgRNA(MS2)_puro opt (SAM)	ENSG00000152382|ENSG00000152382|10-gRNAs__4	GAAGCGGATCACGTGACTCG			CCTTTAAATTTGAGGCGAAATGTGG	CTTCGAATGTCAGCTAAAATGGATG
lncRNA drug resistance	target	GuideScan	lenti sgRNA(MS2)_puro opt (SAM)	ENSG00000152382|ENSG00000152382|10-gRNAs__20	GGCTCCGCCCGCCTTTTCGC			CCTTTAAATTTGAGGCGAAATGTGG	CTTCGAATGTCAGCTAAAATGGATG
lncRNA drug resistance	target	GuideScan	lenti sgRNA(MS2)_puro opt (SAM)	ENSG00000152382|ENSG00000152382|10-gRNAs__17	GGGGCGCGCGGGTTTAGGAT			CCTTTAAATTTGAGGCGAAATGTGG	CTTCGAATGTCAGCTAAAATGGATG
lncRNA drug resistance	target	GuideScan	lenti sgRNA(MS2)_puro opt (SAM)	ENSG00000152382|ENSG00000152382|10-gRNAs__13	CGGGCACCTTCCCTGCGAAA			CCTTTAAATTTGAGGCGAAATGTGG	CTTCGAATGTCAGCTAAAATGGATG
lncRNA drug resistance	target	GuideScan	lenti sgRNA(MS2)_puro opt (SAM)	ENSG00000152382|ENSG00000152382|10-gRNAs__19	CGGGGCGCGCGGGTTTAGGA			CCTTTAAATTTGAGGCGAAATGTGG	CTTCGAATGTCAGCTAAAATGGATG
lncRNA drug resistance	target	GuideScan	lenti sgRNA(MS2)_puro opt (SAM)	ENSG00000166770|ENST00000588685.1|10-gRNAs__5	GTAGTCCGAGCGCCACGCAA			CCTTTAAATTTGAGGCGAAATGTGG	CTTCGAATGTCAGCTAAAATGGATG
lncRNA drug resistance	target	GuideScan	lenti sgRNA(MS2)_puro opt (SAM)	ENSG00000166770|ENST00000588685.1|10-gRNAs__9	CACCTGCACGTTTTGCGAAG			CCTTTAAATTTGAGGCGAAATGTGG	CTTCGAATGTCAGCTAAAATGGATG
lncRNA drug resistance	target	GuideScan	lenti sgRNA(MS2)_puro opt (SAM)	ENSG00000166770|ENST00000588685.1|10-gRNAs__18	CGGTGTTGCGCCTGCGTAGC			CCTTTAAATTTGAGGCGAAATGTGG	CTTCGAATGTCAGCTAAAATGGATG
lncRNA drug resistance	target	GuideScan	lenti sgRNA(MS2)_puro opt (SAM)	ENSG00000166770|ENST00000588685.1|10-gRNAs__14	GGCCTCTTCGCAAAACGTGC			CCTTTAAATTTGAGGCGAAATGTGG	CTTCGAATGTCAGCTAAAATGGATG
lncRNA drug resistance	target	GuideScan	lenti sgRNA(MS2)_puro opt (SAM)	ENSG00000166770|ENST00000588685.1|10-gRNAs__20	GCCTTCTTCACCTCACGTTC			CCTTTAAATTTGAGGCGAAATGTGG	CTTCGAATGTCAGCTAAAATGGATG
lncRNA drug resistance	target	GuideScan	lenti sgRNA(MS2)_puro opt (SAM)	ENSG00000166770|ENST00000588685.1|10-gRNAs__16	GTTGCGCCTGCGTAGCCGGC			CCTTTAAATTTGAGGCGAAATGTGG	CTTCGAATGTCAGCTAAAATGGATG
lncRNA drug resistance	target	GuideScan	lenti sgRNA(MS2)_puro opt (SAM)	ENSG00000166770|ENST00000588685.1|10-gRNAs__10	TGTTGCGCCTGCGTAGCCGG			CCTTTAAATTTGAGGCGAAATGTGG	CTTCGAATGTCAGCTAAAATGGATG
lncRNA drug resistance	target	GuideScan	lenti sgRNA(MS2)_puro opt (SAM)	ENSG00000166770|ENST00000588685.1|10-gRNAs__19	CGCTGCACCCCGGTGGATTC			CCTTTAAATTTGAGGCGAAATGTGG	CTTCGAATGTCAGCTAAAATGGATG
lncRNA drug resistance	target	GuideScan	lenti sgRNA(MS2)_puro opt (SAM)	ENSG00000166770|ENST00000588685.1|10-gRNAs__4	TGCACCCCGGTGGATTCTGG			CCTTTAAATTTGAGGCGAAATGTGG	CTTCGAATGTCAGCTAAAATGGATG
lncRNA drug resistance	target	GuideScan	lenti sgRNA(MS2)_puro opt (SAM)	ENSG00000166770|ENST00000588685.1|10-gRNAs__1	GCGACCTCCAGAATCCACCG			CCTTTAAATTTGAGGCGAAATGTGG	CTTCGAATGTCAGCTAAAATGGATG
lncRNA drug resistance	target	GuideScan	lenti sgRNA(MS2)_puro opt (SAM)	ENSG00000169032|ENSG00000169032|10-gRNAs__1	GATGACGCGGAAATACGTCA			CCTTTAAATTTGAGGCGAAATGTGG	CTTCGAATGTCAGCTAAAATGGATG
lncRNA drug resistance	target	GuideScan	lenti sgRNA(MS2)_puro opt (SAM)	ENSG00000169032|ENSG00000169032|10-gRNAs__19	TCGTCAACACGGCTCGGCTT			CCTTTAAATTTGAGGCGAAATGTGG	CTTCGAATGTCAGCTAAAATGGATG
lncRNA drug resistance	target	GuideScan	lenti sgRNA(MS2)_puro opt (SAM)	ENSG00000169032|ENSG00000169032|10-gRNAs__2	ATGACGCGGAAATACGTCAC			CCTTTAAATTTGAGGCGAAATGTGG	CTTCGAATGTCAGCTAAAATGGATG
lncRNA drug resistance	target	GuideScan	lenti sgRNA(MS2)_puro opt (SAM)	ENSG00000169032|ENSG00000169032|10-gRNAs__18	TTCGTCAACACGGCTCGGCT			CCTTTAAATTTGAGGCGAAATGTGG	CTTCGAATGTCAGCTAAAATGGATG
lncRNA drug resistance	target	GuideScan	lenti sgRNA(MS2)_puro opt (SAM)	ENSG00000169032|ENSG00000169032|10-gRNAs__5	TTCCGCGTCATCTGCCGCCG			CCTTTAAATTTGAGGCGAAATGTGG	CTTCGAATGTCAGCTAAAATGGATG
lncRNA drug resistance	target	GuideScan	lenti sgRNA(MS2)_puro opt (SAM)	ENSG00000169032|ENSG00000169032|10-gRNAs__17	CCGCCGAGGCTTGCCCCCAT			CCTTTAAATTTGAGGCGAAATGTGG	CTTCGAATGTCAGCTAAAATGGATG
lncRNA drug resistance	target	GuideScan	lenti sgRNA(MS2)_puro opt (SAM)	ENSG00000169032|ENSG00000169032|10-gRNAs__13	GGGCGCCACGGCGTCCGCGA			CCTTTAAATTTGAGGCGAAATGTGG	CTTCGAATGTCAGCTAAAATGGATG
lncRNA drug resistance	target	GuideScan	lenti sgRNA(MS2)_puro opt (SAM)	ENSG00000169032|ENSG00000169032|10-gRNAs__11	GCTTGCCTCGGGGCGACAGA			CCTTTAAATTTGAGGCGAAATGTGG	CTTCGAATGTCAGCTAAAATGGATG
lncRNA drug resistance	target	GuideScan	lenti sgRNA(MS2)_puro opt (SAM)	ENSG00000169032|ENSG00000169032|10-gRNAs__3	GGAAATACGTCACGGGAGCG			CCTTTAAATTTGAGGCGAAATGTGG	CTTCGAATGTCAGCTAAAATGGATG
lncRNA drug resistance	target	GuideScan	lenti sgRNA(MS2)_puro opt (SAM)	ENSG00000169032|ENSG00000169032|10-gRNAs__16	CGTCAACACGGCTCGGCTTG			CCTTTAAATTTGAGGCGAAATGTGG	CTTCGAATGTCAGCTAAAATGGATG
lncRNA drug resistance	target	GuideScan	lenti sgRNA(MS2)_puro opt (SAM)	ENSG00000169059|ENSG00000169059|10-gRNAs__4	CACACAATGTGGGGGGGTCT			CCTTTAAATTTGAGGCGAAATGTGG	CTTCGAATGTCAGCTAAAATGGATG
lncRNA drug resistance	target	GuideScan	lenti sgRNA(MS2)_puro opt (SAM)	ENSG00000169059|ENSG00000169059|10-gRNAs__3	CACATTCACACAATGTGGGG			CCTTTAAATTTGAGGCGAAATGTGG	CTTCGAATGTCAGCTAAAATGGATG
lncRNA drug resistance	target	GuideScan	lenti sgRNA(MS2)_puro opt (SAM)	ENSG00000169059|ENSG00000169059|10-gRNAs__1	ACACACAAAAAGTATCCTGT			CCTTTAAATTTGAGGCGAAATGTGG	CTTCGAATGTCAGCTAAAATGGATG
lncRNA drug resistance	target	GuideScan	lenti sgRNA(MS2)_puro opt (SAM)	ENSG00000169059|ENSG00000169059|10-gRNAs__2	ACACATTCACACAATGTGGG			CCTTTAAATTTGAGGCGAAATGTGG	CTTCGAATGTCAGCTAAAATGGATG
lncRNA drug resistance	target	GuideScan	lenti sgRNA(MS2)_puro opt (SAM)	ENSG00000173011|ENSG00000173011|10-gRNAs__17	GGAGATGAGCGCCGTGCGGC			CCTTTAAATTTGAGGCGAAATGTGG	CTTCGAATGTCAGCTAAAATGGATG
lncRNA drug resistance	target	GuideScan	lenti sgRNA(MS2)_puro opt (SAM)	ENSG00000173011|ENSG00000173011|10-gRNAs__1	AGAAGGAGATGAGCGCCGTG			CCTTTAAATTTGAGGCGAAATGTGG	CTTCGAATGTCAGCTAAAATGGATG
lncRNA drug resistance	target	GuideScan	lenti sgRNA(MS2)_puro opt (SAM)	ENSG00000173011|ENSG00000173011|10-gRNAs__7	GTCAATAAGAAGCAGACCCT			CCTTTAAATTTGAGGCGAAATGTGG	CTTCGAATGTCAGCTAAAATGGATG
lncRNA drug resistance	target	GuideScan	lenti sgRNA(MS2)_puro opt (SAM)	ENSG00000173011|ENSG00000173011|10-gRNAs__11	GGTTATTACTTGCACACTGT			CCTTTAAATTTGAGGCGAAATGTGG	CTTCGAATGTCAGCTAAAATGGATG
lncRNA drug resistance	target	GuideScan	lenti sgRNA(MS2)_puro opt (SAM)	ENSG00000173011|ENSG00000173011|10-gRNAs__8	GCGCCAGGCTGCTCTGCGAG			CCTTTAAATTTGAGGCGAAATGTGG	CTTCGAATGTCAGCTAAAATGGATG
lncRNA drug resistance	target	GuideScan	lenti sgRNA(MS2)_puro opt (SAM)	ENSG00000173011|ENSG00000173011|10-gRNAs__5	ACTTTTAAAACTTCGCAGCA			CCTTTAAATTTGAGGCGAAATGTGG	CTTCGAATGTCAGCTAAAATGGATG
lncRNA drug resistance	target	GuideScan	lenti sgRNA(MS2)_puro opt (SAM)	ENSG00000173011|ENSG00000173011|10-gRNAs__15	CCTTTTTATCCTCCAACGCC			CCTTTAAATTTGAGGCGAAATGTGG	CTTCGAATGTCAGCTAAAATGGATG
lncRNA drug resistance	target	GuideScan	lenti sgRNA(MS2)_puro opt (SAM)	ENSG00000173011|ENSG00000173011|10-gRNAs__4	GGAGCAGATCCAGGCGTTGG			CCTTTAAATTTGAGGCGAAATGTGG	CTTCGAATGTCAGCTAAAATGGATG
lncRNA drug resistance	target	GuideScan	lenti sgRNA(MS2)_puro opt (SAM)	ENSG00000173011|ENSG00000173011|10-gRNAs__19	GACCCTGGGTCAGGTCCTCC			CCTTTAAATTTGAGGCGAAATGTGG	CTTCGAATGTCAGCTAAAATGGATG
lncRNA drug resistance	target	GuideScan	lenti sgRNA(MS2)_puro opt (SAM)	ENSG00000173011|ENSG00000173011|10-gRNAs__6	TCCTGGTTTCAAAATGCACC			CCTTTAAATTTGAGGCGAAATGTGG	CTTCGAATGTCAGCTAAAATGGATG
lncRNA drug resistance	target	GuideScan	lenti sgRNA(MS2)_puro opt (SAM)	ENSG00000175879|ENSG00000175879|10-gRNAs__11	GAATGCGGATCGCAGCCGGC			CCTTTAAATTTGAGGCGAAATGTGG	CTTCGAATGTCAGCTAAAATGGATG
lncRNA drug resistance	target	GuideScan	lenti sgRNA(MS2)_puro opt (SAM)	ENSG00000175879|ENSG00000175879|10-gRNAs__17	ATGCCTCCGCCGGCCTTAAA			CCTTTAAATTTGAGGCGAAATGTGG	CTTCGAATGTCAGCTAAAATGGATG
lncRNA drug resistance	target	GuideScan	lenti sgRNA(MS2)_puro opt (SAM)	ENSG00000175879|ENSG00000175879|10-gRNAs__12	GCGGGAATGCGGATCGCAGC			CCTTTAAATTTGAGGCGAAATGTGG	CTTCGAATGTCAGCTAAAATGGATG
lncRNA drug resistance	target	GuideScan	lenti sgRNA(MS2)_puro opt (SAM)	ENSG00000175879|ENSG00000175879|10-gRNAs__6	AATGCGGATCGCAGCCGGCA			CCTTTAAATTTGAGGCGAAATGTGG	CTTCGAATGTCAGCTAAAATGGATG
lncRNA drug resistance	target	GuideScan	lenti sgRNA(MS2)_puro opt (SAM)	ENSG00000175879|ENSG00000175879|10-gRNAs__2	CAGTCGCTACGGCCGACGGA			CCTTTAAATTTGAGGCGAAATGTGG	CTTCGAATGTCAGCTAAAATGGATG
lncRNA drug resistance	target	GuideScan	lenti sgRNA(MS2)_puro opt (SAM)	ENSG00000175879|ENSG00000175879|10-gRNAs__19	GATGCCTCCGCCGGCCTTAA			CCTTTAAATTTGAGGCGAAATGTGG	CTTCGAATGTCAGCTAAAATGGATG
lncRNA drug resistance	target	GuideScan	lenti sgRNA(MS2)_puro opt (SAM)	ENSG00000175879|ENSG00000175879|10-gRNAs__13	CCGCGGCGGAGCCTTAGACT			CCTTTAAATTTGAGGCGAAATGTGG	CTTCGAATGTCAGCTAAAATGGATG
lncRNA drug resistance	target	GuideScan	lenti sgRNA(MS2)_puro opt (SAM)	ENSG00000175879|ENSG00000175879|10-gRNAs__3	AGTTCAGTCGCTACGGCCGA			CCTTTAAATTTGAGGCGAAATGTGG	CTTCGAATGTCAGCTAAAATGGATG
lncRNA drug resistance	target	GuideScan	lenti sgRNA(MS2)_puro opt (SAM)	ENSG00000175879|ENSG00000175879|10-gRNAs__10	TTATGGGCCCCCTTTAAGGC			CCTTTAAATTTGAGGCGAAATGTGG	CTTCGAATGTCAGCTAAAATGGATG
lncRNA drug resistance	target	GuideScan	lenti sgRNA(MS2)_puro opt (SAM)	ENSG00000175879|ENSG00000175879|10-gRNAs__15	GGGCGCGGCGCTCCGTCCGT			CCTTTAAATTTGAGGCGAAATGTGG	CTTCGAATGTCAGCTAAAATGGATG
lncRNA drug resistance	target	GuideScan	lenti sgRNA(MS2)_puro opt (SAM)	ENSG00000176912|ENCT00000195044.1|5-gRNAs__2	CGTCAGGAAGGACGACCGCA			CCTTTAAATTTGAGGCGAAATGTGG	CTTCGAATGTCAGCTAAAATGGATG
lncRNA drug resistance	target	GuideScan	lenti sgRNA(MS2)_puro opt (SAM)	ENSG00000176912|ENCT00000195044.1|5-gRNAs__15	CGAGCCGCGTCCGCCGCACG			CCTTTAAATTTGAGGCGAAATGTGG	CTTCGAATGTCAGCTAAAATGGATG
lncRNA drug resistance	target	GuideScan	lenti sgRNA(MS2)_puro opt (SAM)	ENSG00000176912|ENCT00000195044.1|5-gRNAs__13	CGCGGGAAAAGGCGCGCGGA			CCTTTAAATTTGAGGCGAAATGTGG	CTTCGAATGTCAGCTAAAATGGATG
lncRNA drug resistance	target	GuideScan	lenti sgRNA(MS2)_puro opt (SAM)	ENSG00000176912|ENCT00000195044.1|5-gRNAs__1	CGTCCTTCCTGACGCCGCAG			CCTTTAAATTTGAGGCGAAATGTGG	CTTCGAATGTCAGCTAAAATGGATG
lncRNA drug resistance	target	GuideScan	lenti sgRNA(MS2)_puro opt (SAM)	ENSG00000176912|ENCT00000195044.1|5-gRNAs__6	CTTCCGCGCGCCTTTTCCCG			CCTTTAAATTTGAGGCGAAATGTGG	CTTCGAATGTCAGCTAAAATGGATG
lncRNA drug resistance	target	GuideScan	lenti sgRNA(MS2)_puro opt (SAM)	ENSG00000176912|ENSG00000176912|5-gRNAs__13	CGCGAGACATTTTTTGCCTG			CCTTTAAATTTGAGGCGAAATGTGG	CTTCGAATGTCAGCTAAAATGGATG
lncRNA drug resistance	target	GuideScan	lenti sgRNA(MS2)_puro opt (SAM)	ENSG00000176912|ENSG00000176912|5-gRNAs__18	CCCGCGAGACATTTTTTGCC			CCTTTAAATTTGAGGCGAAATGTGG	CTTCGAATGTCAGCTAAAATGGATG
lncRNA drug resistance	target	GuideScan	lenti sgRNA(MS2)_puro opt (SAM)	ENSG00000176912|ENSG00000176912|5-gRNAs__14	TGCGAAGCGGAATGGTCCAC			CCTTTAAATTTGAGGCGAAATGTGG	CTTCGAATGTCAGCTAAAATGGATG
lncRNA drug resistance	target	GuideScan	lenti sgRNA(MS2)_puro opt (SAM)	ENSG00000176912|ENSG00000176912|5-gRNAs__15	AAAAATGTCTCGCGGGTCAT			CCTTTAAATTTGAGGCGAAATGTGG	CTTCGAATGTCAGCTAAAATGGATG
lncRNA drug resistance	target	GuideScan	lenti sgRNA(MS2)_puro opt (SAM)	ENSG00000176912|ENSG00000176912|5-gRNAs__7	GAAAACGCTGCGAAGCGGAA			CCTTTAAATTTGAGGCGAAATGTGG	CTTCGAATGTCAGCTAAAATGGATG
lncRNA drug resistance	target	GuideScan	lenti sgRNA(MS2)_puro opt (SAM)	ENSG00000182165|ENSG00000182165|10-gRNAs__8	CGCCCCCGACGTCAGGCACG			CCTTTAAATTTGAGGCGAAATGTGG	CTTCGAATGTCAGCTAAAATGGATG
lncRNA drug resistance	target	GuideScan	lenti sgRNA(MS2)_puro opt (SAM)	ENSG00000182165|ENSG00000182165|10-gRNAs__5	CGCCCCGTGCCTGACGTCGG			CCTTTAAATTTGAGGCGAAATGTGG	CTTCGAATGTCAGCTAAAATGGATG
lncRNA drug resistance	target	GuideScan	lenti sgRNA(MS2)_puro opt (SAM)	ENSG00000182165|ENSG00000182165|10-gRNAs__17	GCACCGGCTCGCTCCCCCTT			CCTTTAAATTTGAGGCGAAATGTGG	CTTCGAATGTCAGCTAAAATGGATG
lncRNA drug resistance	target	GuideScan	lenti sgRNA(MS2)_puro opt (SAM)	ENSG00000182165|ENSG00000182165|10-gRNAs__1	GGATTGGATAGAAAGCCGCG			CCTTTAAATTTGAGGCGAAATGTGG	CTTCGAATGTCAGCTAAAATGGATG
lncRNA drug resistance	target	GuideScan	lenti sgRNA(MS2)_puro opt (SAM)	ENSG00000182165|ENSG00000182165|10-gRNAs__15	ATCCTGTTCCCCGGCGAATG			CCTTTAAATTTGAGGCGAAATGTGG	CTTCGAATGTCAGCTAAAATGGATG
lncRNA drug resistance	target	GuideScan	lenti sgRNA(MS2)_puro opt (SAM)	ENSG00000182165|ENSG00000182165|10-gRNAs__9	AATGCGGGGCGGGACCCTAG			CCTTTAAATTTGAGGCGAAATGTGG	CTTCGAATGTCAGCTAAAATGGATG
lncRNA drug resistance	target	GuideScan	lenti sgRNA(MS2)_puro opt (SAM)	ENSG00000182165|ENSG00000182165|10-gRNAs__10	GAATTGGACTGAAGGCCGCT			CCTTTAAATTTGAGGCGAAATGTGG	CTTCGAATGTCAGCTAAAATGGATG
lncRNA drug resistance	target	GuideScan	lenti sgRNA(MS2)_puro opt (SAM)	ENSG00000182165|ENSG00000182165|10-gRNAs__20	AGCACCGGCTCGCTCCCCCT			CCTTTAAATTTGAGGCGAAATGTGG	CTTCGAATGTCAGCTAAAATGGATG
lncRNA drug resistance	target	GuideScan	lenti sgRNA(MS2)_puro opt (SAM)	ENSG00000182165|ENSG00000182165|10-gRNAs__14	TCGCCCCCGACGTCAGGCAC			CCTTTAAATTTGAGGCGAAATGTGG	CTTCGAATGTCAGCTAAAATGGATG
lncRNA drug resistance	target	GuideScan	lenti sgRNA(MS2)_puro opt (SAM)	ENSG00000182165|ENSG00000182165|10-gRNAs__4	GTTCCCCGGCGAATGCGGGG			CCTTTAAATTTGAGGCGAAATGTGG	CTTCGAATGTCAGCTAAAATGGATG
lncRNA drug resistance	target	GuideScan	lenti sgRNA(MS2)_puro opt (SAM)	ENSG00000185168|ENCT00000188288.1|10-gRNAs__9	CTCCGGGAGCAACGTCAGGG			CCTTTAAATTTGAGGCGAAATGTGG	CTTCGAATGTCAGCTAAAATGGATG
lncRNA drug resistance	target	GuideScan	lenti sgRNA(MS2)_puro opt (SAM)	ENSG00000185168|ENCT00000188288.1|10-gRNAs__10	CCACTACCGTGGTGTAACTA			CCTTTAAATTTGAGGCGAAATGTGG	CTTCGAATGTCAGCTAAAATGGATG
lncRNA drug resistance	target	GuideScan	lenti sgRNA(MS2)_puro opt (SAM)	ENSG00000185168|ENCT00000188288.1|10-gRNAs__15	CCCTAGTTACACCACGGTAG			CCTTTAAATTTGAGGCGAAATGTGG	CTTCGAATGTCAGCTAAAATGGATG
lncRNA drug resistance	target	GuideScan	lenti sgRNA(MS2)_puro opt (SAM)	ENSG00000185168|ENCT00000188288.1|10-gRNAs__2	CTACCGTGGTGTAACTAGGG			CCTTTAAATTTGAGGCGAAATGTGG	CTTCGAATGTCAGCTAAAATGGATG
lncRNA drug resistance	target	GuideScan	lenti sgRNA(MS2)_puro opt (SAM)	ENSG00000185168|ENCT00000188288.1|10-gRNAs__5	CCACTCCGGGAGCAACGTCA			CCTTTAAATTTGAGGCGAAATGTGG	CTTCGAATGTCAGCTAAAATGGATG
lncRNA drug resistance	target	GuideScan	lenti sgRNA(MS2)_puro opt (SAM)	ENSG00000185168|ENCT00000188288.1|10-gRNAs__20	CCCACTCCGGGAGCAACGTC			CCTTTAAATTTGAGGCGAAATGTGG	CTTCGAATGTCAGCTAAAATGGATG
lncRNA drug resistance	target	GuideScan	lenti sgRNA(MS2)_puro opt (SAM)	ENSG00000185168|ENCT00000188288.1|10-gRNAs__6	CACGGTAGTGGAAGATTCAG			CCTTTAAATTTGAGGCGAAATGTGG	CTTCGAATGTCAGCTAAAATGGATG
lncRNA drug resistance	target	GuideScan	lenti sgRNA(MS2)_puro opt (SAM)	ENSG00000185168|ENCT00000188288.1|10-gRNAs__13	AGATGGTAATCACGGCCACC			CCTTTAAATTTGAGGCGAAATGTGG	CTTCGAATGTCAGCTAAAATGGATG
lncRNA drug resistance	target	GuideScan	lenti sgRNA(MS2)_puro opt (SAM)	ENSG00000185168|ENCT00000188288.1|10-gRNAs__4	CCCCGAACAAGAACTGCAGA			CCTTTAAATTTGAGGCGAAATGTGG	CTTCGAATGTCAGCTAAAATGGATG
lncRNA drug resistance	target	GuideScan	lenti sgRNA(MS2)_puro opt (SAM)	ENSG00000185168|ENCT00000188288.1|10-gRNAs__19	CCTGACGTTGCTCCCGGAGT			CCTTTAAATTTGAGGCGAAATGTGG	CTTCGAATGTCAGCTAAAATGGATG
lncRNA drug resistance	target	GuideScan	lenti sgRNA(MS2)_puro opt (SAM)	ENSG00000183250|ENSG00000183250|10-gRNAs__11	GTTGCGCGCCCGAGTGCACC			CCTTTAAATTTGAGGCGAAATGTGG	CTTCGAATGTCAGCTAAAATGGATG
lncRNA drug resistance	target	GuideScan	lenti sgRNA(MS2)_puro opt (SAM)	ENSG00000183250|ENSG00000183250|10-gRNAs__12	GAAGTACCCGGAAGCGGCTC			CCTTTAAATTTGAGGCGAAATGTGG	CTTCGAATGTCAGCTAAAATGGATG
lncRNA drug resistance	target	GuideScan	lenti sgRNA(MS2)_puro opt (SAM)	ENSG00000183250|ENSG00000183250|10-gRNAs__14	CACGTTTGCCGTGCTCCGCC			CCTTTAAATTTGAGGCGAAATGTGG	CTTCGAATGTCAGCTAAAATGGATG
lncRNA drug resistance	target	GuideScan	lenti sgRNA(MS2)_puro opt (SAM)	ENSG00000183250|ENSG00000183250|10-gRNAs__20	GCACGTTTGCCGTGCTCCGC			CCTTTAAATTTGAGGCGAAATGTGG	CTTCGAATGTCAGCTAAAATGGATG
lncRNA drug resistance	target	GuideScan	lenti sgRNA(MS2)_puro opt (SAM)	ENSG00000183250|ENSG00000183250|10-gRNAs__7	CAAACGTGCGGAGCGCCTCC			CCTTTAAATTTGAGGCGAAATGTGG	CTTCGAATGTCAGCTAAAATGGATG
lncRNA drug resistance	target	GuideScan	lenti sgRNA(MS2)_puro opt (SAM)	ENSG00000183250|ENSG00000183250|10-gRNAs__9	CCGCCGGAAGTACCCGGAAG			CCTTTAAATTTGAGGCGAAATGTGG	CTTCGAATGTCAGCTAAAATGGATG
lncRNA drug resistance	target	GuideScan	lenti sgRNA(MS2)_puro opt (SAM)	ENSG00000183250|ENSG00000183250|10-gRNAs__3	CCGCCGGGCGGCGAGAACGC			CCTTTAAATTTGAGGCGAAATGTGG	CTTCGAATGTCAGCTAAAATGGATG
lncRNA drug resistance	target	GuideScan	lenti sgRNA(MS2)_puro opt (SAM)	ENSG00000183250|ENSG00000183250|10-gRNAs__8	GGTCCTGCGTTCTCGCCGCC			CCTTTAAATTTGAGGCGAAATGTGG	CTTCGAATGTCAGCTAAAATGGATG
lncRNA drug resistance	target	GuideScan	lenti sgRNA(MS2)_puro opt (SAM)	ENSG00000183250|ENSG00000183250|10-gRNAs__16	CCGTGCTCCGCCGGGAAGAT			CCTTTAAATTTGAGGCGAAATGTGG	CTTCGAATGTCAGCTAAAATGGATG
lncRNA drug resistance	target	GuideScan	lenti sgRNA(MS2)_puro opt (SAM)	ENSG00000183250|ENSG00000183250|10-gRNAs__10	GGAAGTACCCGGAAGCGGCT			CCTTTAAATTTGAGGCGAAATGTGG	CTTCGAATGTCAGCTAAAATGGATG
lncRNA drug resistance	target	GuideScan	lenti sgRNA(MS2)_puro opt (SAM)	ENSG00000184634|ENSG00000184634|10-gRNAs__2	GTGCCCCGGGAGTTTTTCGG			CCTTTAAATTTGAGGCGAAATGTGG	CTTCGAATGTCAGCTAAAATGGATG
lncRNA drug resistance	target	GuideScan	lenti sgRNA(MS2)_puro opt (SAM)	ENSG00000184634|ENSG00000184634|10-gRNAs__13	CGCCACCGCCGAAAAACTCC			CCTTTAAATTTGAGGCGAAATGTGG	CTTCGAATGTCAGCTAAAATGGATG
lncRNA drug resistance	target	GuideScan	lenti sgRNA(MS2)_puro opt (SAM)	ENSG00000184634|ENSG00000184634|10-gRNAs__17	TCTGTGCCCCGGGAGTTTTT			CCTTTAAATTTGAGGCGAAATGTGG	CTTCGAATGTCAGCTAAAATGGATG
lncRNA drug resistance	target	GuideScan	lenti sgRNA(MS2)_puro opt (SAM)	ENSG00000184634|ENSG00000184634|10-gRNAs__16	CCCCGGGAGTTTTTCGGCGG			CCTTTAAATTTGAGGCGAAATGTGG	CTTCGAATGTCAGCTAAAATGGATG
lncRNA drug resistance	target	GuideScan	lenti sgRNA(MS2)_puro opt (SAM)	ENSG00000184634|ENSG00000184634|10-gRNAs__15	TCCGGAGGCGCAGAATGAGC			CCTTTAAATTTGAGGCGAAATGTGG	CTTCGAATGTCAGCTAAAATGGATG
lncRNA drug resistance	target	GuideScan	lenti sgRNA(MS2)_puro opt (SAM)	ENSG00000184634|ENSG00000184634|10-gRNAs__3	CCACCGCCGAAAAACTCCCG			CCTTTAAATTTGAGGCGAAATGTGG	CTTCGAATGTCAGCTAAAATGGATG
lncRNA drug resistance	target	GuideScan	lenti sgRNA(MS2)_puro opt (SAM)	ENSG00000184634|ENSG00000184634|10-gRNAs__9	TCGGTTCCCATAGCCTAGCT			CCTTTAAATTTGAGGCGAAATGTGG	CTTCGAATGTCAGCTAAAATGGATG
lncRNA drug resistance	target	GuideScan	lenti sgRNA(MS2)_puro opt (SAM)	ENSG00000184634|ENSG00000184634|10-gRNAs__12	GCCAAAACCGAGCTAGGCTA			CCTTTAAATTTGAGGCGAAATGTGG	CTTCGAATGTCAGCTAAAATGGATG
lncRNA drug resistance	target	GuideScan	lenti sgRNA(MS2)_puro opt (SAM)	ENSG00000184634|ENSG00000184634|10-gRNAs__19	ATCAGTTCGTTTCTTAGTTC			CCTTTAAATTTGAGGCGAAATGTGG	CTTCGAATGTCAGCTAAAATGGATG
lncRNA drug resistance	target	GuideScan	lenti sgRNA(MS2)_puro opt (SAM)	ENSG00000184634|ENSG00000184634|10-gRNAs__20	CCCATAGCCTAGCTCGGTTT			CCTTTAAATTTGAGGCGAAATGTGG	CTTCGAATGTCAGCTAAAATGGATG
lncRNA drug resistance	target	GuideScan	lenti sgRNA(MS2)_puro opt (SAM)	ENSG00000186019|ENSG00000186019|10-gRNAs__3	ACTTCCGCTCCGTTACTGTG			CCTTTAAATTTGAGGCGAAATGTGG	CTTCGAATGTCAGCTAAAATGGATG
lncRNA drug resistance	target	GuideScan	lenti sgRNA(MS2)_puro opt (SAM)	ENSG00000186019|ENSG00000186019|10-gRNAs__19	TTGGCTCCGGCAGGCGAATC			CCTTTAAATTTGAGGCGAAATGTGG	CTTCGAATGTCAGCTAAAATGGATG
lncRNA drug resistance	target	GuideScan	lenti sgRNA(MS2)_puro opt (SAM)	ENSG00000186019|ENSG00000186019|10-gRNAs__12	TCACAGTAACGGAGCGGAAG			CCTTTAAATTTGAGGCGAAATGTGG	CTTCGAATGTCAGCTAAAATGGATG
lncRNA drug resistance	target	GuideScan	lenti sgRNA(MS2)_puro opt (SAM)	ENSG00000186019|ENSG00000186019|10-gRNAs__10	GTCAATTTGACTCCGGCAGG			CCTTTAAATTTGAGGCGAAATGTGG	CTTCGAATGTCAGCTAAAATGGATG
lncRNA drug resistance	target	GuideScan	lenti sgRNA(MS2)_puro opt (SAM)	ENSG00000186019|ENSG00000186019|10-gRNAs__5	AGTCTCGGTCAATTTGACTC			CCTTTAAATTTGAGGCGAAATGTGG	CTTCGAATGTCAGCTAAAATGGATG
lncRNA drug resistance	target	GuideScan	lenti sgRNA(MS2)_puro opt (SAM)	ENSG00000186019|ENSG00000186019|10-gRNAs__7	TCGGTCAATTTGACTCCGGC			CCTTTAAATTTGAGGCGAAATGTGG	CTTCGAATGTCAGCTAAAATGGATG
lncRNA drug resistance	target	GuideScan	lenti sgRNA(MS2)_puro opt (SAM)	ENSG00000186019|ENSG00000186019|10-gRNAs__17	CCGCGACGACCCCGAGCGTC			CCTTTAAATTTGAGGCGAAATGTGG	CTTCGAATGTCAGCTAAAATGGATG
lncRNA drug resistance	target	GuideScan	lenti sgRNA(MS2)_puro opt (SAM)	ENSG00000186019|ENSG00000186019|10-gRNAs__8	AGTAGCGGTCAGCTTGGCTC			CCTTTAAATTTGAGGCGAAATGTGG	CTTCGAATGTCAGCTAAAATGGATG
lncRNA drug resistance	target	GuideScan	lenti sgRNA(MS2)_puro opt (SAM)	ENSG00000186019|ENSG00000186019|10-gRNAs__15	AAATCCCCTGATTCGCCTGC			CCTTTAAATTTGAGGCGAAATGTGG	CTTCGAATGTCAGCTAAAATGGATG
lncRNA drug resistance	target	GuideScan	lenti sgRNA(MS2)_puro opt (SAM)	ENSG00000186019|ENSG00000186019|10-gRNAs__2	AAGTGTAGTCCAGACGCTCG			CCTTTAAATTTGAGGCGAAATGTGG	CTTCGAATGTCAGCTAAAATGGATG
lncRNA drug resistance	target	GuideScan	lenti sgRNA(MS2)_puro opt (SAM)	ENSG00000186575|ENSG00000186575|10-gRNAs__1	TCGGCGTTGAGTGGCTACAG			CCTTTAAATTTGAGGCGAAATGTGG	CTTCGAATGTCAGCTAAAATGGATG
lncRNA drug resistance	target	GuideScan	lenti sgRNA(MS2)_puro opt (SAM)	ENSG00000186575|ENSG00000186575|10-gRNAs__4	TTCGGTTGCGCTGCGCGTAG			CCTTTAAATTTGAGGCGAAATGTGG	CTTCGAATGTCAGCTAAAATGGATG
lncRNA drug resistance	target	GuideScan	lenti sgRNA(MS2)_puro opt (SAM)	ENSG00000186575|ENSG00000186575|10-gRNAs__18	TACGCGCAGCGCAACCGAAC			CCTTTAAATTTGAGGCGAAATGTGG	CTTCGAATGTCAGCTAAAATGGATG
lncRNA drug resistance	target	GuideScan	lenti sgRNA(MS2)_puro opt (SAM)	ENSG00000186575|ENSG00000186575|10-gRNAs__19	TTGCGCTGCGCGTAGTGGTC			CCTTTAAATTTGAGGCGAAATGTGG	CTTCGAATGTCAGCTAAAATGGATG
lncRNA drug resistance	target	GuideScan	lenti sgRNA(MS2)_puro opt (SAM)	ENSG00000186575|ENSG00000186575|10-gRNAs__15	AGCATCTATGCGTCAGCCTC			CCTTTAAATTTGAGGCGAAATGTGG	CTTCGAATGTCAGCTAAAATGGATG
lncRNA drug resistance	target	GuideScan	lenti sgRNA(MS2)_puro opt (SAM)	ENSG00000186575|ENSG00000186575|10-gRNAs__17	TGCGCTGCGCGTAGTGGTCT			CCTTTAAATTTGAGGCGAAATGTGG	CTTCGAATGTCAGCTAAAATGGATG
lncRNA drug resistance	target	GuideScan	lenti sgRNA(MS2)_puro opt (SAM)	ENSG00000186575|ENSG00000186575|10-gRNAs__6	GTAGTGGTCTGGGCGACCTG			CCTTTAAATTTGAGGCGAAATGTGG	CTTCGAATGTCAGCTAAAATGGATG
lncRNA drug resistance	target	GuideScan	lenti sgRNA(MS2)_puro opt (SAM)	ENSG00000186575|ENSG00000186575|10-gRNAs__2	GCGCAGCGCAACCGAACCGG			CCTTTAAATTTGAGGCGAAATGTGG	CTTCGAATGTCAGCTAAAATGGATG
lncRNA drug resistance	target	GuideScan	lenti sgRNA(MS2)_puro opt (SAM)	ENSG00000186575|ENSG00000186575|10-gRNAs__7	TAGTGGTCTGGGCGACCTGA			CCTTTAAATTTGAGGCGAAATGTGG	CTTCGAATGTCAGCTAAAATGGATG
lncRNA drug resistance	target	GuideScan	lenti sgRNA(MS2)_puro opt (SAM)	ENSG00000186575|ENSG00000186575|10-gRNAs__10	GGCCTAGGCTCGGCGTTGAG			CCTTTAAATTTGAGGCGAAATGTGG	CTTCGAATGTCAGCTAAAATGGATG
lncRNA drug resistance	target	GuideScan	lenti sgRNA(MS2)_puro opt (SAM)	ENSG00000196712|ENSG00000196712|10-gRNAs__3	ACGCTCGCCAGACGGCCCAG			CCTTTAAATTTGAGGCGAAATGTGG	CTTCGAATGTCAGCTAAAATGGATG
lncRNA drug resistance	target	GuideScan	lenti sgRNA(MS2)_puro opt (SAM)	ENSG00000196712|ENSG00000196712|10-gRNAs__11	TTAATGAAACCGGCCGGCGC			CCTTTAAATTTGAGGCGAAATGTGG	CTTCGAATGTCAGCTAAAATGGATG
lncRNA drug resistance	target	GuideScan	lenti sgRNA(MS2)_puro opt (SAM)	ENSG00000196712|ENSG00000196712|10-gRNAs__18	GTGACGTCATCTAACTCCTC			CCTTTAAATTTGAGGCGAAATGTGG	CTTCGAATGTCAGCTAAAATGGATG
lncRNA drug resistance	target	GuideScan	lenti sgRNA(MS2)_puro opt (SAM)	ENSG00000196712|ENSG00000196712|10-gRNAs__2	CGGGAGCAATCCAAACCCGG			CCTTTAAATTTGAGGCGAAATGTGG	CTTCGAATGTCAGCTAAAATGGATG
lncRNA drug resistance	target	GuideScan	lenti sgRNA(MS2)_puro opt (SAM)	ENSG00000196712|ENSG00000196712|10-gRNAs__16	GTTTGGATTGCTCCCGGAGT			CCTTTAAATTTGAGGCGAAATGTGG	CTTCGAATGTCAGCTAAAATGGATG
lncRNA drug resistance	target	GuideScan	lenti sgRNA(MS2)_puro opt (SAM)	ENSG00000196712|ENSG00000196712|10-gRNAs__13	AGCAATCCAAACCCGGAGGC			CCTTTAAATTTGAGGCGAAATGTGG	CTTCGAATGTCAGCTAAAATGGATG
lncRNA drug resistance	target	GuideScan	lenti sgRNA(MS2)_puro opt (SAM)	ENSG00000196712|ENSG00000196712|10-gRNAs__19	GGGCTCACCTAGACTGGCGC			CCTTTAAATTTGAGGCGAAATGTGG	CTTCGAATGTCAGCTAAAATGGATG
lncRNA drug resistance	target	GuideScan	lenti sgRNA(MS2)_puro opt (SAM)	ENSG00000196712|ENSG00000196712|10-gRNAs__15	TCTAACTCCTCTGGGCCGTC			CCTTTAAATTTGAGGCGAAATGTGG	CTTCGAATGTCAGCTAAAATGGATG
lncRNA drug resistance	target	GuideScan	lenti sgRNA(MS2)_puro opt (SAM)	ENSG00000196712|ENSG00000196712|10-gRNAs__12	CGAGCGTCCCTCACCGCCGT			CCTTTAAATTTGAGGCGAAATGTGG	CTTCGAATGTCAGCTAAAATGGATG
lncRNA drug resistance	target	GuideScan	lenti sgRNA(MS2)_puro opt (SAM)	ENSG00000196712|ENSG00000196712|10-gRNAs__20	TGCCGCGCATGCGCCCGCGC			CCTTTAAATTTGAGGCGAAATGTGG	CTTCGAATGTCAGCTAAAATGGATG
lncRNA drug resistance	target	GuideScan	lenti sgRNA(MS2)_puro opt (SAM)	ENSG00000203446|MICT00000322117.1|10-gRNAs__10	GCTTGCCTCGCTGTTTGAGT			CCTTTAAATTTGAGGCGAAATGTGG	CTTCGAATGTCAGCTAAAATGGATG
lncRNA drug resistance	target	GuideScan	lenti sgRNA(MS2)_puro opt (SAM)	ENSG00000203446|MICT00000322117.1|10-gRNAs__17	CAATCAACCGAAGACATGAA			CCTTTAAATTTGAGGCGAAATGTGG	CTTCGAATGTCAGCTAAAATGGATG
lncRNA drug resistance	target	GuideScan	lenti sgRNA(MS2)_puro opt (SAM)	ENSG00000203446|MICT00000322117.1|10-gRNAs__5	GGTGATGTGGTTCCACTTTG			CCTTTAAATTTGAGGCGAAATGTGG	CTTCGAATGTCAGCTAAAATGGATG
lncRNA drug resistance	target	GuideScan	lenti sgRNA(MS2)_puro opt (SAM)	ENSG00000203446|MICT00000322117.1|10-gRNAs__2	TAGTCTCTTCTGTAGTTGTC			CCTTTAAATTTGAGGCGAAATGTGG	CTTCGAATGTCAGCTAAAATGGATG
lncRNA drug resistance	target	GuideScan	lenti sgRNA(MS2)_puro opt (SAM)	ENSG00000203446|MICT00000322117.1|10-gRNAs__1	AGTCTCTTCTGTAGTTGTCA			CCTTTAAATTTGAGGCGAAATGTGG	CTTCGAATGTCAGCTAAAATGGATG
lncRNA drug resistance	target	GuideScan	lenti sgRNA(MS2)_puro opt (SAM)	ENSG00000203446|MICT00000322117.1|10-gRNAs__12	ATGGGGACAAAAAGGCTACG			CCTTTAAATTTGAGGCGAAATGTGG	CTTCGAATGTCAGCTAAAATGGATG
lncRNA drug resistance	target	GuideScan	lenti sgRNA(MS2)_puro opt (SAM)	ENSG00000203446|MICT00000322117.1|10-gRNAs__15	ATCAACCGAAGACATGAATG			CCTTTAAATTTGAGGCGAAATGTGG	CTTCGAATGTCAGCTAAAATGGATG
lncRNA drug resistance	target	GuideScan	lenti sgRNA(MS2)_puro opt (SAM)	ENSG00000203446|MICT00000322117.1|10-gRNAs__11	TGGGGACAAAAAGGCTACGA			CCTTTAAATTTGAGGCGAAATGTGG	CTTCGAATGTCAGCTAAAATGGATG
lncRNA drug resistance	target	GuideScan	lenti sgRNA(MS2)_puro opt (SAM)	ENSG00000203446|MICT00000322117.1|10-gRNAs__18	CATTCATGTCTTCGGTTGAT			CCTTTAAATTTGAGGCGAAATGTGG	CTTCGAATGTCAGCTAAAATGGATG
lncRNA drug resistance	target	GuideScan	lenti sgRNA(MS2)_puro opt (SAM)	ENSG00000203446|MICT00000322117.1|10-gRNAs__16	AATCAACCGAAGACATGAAT			CCTTTAAATTTGAGGCGAAATGTGG	CTTCGAATGTCAGCTAAAATGGATG
lncRNA drug resistance	target	GuideScan	lenti sgRNA(MS2)_puro opt (SAM)	ENSG00000203721|ENCT00000036257.1|10-gRNAs__3	GACCTTCAACATAGACCCTG			CCTTTAAATTTGAGGCGAAATGTGG	CTTCGAATGTCAGCTAAAATGGATG
lncRNA drug resistance	target	GuideScan	lenti sgRNA(MS2)_puro opt (SAM)	ENSG00000203721|ENCT00000036257.1|10-gRNAs__14	GCTATATTATAATGGGGCTA			CCTTTAAATTTGAGGCGAAATGTGG	CTTCGAATGTCAGCTAAAATGGATG
lncRNA drug resistance	target	GuideScan	lenti sgRNA(MS2)_puro opt (SAM)	ENSG00000203721|ENCT00000036257.1|10-gRNAs__4	GACCATGTAGTCATCTGAGT			CCTTTAAATTTGAGGCGAAATGTGG	CTTCGAATGTCAGCTAAAATGGATG
lncRNA drug resistance	target	GuideScan	lenti sgRNA(MS2)_puro opt (SAM)	ENSG00000203721|ENCT00000036257.1|10-gRNAs__10	CTGTGTAACCACGGACCTTG			CCTTTAAATTTGAGGCGAAATGTGG	CTTCGAATGTCAGCTAAAATGGATG
lncRNA drug resistance	target	GuideScan	lenti sgRNA(MS2)_puro opt (SAM)	ENSG00000203721|ENCT00000036257.1|10-gRNAs__20	CTGTCGTCGGGATCACATTC			CCTTTAAATTTGAGGCGAAATGTGG	CTTCGAATGTCAGCTAAAATGGATG
lncRNA drug resistance	target	GuideScan	lenti sgRNA(MS2)_puro opt (SAM)	ENSG00000203721|ENCT00000036257.1|10-gRNAs__1	ACCTTCAACATAGACCCTGG			CCTTTAAATTTGAGGCGAAATGTGG	CTTCGAATGTCAGCTAAAATGGATG
lncRNA drug resistance	target	GuideScan	lenti sgRNA(MS2)_puro opt (SAM)	ENSG00000203721|ENCT00000036257.1|10-gRNAs__13	TGACCTTCAACATAGACCCT			CCTTTAAATTTGAGGCGAAATGTGG	CTTCGAATGTCAGCTAAAATGGATG
lncRNA drug resistance	target	GuideScan	lenti sgRNA(MS2)_puro opt (SAM)	ENSG00000203721|ENCT00000036257.1|10-gRNAs__7	GTTCATTTCCTCAAGGTCCG			CCTTTAAATTTGAGGCGAAATGTGG	CTTCGAATGTCAGCTAAAATGGATG
lncRNA drug resistance	target	GuideScan	lenti sgRNA(MS2)_puro opt (SAM)	ENSG00000203721|ENCT00000036257.1|10-gRNAs__18	CCTTGAGGAAATGAACCTTA			CCTTTAAATTTGAGGCGAAATGTGG	CTTCGAATGTCAGCTAAAATGGATG
lncRNA drug resistance	target	GuideScan	lenti sgRNA(MS2)_puro opt (SAM)	ENSG00000203721|ENCT00000036257.1|10-gRNAs__17	TCCCCCAGGGTCTATGTTGA			CCTTTAAATTTGAGGCGAAATGTGG	CTTCGAATGTCAGCTAAAATGGATG
lncRNA drug resistance	target	GuideScan	lenti sgRNA(MS2)_puro opt (SAM)	ENSG00000204934|FTMT22500011645.1|10-gRNAs__11	CCGAAGCGATCAGCCGGGCC			CCTTTAAATTTGAGGCGAAATGTGG	CTTCGAATGTCAGCTAAAATGGATG
lncRNA drug resistance	target	GuideScan	lenti sgRNA(MS2)_puro opt (SAM)	ENSG00000204934|FTMT22500011645.1|10-gRNAs__18	CCGGCCCGGCTGATCGCTTC			CCTTTAAATTTGAGGCGAAATGTGG	CTTCGAATGTCAGCTAAAATGGATG
lncRNA drug resistance	target	GuideScan	lenti sgRNA(MS2)_puro opt (SAM)	ENSG00000204934|FTMT22500011645.1|10-gRNAs__7	GAGCACCCGAAGCGATCAGC			CCTTTAAATTTGAGGCGAAATGTGG	CTTCGAATGTCAGCTAAAATGGATG
lncRNA drug resistance	target	GuideScan	lenti sgRNA(MS2)_puro opt (SAM)	ENSG00000204934|FTMT22500011645.1|10-gRNAs__9	GGCGAATGAGTGCGCCGTCA			CCTTTAAATTTGAGGCGAAATGTGG	CTTCGAATGTCAGCTAAAATGGATG
lncRNA drug resistance	target	GuideScan	lenti sgRNA(MS2)_puro opt (SAM)	ENSG00000204934|FTMT22500011645.1|10-gRNAs__14	CCCGAAGCGATCAGCCGGGC			CCTTTAAATTTGAGGCGAAATGTGG	CTTCGAATGTCAGCTAAAATGGATG
lncRNA drug resistance	target	GuideScan	lenti sgRNA(MS2)_puro opt (SAM)	ENSG00000204934|FTMT22500011645.1|10-gRNAs__6	GATCAGGAGATGCGCGTGCG			CCTTTAAATTTGAGGCGAAATGTGG	CTTCGAATGTCAGCTAAAATGGATG
lncRNA drug resistance	target	GuideScan	lenti sgRNA(MS2)_puro opt (SAM)	ENSG00000204934|FTMT22500011645.1|10-gRNAs__5	AGCCCGCCGCGCTGTCACTC			CCTTTAAATTTGAGGCGAAATGTGG	CTTCGAATGTCAGCTAAAATGGATG
lncRNA drug resistance	target	GuideScan	lenti sgRNA(MS2)_puro opt (SAM)	ENSG00000204934|FTMT22500011645.1|10-gRNAs__12	ACAGCGCGGCGGGCTGGATC			CCTTTAAATTTGAGGCGAAATGTGG	CTTCGAATGTCAGCTAAAATGGATG
lncRNA drug resistance	target	GuideScan	lenti sgRNA(MS2)_puro opt (SAM)	ENSG00000204934|FTMT22500011645.1|10-gRNAs__19	CCCGGCCCGGCTGATCGCTT			CCTTTAAATTTGAGGCGAAATGTGG	CTTCGAATGTCAGCTAAAATGGATG
lncRNA drug resistance	target	GuideScan	lenti sgRNA(MS2)_puro opt (SAM)	ENSG00000204934|FTMT22500011645.1|10-gRNAs__13	ATGAGTGCGCCGTCATGGCC			CCTTTAAATTTGAGGCGAAATGTGG	CTTCGAATGTCAGCTAAAATGGATG
lncRNA drug resistance	target	GuideScan	lenti sgRNA(MS2)_puro opt (SAM)	ENSG00000215447|ENST00000454115.2|10-gRNAs__2	TGGCGCATAACGCATGCGCG			CCTTTAAATTTGAGGCGAAATGTGG	CTTCGAATGTCAGCTAAAATGGATG
lncRNA drug resistance	target	GuideScan	lenti sgRNA(MS2)_puro opt (SAM)	ENSG00000215447|ENST00000454115.2|10-gRNAs__3	GATGGCGCATAACGCATGCG			CCTTTAAATTTGAGGCGAAATGTGG	CTTCGAATGTCAGCTAAAATGGATG
lncRNA drug resistance	target	GuideScan	lenti sgRNA(MS2)_puro opt (SAM)	ENSG00000215447|ENST00000454115.2|10-gRNAs__6	CATGCGTTATGCGCCATCAC			CCTTTAAATTTGAGGCGAAATGTGG	CTTCGAATGTCAGCTAAAATGGATG
lncRNA drug resistance	target	GuideScan	lenti sgRNA(MS2)_puro opt (SAM)	ENSG00000215447|ENST00000454115.2|10-gRNAs__14	ATGCGCCATCACCGGCAAGC			CCTTTAAATTTGAGGCGAAATGTGG	CTTCGAATGTCAGCTAAAATGGATG
lncRNA drug resistance	target	GuideScan	lenti sgRNA(MS2)_puro opt (SAM)	ENSG00000215447|ENST00000454115.2|10-gRNAs__19	GGAACGCATTTCACGGGGGC			CCTTTAAATTTGAGGCGAAATGTGG	CTTCGAATGTCAGCTAAAATGGATG
lncRNA drug resistance	target	GuideScan	lenti sgRNA(MS2)_puro opt (SAM)	ENSG00000215447|ENST00000454115.2|10-gRNAs__1	ACTGGGAACGCATTTCACGG			CCTTTAAATTTGAGGCGAAATGTGG	CTTCGAATGTCAGCTAAAATGGATG
lncRNA drug resistance	target	GuideScan	lenti sgRNA(MS2)_puro opt (SAM)	ENSG00000215447|ENST00000454115.2|10-gRNAs__11	TGGGCGTTGCCGTGGCTACT			CCTTTAAATTTGAGGCGAAATGTGG	CTTCGAATGTCAGCTAAAATGGATG
lncRNA drug resistance	target	GuideScan	lenti sgRNA(MS2)_puro opt (SAM)	ENSG00000215447|ENST00000454115.2|10-gRNAs__10	ATGGCGCATAACGCATGCGC			CCTTTAAATTTGAGGCGAAATGTGG	CTTCGAATGTCAGCTAAAATGGATG
lncRNA drug resistance	target	GuideScan	lenti sgRNA(MS2)_puro opt (SAM)	ENSG00000215447|ENST00000454115.2|10-gRNAs__13	GCATAACGCATGCGCGGGGA			CCTTTAAATTTGAGGCGAAATGTGG	CTTCGAATGTCAGCTAAAATGGATG
lncRNA drug resistance	target	GuideScan	lenti sgRNA(MS2)_puro opt (SAM)	ENSG00000215447|ENST00000454115.2|10-gRNAs__16	AACCTCTAGCCGCTGCGGTC			CCTTTAAATTTGAGGCGAAATGTGG	CTTCGAATGTCAGCTAAAATGGATG
lncRNA drug resistance	target	GuideScan	lenti sgRNA(MS2)_puro opt (SAM)	ENSG00000224189|ENSG00000224189|10-gRNAs__3	AGACGGCCGAGGTGGCGTAG			CCTTTAAATTTGAGGCGAAATGTGG	CTTCGAATGTCAGCTAAAATGGATG
lncRNA drug resistance	target	GuideScan	lenti sgRNA(MS2)_puro opt (SAM)	ENSG00000224189|ENSG00000224189|10-gRNAs__5	CCAGTACGCGCAGTGCACCC			CCTTTAAATTTGAGGCGAAATGTGG	CTTCGAATGTCAGCTAAAATGGATG
lncRNA drug resistance	target	GuideScan	lenti sgRNA(MS2)_puro opt (SAM)	ENSG00000224189|ENSG00000224189|10-gRNAs__8	GACGTGAGACCCGCCGTCGT			CCTTTAAATTTGAGGCGAAATGTGG	CTTCGAATGTCAGCTAAAATGGATG
lncRNA drug resistance	target	GuideScan	lenti sgRNA(MS2)_puro opt (SAM)	ENSG00000224189|ENSG00000224189|10-gRNAs__13	CGGGCCGGCGTACGACTTCC			CCTTTAAATTTGAGGCGAAATGTGG	CTTCGAATGTCAGCTAAAATGGATG
lncRNA drug resistance	target	GuideScan	lenti sgRNA(MS2)_puro opt (SAM)	ENSG00000224189|ENSG00000224189|10-gRNAs__2	ACGCCCGGGAAGTCGTACGC			CCTTTAAATTTGAGGCGAAATGTGG	CTTCGAATGTCAGCTAAAATGGATG
lncRNA drug resistance	target	GuideScan	lenti sgRNA(MS2)_puro opt (SAM)	ENSG00000224189|ENSG00000224189|10-gRNAs__12	GCGGCCGTCCGTACCGCCTC			CCTTTAAATTTGAGGCGAAATGTGG	CTTCGAATGTCAGCTAAAATGGATG
lncRNA drug resistance	target	GuideScan	lenti sgRNA(MS2)_puro opt (SAM)	ENSG00000224189|ENSG00000224189|10-gRNAs__7	GGGCCGGCGTACGACTTCCC			CCTTTAAATTTGAGGCGAAATGTGG	CTTCGAATGTCAGCTAAAATGGATG
lncRNA drug resistance	target	GuideScan	lenti sgRNA(MS2)_puro opt (SAM)	ENSG00000224189|ENSG00000224189|10-gRNAs__20	CCAGGGTGCACTGCGCGTAC			CCTTTAAATTTGAGGCGAAATGTGG	CTTCGAATGTCAGCTAAAATGGATG
lncRNA drug resistance	target	GuideScan	lenti sgRNA(MS2)_puro opt (SAM)	ENSG00000224189|ENSG00000224189|10-gRNAs__16	TACGACTTCCCGGGCGTGCT			CCTTTAAATTTGAGGCGAAATGTGG	CTTCGAATGTCAGCTAAAATGGATG
lncRNA drug resistance	target	GuideScan	lenti sgRNA(MS2)_puro opt (SAM)	ENSG00000224189|ENSG00000224189|10-gRNAs__4	ACCTCGGCCGTCTTCTCGGG			CCTTTAAATTTGAGGCGAAATGTGG	CTTCGAATGTCAGCTAAAATGGATG
lncRNA drug resistance	target	GuideScan	lenti sgRNA(MS2)_puro opt (SAM)	ENSG00000224397|ENST00000445003.1|10-gRNAs__4	TCTGCTCCTCACGGGCCTAG			CCTTTAAATTTGAGGCGAAATGTGG	CTTCGAATGTCAGCTAAAATGGATG
lncRNA drug resistance	target	GuideScan	lenti sgRNA(MS2)_puro opt (SAM)	ENSG00000224397|ENST00000445003.1|10-gRNAs__12	ATGGGATGACGGGACCTCAC			CCTTTAAATTTGAGGCGAAATGTGG	CTTCGAATGTCAGCTAAAATGGATG
lncRNA drug resistance	target	GuideScan	lenti sgRNA(MS2)_puro opt (SAM)	ENSG00000224397|ENST00000445003.1|10-gRNAs__10	TGGGATGACGGGACCTCACA			CCTTTAAATTTGAGGCGAAATGTGG	CTTCGAATGTCAGCTAAAATGGATG
lncRNA drug resistance	target	GuideScan	lenti sgRNA(MS2)_puro opt (SAM)	ENSG00000224397|ENST00000445003.1|10-gRNAs__2	GTCATCCCATTTAACCAACA			CCTTTAAATTTGAGGCGAAATGTGG	CTTCGAATGTCAGCTAAAATGGATG
lncRNA drug resistance	target	GuideScan	lenti sgRNA(MS2)_puro opt (SAM)	ENSG00000224397|ENST00000445003.1|10-gRNAs__1	GCTCTTCCTCTAGGCCCGTG			CCTTTAAATTTGAGGCGAAATGTGG	CTTCGAATGTCAGCTAAAATGGATG
lncRNA drug resistance	target	GuideScan	lenti sgRNA(MS2)_puro opt (SAM)	ENSG00000224397|ENST00000445003.1|10-gRNAs__13	CCCGAGCCCTACCACATGCT			CCTTTAAATTTGAGGCGAAATGTGG	CTTCGAATGTCAGCTAAAATGGATG
lncRNA drug resistance	target	GuideScan	lenti sgRNA(MS2)_puro opt (SAM)	ENSG00000224397|ENST00000445003.1|10-gRNAs__15	TCCCGAGCCCTACCACATGC			CCTTTAAATTTGAGGCGAAATGTGG	CTTCGAATGTCAGCTAAAATGGATG
lncRNA drug resistance	target	GuideScan	lenti sgRNA(MS2)_puro opt (SAM)	ENSG00000224397|ENST00000445003.1|10-gRNAs__7	TGTTGGTTAAATGGGATGAC			CCTTTAAATTTGAGGCGAAATGTGG	CTTCGAATGTCAGCTAAAATGGATG
lncRNA drug resistance	target	GuideScan	lenti sgRNA(MS2)_puro opt (SAM)	ENSG00000224397|ENST00000445003.1|10-gRNAs__20	GGGCAGGCTGTGGGTATCTC			CCTTTAAATTTGAGGCGAAATGTGG	CTTCGAATGTCAGCTAAAATGGATG
lncRNA drug resistance	target	GuideScan	lenti sgRNA(MS2)_puro opt (SAM)	ENSG00000224397|ENST00000445003.1|10-gRNAs__3	AGATACCCACAGCCTGCCCG			CCTTTAAATTTGAGGCGAAATGTGG	CTTCGAATGTCAGCTAAAATGGATG
lncRNA drug resistance	target	GuideScan	lenti sgRNA(MS2)_puro opt (SAM)	ENSG00000225140|FTMT24000000015.1|10-gRNAs__3	ATGATGCCCGTTGCCAACAG			CCTTTAAATTTGAGGCGAAATGTGG	CTTCGAATGTCAGCTAAAATGGATG
lncRNA drug resistance	target	GuideScan	lenti sgRNA(MS2)_puro opt (SAM)	ENSG00000225140|FTMT24000000015.1|10-gRNAs__20	GGCCAATGGTCTCGTTCTTC			CCTTTAAATTTGAGGCGAAATGTGG	CTTCGAATGTCAGCTAAAATGGATG
lncRNA drug resistance	target	GuideScan	lenti sgRNA(MS2)_puro opt (SAM)	ENSG00000225140|FTMT24000000015.1|10-gRNAs__4	CTCGCTCTGATGGGCCTGCG			CCTTTAAATTTGAGGCGAAATGTGG	CTTCGAATGTCAGCTAAAATGGATG
lncRNA drug resistance	target	GuideScan	lenti sgRNA(MS2)_puro opt (SAM)	ENSG00000225140|FTMT24000000015.1|10-gRNAs__12	CGCCTTCCGCCTGTGCCGCA			CCTTTAAATTTGAGGCGAAATGTGG	CTTCGAATGTCAGCTAAAATGGATG
lncRNA drug resistance	target	GuideScan	lenti sgRNA(MS2)_puro opt (SAM)	ENSG00000225140|FTMT24000000015.1|10-gRNAs__13	CCAAGACCTCTGTTGGCAAC			CCTTTAAATTTGAGGCGAAATGTGG	CTTCGAATGTCAGCTAAAATGGATG
lncRNA drug resistance	target	GuideScan	lenti sgRNA(MS2)_puro opt (SAM)	ENSG00000225140|FTMT24000000015.1|10-gRNAs__8	GACCATGCGGCACAGGCGGA			CCTTTAAATTTGAGGCGAAATGTGG	CTTCGAATGTCAGCTAAAATGGATG
lncRNA drug resistance	target	GuideScan	lenti sgRNA(MS2)_puro opt (SAM)	ENSG00000225140|FTMT24000000015.1|10-gRNAs__5	TGGCACAGACCATGCGGCAC			CCTTTAAATTTGAGGCGAAATGTGG	CTTCGAATGTCAGCTAAAATGGATG
lncRNA drug resistance	target	GuideScan	lenti sgRNA(MS2)_puro opt (SAM)	ENSG00000225140|FTMT24000000015.1|10-gRNAs__17	GCCATATAGATTATCTGCTT			CCTTTAAATTTGAGGCGAAATGTGG	CTTCGAATGTCAGCTAAAATGGATG
lncRNA drug resistance	target	GuideScan	lenti sgRNA(MS2)_puro opt (SAM)	ENSG00000225140|FTMT24000000015.1|10-gRNAs__10	CCGTTGCCAACAGAGGTCTT			CCTTTAAATTTGAGGCGAAATGTGG	CTTCGAATGTCAGCTAAAATGGATG
lncRNA drug resistance	target	GuideScan	lenti sgRNA(MS2)_puro opt (SAM)	ENSG00000225140|FTMT24000000015.1|10-gRNAs__16	AACAGGAAACGCTCTGTCCC			CCTTTAAATTTGAGGCGAAATGTGG	CTTCGAATGTCAGCTAAAATGGATG
lncRNA drug resistance	target	GuideScan	lenti sgRNA(MS2)_puro opt (SAM)	ENSG00000226527|ENSG00000226527|10-gRNAs__11	CAACTCACCCAAGGGCAATC			CCTTTAAATTTGAGGCGAAATGTGG	CTTCGAATGTCAGCTAAAATGGATG
lncRNA drug resistance	target	GuideScan	lenti sgRNA(MS2)_puro opt (SAM)	ENSG00000226527|ENSG00000226527|10-gRNAs__16	TGGTCAATGCCGACATCATT			CCTTTAAATTTGAGGCGAAATGTGG	CTTCGAATGTCAGCTAAAATGGATG
lncRNA drug resistance	target	GuideScan	lenti sgRNA(MS2)_puro opt (SAM)	ENSG00000226527|ENSG00000226527|10-gRNAs__2	TTGGTCACAGGGCAAAACAA			CCTTTAAATTTGAGGCGAAATGTGG	CTTCGAATGTCAGCTAAAATGGATG
lncRNA drug resistance	target	GuideScan	lenti sgRNA(MS2)_puro opt (SAM)	ENSG00000226527|ENSG00000226527|10-gRNAs__12	GGTCAATGCCGACATCATTT			CCTTTAAATTTGAGGCGAAATGTGG	CTTCGAATGTCAGCTAAAATGGATG
lncRNA drug resistance	target	GuideScan	lenti sgRNA(MS2)_puro opt (SAM)	ENSG00000226527|ENSG00000226527|10-gRNAs__13	GGGATGAGTCACTCCTTTGA			CCTTTAAATTTGAGGCGAAATGTGG	CTTCGAATGTCAGCTAAAATGGATG
lncRNA drug resistance	target	GuideScan	lenti sgRNA(MS2)_puro opt (SAM)	ENSG00000226527|ENSG00000226527|10-gRNAs__4	AGGCCAGCCAACCAGAACCA			CCTTTAAATTTGAGGCGAAATGTGG	CTTCGAATGTCAGCTAAAATGGATG
lncRNA drug resistance	target	GuideScan	lenti sgRNA(MS2)_puro opt (SAM)	ENSG00000226527|ENSG00000226527|10-gRNAs__5	TGACTCATCCCAAATGATGT			CCTTTAAATTTGAGGCGAAATGTGG	CTTCGAATGTCAGCTAAAATGGATG
lncRNA drug resistance	target	GuideScan	lenti sgRNA(MS2)_puro opt (SAM)	ENSG00000226527|ENSG00000226527|10-gRNAs__8	CATATAAGAACTTTGGTCAC			CCTTTAAATTTGAGGCGAAATGTGG	CTTCGAATGTCAGCTAAAATGGATG
lncRNA drug resistance	target	GuideScan	lenti sgRNA(MS2)_puro opt (SAM)	ENSG00000226527|ENSG00000226527|10-gRNAs__20	TGTTTGCCTTGAATGGCTTC			CCTTTAAATTTGAGGCGAAATGTGG	CTTCGAATGTCAGCTAAAATGGATG
lncRNA drug resistance	target	GuideScan	lenti sgRNA(MS2)_puro opt (SAM)	ENSG00000226527|ENSG00000226527|10-gRNAs__6	AGTTCTTATATGCCTTAAAG			CCTTTAAATTTGAGGCGAAATGTGG	CTTCGAATGTCAGCTAAAATGGATG
lncRNA drug resistance	target	GuideScan	lenti sgRNA(MS2)_puro opt (SAM)	ENSG00000226688|ENST00000416301.1|10-gRNAs__5	CGGTCTCCCACTGCCGAACG			CCTTTAAATTTGAGGCGAAATGTGG	CTTCGAATGTCAGCTAAAATGGATG
lncRNA drug resistance	target	GuideScan	lenti sgRNA(MS2)_puro opt (SAM)	ENSG00000226688|ENST00000416301.1|10-gRNAs__14	AACGCGGAGGGATCCGCGTT			CCTTTAAATTTGAGGCGAAATGTGG	CTTCGAATGTCAGCTAAAATGGATG
lncRNA drug resistance	target	GuideScan	lenti sgRNA(MS2)_puro opt (SAM)	ENSG00000226688|ENST00000416301.1|10-gRNAs__15	TTCCGGGAACCACTTCGCTT			CCTTTAAATTTGAGGCGAAATGTGG	CTTCGAATGTCAGCTAAAATGGATG
lncRNA drug resistance	target	GuideScan	lenti sgRNA(MS2)_puro opt (SAM)	ENSG00000226688|ENST00000416301.1|10-gRNAs__17	GAGGGATCCGCGTTCGGCAG			CCTTTAAATTTGAGGCGAAATGTGG	CTTCGAATGTCAGCTAAAATGGATG
lncRNA drug resistance	target	GuideScan	lenti sgRNA(MS2)_puro opt (SAM)	ENSG00000226688|ENST00000416301.1|10-gRNAs__4	CGGAAGTGACGCAACGCGGA			CCTTTAAATTTGAGGCGAAATGTGG	CTTCGAATGTCAGCTAAAATGGATG
lncRNA drug resistance	target	GuideScan	lenti sgRNA(MS2)_puro opt (SAM)	ENSG00000226688|ENST00000416301.1|10-gRNAs__7	TCGCCGCGGCCAGAGTCTCC			CCTTTAAATTTGAGGCGAAATGTGG	CTTCGAATGTCAGCTAAAATGGATG
lncRNA drug resistance	target	GuideScan	lenti sgRNA(MS2)_puro opt (SAM)	ENSG00000226688|ENST00000416301.1|10-gRNAs__20	CCTCCGCGTTGCGTCACTTC			CCTTTAAATTTGAGGCGAAATGTGG	CTTCGAATGTCAGCTAAAATGGATG
lncRNA drug resistance	target	GuideScan	lenti sgRNA(MS2)_puro opt (SAM)	ENSG00000226688|ENST00000416301.1|10-gRNAs__2	CTCCCGGAAGTGACGCAACG			CCTTTAAATTTGAGGCGAAATGTGG	CTTCGAATGTCAGCTAAAATGGATG
lncRNA drug resistance	target	GuideScan	lenti sgRNA(MS2)_puro opt (SAM)	ENSG00000226688|ENST00000416301.1|10-gRNAs__8	AGGGATCCGCGTTCGGCAGT			CCTTTAAATTTGAGGCGAAATGTGG	CTTCGAATGTCAGCTAAAATGGATG
lncRNA drug resistance	target	GuideScan	lenti sgRNA(MS2)_puro opt (SAM)	ENSG00000226688|ENST00000416301.1|10-gRNAs__16	CCTAACACGTAAAACGTGTT			CCTTTAAATTTGAGGCGAAATGTGG	CTTCGAATGTCAGCTAAAATGGATG
lncRNA drug resistance	target	GuideScan	lenti sgRNA(MS2)_puro opt (SAM)	ENSG00000228741|ENSG00000228741|10-gRNAs__14	GTCCGAATGCCGCGTTTCCC			CCTTTAAATTTGAGGCGAAATGTGG	CTTCGAATGTCAGCTAAAATGGATG
lncRNA drug resistance	target	GuideScan	lenti sgRNA(MS2)_puro opt (SAM)	ENSG00000228741|ENSG00000228741|10-gRNAs__18	TTCTTCGTGGGTAGGACGGT			CCTTTAAATTTGAGGCGAAATGTGG	CTTCGAATGTCAGCTAAAATGGATG
lncRNA drug resistance	target	GuideScan	lenti sgRNA(MS2)_puro opt (SAM)	ENSG00000228741|ENSG00000228741|10-gRNAs__19	AGACTGATTCGCTGCGGTCC			CCTTTAAATTTGAGGCGAAATGTGG	CTTCGAATGTCAGCTAAAATGGATG
lncRNA drug resistance	target	GuideScan	lenti sgRNA(MS2)_puro opt (SAM)	ENSG00000228741|ENSG00000228741|10-gRNAs__16	CTTCGTGGGTAGGACGGTGG			CCTTTAAATTTGAGGCGAAATGTGG	CTTCGAATGTCAGCTAAAATGGATG
lncRNA drug resistance	target	GuideScan	lenti sgRNA(MS2)_puro opt (SAM)	ENSG00000228741|ENSG00000228741|10-gRNAs__11	GACCGCAGCGAATCAGTCTC			CCTTTAAATTTGAGGCGAAATGTGG	CTTCGAATGTCAGCTAAAATGGATG
lncRNA drug resistance	target	GuideScan	lenti sgRNA(MS2)_puro opt (SAM)	ENSG00000228741|ENSG00000228741|10-gRNAs__3	TGCGGAACTGCTCATCGCCA			CCTTTAAATTTGAGGCGAAATGTGG	CTTCGAATGTCAGCTAAAATGGATG
lncRNA drug resistance	target	GuideScan	lenti sgRNA(MS2)_puro opt (SAM)	ENSG00000228741|ENSG00000228741|10-gRNAs__13	CGCCAGGGAAACGCGGCATT			CCTTTAAATTTGAGGCGAAATGTGG	CTTCGAATGTCAGCTAAAATGGATG
lncRNA drug resistance	target	GuideScan	lenti sgRNA(MS2)_puro opt (SAM)	ENSG00000228741|ENSG00000228741|10-gRNAs__5	TGCTCATCGCCAGGGAAACG			CCTTTAAATTTGAGGCGAAATGTGG	CTTCGAATGTCAGCTAAAATGGATG
lncRNA drug resistance	target	GuideScan	lenti sgRNA(MS2)_puro opt (SAM)	ENSG00000228741|ENSG00000228741|10-gRNAs__7	GTTCTTCGTGGGTAGGACGG			CCTTTAAATTTGAGGCGAAATGTGG	CTTCGAATGTCAGCTAAAATGGATG
lncRNA drug resistance	target	GuideScan	lenti sgRNA(MS2)_puro opt (SAM)	ENSG00000228741|ENSG00000228741|10-gRNAs__12	ATGCGGAACTGCTCATCGCC			CCTTTAAATTTGAGGCGAAATGTGG	CTTCGAATGTCAGCTAAAATGGATG
lncRNA drug resistance	target	GuideScan	lenti sgRNA(MS2)_puro opt (SAM)	ENSG00000230269|MICT00000296113.1|10-gRNAs__13	TGGCGTAGGTCGCCATCAAG			CCTTTAAATTTGAGGCGAAATGTGG	CTTCGAATGTCAGCTAAAATGGATG
lncRNA drug resistance	target	GuideScan	lenti sgRNA(MS2)_puro opt (SAM)	ENSG00000230269|MICT00000296113.1|10-gRNAs__9	GCTGACCATGGATATTTGAA			CCTTTAAATTTGAGGCGAAATGTGG	CTTCGAATGTCAGCTAAAATGGATG
lncRNA drug resistance	target	GuideScan	lenti sgRNA(MS2)_puro opt (SAM)	ENSG00000230269|MICT00000296113.1|10-gRNAs__12	GGTCAGCTGCAGCGTGGCGT			CCTTTAAATTTGAGGCGAAATGTGG	CTTCGAATGTCAGCTAAAATGGATG
lncRNA drug resistance	target	GuideScan	lenti sgRNA(MS2)_puro opt (SAM)	ENSG00000230269|MICT00000296113.1|10-gRNAs__6	TTGCCCCTTTCAAATATCCA			CCTTTAAATTTGAGGCGAAATGTGG	CTTCGAATGTCAGCTAAAATGGATG
lncRNA drug resistance	target	GuideScan	lenti sgRNA(MS2)_puro opt (SAM)	ENSG00000230269|MICT00000296113.1|10-gRNAs__11	CGCCACGCTGCAGCTGACCA			CCTTTAAATTTGAGGCGAAATGTGG	CTTCGAATGTCAGCTAAAATGGATG
lncRNA drug resistance	target	GuideScan	lenti sgRNA(MS2)_puro opt (SAM)	ENSG00000230269|MICT00000296113.1|10-gRNAs__4	TGTTAATCATTGAGATGGCT			CCTTTAAATTTGAGGCGAAATGTGG	CTTCGAATGTCAGCTAAAATGGATG
lncRNA drug resistance	target	GuideScan	lenti sgRNA(MS2)_puro opt (SAM)	ENSG00000230269|MICT00000296113.1|10-gRNAs__10	ATCCATGGTCAGCTGCAGCG			CCTTTAAATTTGAGGCGAAATGTGG	CTTCGAATGTCAGCTAAAATGGATG
lncRNA drug resistance	target	GuideScan	lenti sgRNA(MS2)_puro opt (SAM)	ENSG00000230269|MICT00000296113.1|10-gRNAs__7	TGACCATGGATATTTGAAAG			CCTTTAAATTTGAGGCGAAATGTGG	CTTCGAATGTCAGCTAAAATGGATG
lncRNA drug resistance	target	GuideScan	lenti sgRNA(MS2)_puro opt (SAM)	ENSG00000230269|MICT00000296113.1|10-gRNAs__3	TCATGGGGGCAGATGGTGAC			CCTTTAAATTTGAGGCGAAATGTGG	CTTCGAATGTCAGCTAAAATGGATG
lncRNA drug resistance	target	GuideScan	lenti sgRNA(MS2)_puro opt (SAM)	ENSG00000230269|MICT00000296113.1|10-gRNAs__8	CTGACCATGGATATTTGAAA			CCTTTAAATTTGAGGCGAAATGTGG	CTTCGAATGTCAGCTAAAATGGATG
lncRNA drug resistance	target	GuideScan	lenti sgRNA(MS2)_puro opt (SAM)	ENSG00000230798|ENCT00000026840.1|10-gRNAs__1	CCCGTACGCGCTGCCGCCGG			CCTTTAAATTTGAGGCGAAATGTGG	CTTCGAATGTCAGCTAAAATGGATG
lncRNA drug resistance	target	GuideScan	lenti sgRNA(MS2)_puro opt (SAM)	ENSG00000230798|ENCT00000026840.1|10-gRNAs__15	GCGGCAGCGCGTACGGGTAC			CCTTTAAATTTGAGGCGAAATGTGG	CTTCGAATGTCAGCTAAAATGGATG
lncRNA drug resistance	target	GuideScan	lenti sgRNA(MS2)_puro opt (SAM)	ENSG00000230798|ENCT00000026840.1|10-gRNAs__16	GCCACCGGCGGCAGCGCGTA			CCTTTAAATTTGAGGCGAAATGTGG	CTTCGAATGTCAGCTAAAATGGATG
lncRNA drug resistance	target	GuideScan	lenti sgRNA(MS2)_puro opt (SAM)	ENSG00000230798|ENCT00000026840.1|10-gRNAs__19	CGCCGCTGCCGGGTGCGAAT			CCTTTAAATTTGAGGCGAAATGTGG	CTTCGAATGTCAGCTAAAATGGATG
lncRNA drug resistance	target	GuideScan	lenti sgRNA(MS2)_puro opt (SAM)	ENSG00000230798|ENCT00000026840.1|10-gRNAs__2	GGCCGGTGCCTATTCGCACC			CCTTTAAATTTGAGGCGAAATGTGG	CTTCGAATGTCAGCTAAAATGGATG
lncRNA drug resistance	target	GuideScan	lenti sgRNA(MS2)_puro opt (SAM)	ENSG00000230798|ENCT00000026840.1|10-gRNAs__12	TGCCTATTCGCACCCGGCAG			CCTTTAAATTTGAGGCGAAATGTGG	CTTCGAATGTCAGCTAAAATGGATG
lncRNA drug resistance	target	GuideScan	lenti sgRNA(MS2)_puro opt (SAM)	ENSG00000230798|ENCT00000026840.1|10-gRNAs__5	CTATTCGCACCCGGCAGCGG			CCTTTAAATTTGAGGCGAAATGTGG	CTTCGAATGTCAGCTAAAATGGATG
lncRNA drug resistance	target	GuideScan	lenti sgRNA(MS2)_puro opt (SAM)	ENSG00000230798|ENCT00000026840.1|10-gRNAs__8	TGCCGGGTGCGAATAGGCAC			CCTTTAAATTTGAGGCGAAATGTGG	CTTCGAATGTCAGCTAAAATGGATG
lncRNA drug resistance	target	GuideScan	lenti sgRNA(MS2)_puro opt (SAM)	ENSG00000230798|ENCT00000026840.1|10-gRNAs__13	CCACCGGCGGCAGCGCGTAC			CCTTTAAATTTGAGGCGAAATGTGG	CTTCGAATGTCAGCTAAAATGGATG
lncRNA drug resistance	target	GuideScan	lenti sgRNA(MS2)_puro opt (SAM)	ENSG00000230798|ENCT00000026840.1|10-gRNAs__3	GTACCCGTACGCGCTGCCGC			CCTTTAAATTTGAGGCGAAATGTGG	CTTCGAATGTCAGCTAAAATGGATG
lncRNA drug resistance	target	GuideScan	lenti sgRNA(MS2)_puro opt (SAM)	ENSG00000230844|ENST00000609887.1|10-gRNAs__9	AAAGCAATGCGCACGCGCAG			CCTTTAAATTTGAGGCGAAATGTGG	CTTCGAATGTCAGCTAAAATGGATG
lncRNA drug resistance	target	GuideScan	lenti sgRNA(MS2)_puro opt (SAM)	ENSG00000230844|ENST00000609887.1|10-gRNAs__16	GTGAACGAAGCGCCACCCTC			CCTTTAAATTTGAGGCGAAATGTGG	CTTCGAATGTCAGCTAAAATGGATG
lncRNA drug resistance	target	GuideScan	lenti sgRNA(MS2)_puro opt (SAM)	ENSG00000230844|ENST00000609887.1|10-gRNAs__3	GAAATGCTCGGCTGACCCGG			CCTTTAAATTTGAGGCGAAATGTGG	CTTCGAATGTCAGCTAAAATGGATG
lncRNA drug resistance	target	GuideScan	lenti sgRNA(MS2)_puro opt (SAM)	ENSG00000230844|ENST00000609887.1|10-gRNAs__7	GGGTGGCGCTTCGTTCACAC			CCTTTAAATTTGAGGCGAAATGTGG	CTTCGAATGTCAGCTAAAATGGATG
lncRNA drug resistance	target	GuideScan	lenti sgRNA(MS2)_puro opt (SAM)	ENSG00000230844|ENST00000609887.1|10-gRNAs__13	ACGGGAGTTTACGGGGCCGT			CCTTTAAATTTGAGGCGAAATGTGG	CTTCGAATGTCAGCTAAAATGGATG
lncRNA drug resistance	target	GuideScan	lenti sgRNA(MS2)_puro opt (SAM)	ENSG00000230844|ENST00000609887.1|10-gRNAs__12	GCCACGGGTGAGCGTCCTTG			CCTTTAAATTTGAGGCGAAATGTGG	CTTCGAATGTCAGCTAAAATGGATG
lncRNA drug resistance	target	GuideScan	lenti sgRNA(MS2)_puro opt (SAM)	ENSG00000230844|ENST00000609887.1|10-gRNAs__6	CCCACAAGGACGCTCACCCG			CCTTTAAATTTGAGGCGAAATGTGG	CTTCGAATGTCAGCTAAAATGGATG
lncRNA drug resistance	target	GuideScan	lenti sgRNA(MS2)_puro opt (SAM)	ENSG00000230844|ENST00000609887.1|10-gRNAs__15	GCGGAAATGCTCGGCTGACC			CCTTTAAATTTGAGGCGAAATGTGG	CTTCGAATGTCAGCTAAAATGGATG
lncRNA drug resistance	target	GuideScan	lenti sgRNA(MS2)_puro opt (SAM)	ENSG00000230844|ENST00000609887.1|10-gRNAs__11	CACGGGTGAGCGTCCTTGTG			CCTTTAAATTTGAGGCGAAATGTGG	CTTCGAATGTCAGCTAAAATGGATG
lncRNA drug resistance	target	GuideScan	lenti sgRNA(MS2)_puro opt (SAM)	ENSG00000230844|ENST00000609887.1|10-gRNAs__4	TCGGCAGTGAAGTAAGCGGG			CCTTTAAATTTGAGGCGAAATGTGG	CTTCGAATGTCAGCTAAAATGGATG
lncRNA drug resistance	target	GuideScan	lenti sgRNA(MS2)_puro opt (SAM)	ENSG00000231327|ENCT00000243621.1|10-gRNAs__11	GCTGCGTACGGCGGGAGCGC			CCTTTAAATTTGAGGCGAAATGTGG	CTTCGAATGTCAGCTAAAATGGATG
lncRNA drug resistance	target	GuideScan	lenti sgRNA(MS2)_puro opt (SAM)	ENSG00000231327|ENCT00000243621.1|10-gRNAs__18	GGAGACGGGACAGGCGATTT			CCTTTAAATTTGAGGCGAAATGTGG	CTTCGAATGTCAGCTAAAATGGATG
lncRNA drug resistance	target	GuideScan	lenti sgRNA(MS2)_puro opt (SAM)	ENSG00000231327|ENCT00000243621.1|10-gRNAs__13	GCGATTTAGGCCCTGCGCGC			CCTTTAAATTTGAGGCGAAATGTGG	CTTCGAATGTCAGCTAAAATGGATG
lncRNA drug resistance	target	GuideScan	lenti sgRNA(MS2)_puro opt (SAM)	ENSG00000231327|ENCT00000243621.1|10-gRNAs__17	CGCAGGGGCGCCTGCGCGCA			CCTTTAAATTTGAGGCGAAATGTGG	CTTCGAATGTCAGCTAAAATGGATG
lncRNA drug resistance	target	GuideScan	lenti sgRNA(MS2)_puro opt (SAM)	ENSG00000231327|ENCT00000243621.1|10-gRNAs__9	CTTGGGTGTGTGGGCGTCAG			CCTTTAAATTTGAGGCGAAATGTGG	CTTCGAATGTCAGCTAAAATGGATG
lncRNA drug resistance	target	GuideScan	lenti sgRNA(MS2)_puro opt (SAM)	ENSG00000231327|ENCT00000243621.1|10-gRNAs__15	CTGCGTACGGCGGGAGCGCA			CCTTTAAATTTGAGGCGAAATGTGG	CTTCGAATGTCAGCTAAAATGGATG
lncRNA drug resistance	target	GuideScan	lenti sgRNA(MS2)_puro opt (SAM)	ENSG00000231327|ENCT00000243621.1|10-gRNAs__20	CGCTTGGGTGTGTGGGCGTC			CCTTTAAATTTGAGGCGAAATGTGG	CTTCGAATGTCAGCTAAAATGGATG
lncRNA drug resistance	target	GuideScan	lenti sgRNA(MS2)_puro opt (SAM)	ENSG00000231327|ENCT00000243621.1|10-gRNAs__3	CAACCTCCTCTGATACACTT			CCTTTAAATTTGAGGCGAAATGTGG	CTTCGAATGTCAGCTAAAATGGATG
lncRNA drug resistance	target	GuideScan	lenti sgRNA(MS2)_puro opt (SAM)	ENSG00000231327|ENCT00000243621.1|10-gRNAs__19	GCAAATGGCTGCGGGGTAGA			CCTTTAAATTTGAGGCGAAATGTGG	CTTCGAATGTCAGCTAAAATGGATG
lncRNA drug resistance	target	GuideScan	lenti sgRNA(MS2)_puro opt (SAM)	ENSG00000231327|ENCT00000243621.1|10-gRNAs__2	TGCGTACGGCGGGAGCGCAG			CCTTTAAATTTGAGGCGAAATGTGG	CTTCGAATGTCAGCTAAAATGGATG
lncRNA drug resistance	target	GuideScan	lenti sgRNA(MS2)_puro opt (SAM)	ENSG00000232677|ENST00000591372.1|10-gRNAs__2	GCGCAAGGTTGGTCTGCAGG			CCTTTAAATTTGAGGCGAAATGTGG	CTTCGAATGTCAGCTAAAATGGATG
lncRNA drug resistance	target	GuideScan	lenti sgRNA(MS2)_puro opt (SAM)	ENSG00000232677|ENST00000591372.1|10-gRNAs__16	CTGGCGCAAGGTTGGTCTGC			CCTTTAAATTTGAGGCGAAATGTGG	CTTCGAATGTCAGCTAAAATGGATG
lncRNA drug resistance	target	GuideScan	lenti sgRNA(MS2)_puro opt (SAM)	ENSG00000232677|ENST00000591372.1|10-gRNAs__14	TGCGCCAGGCTTCCGGAAAT			CCTTTAAATTTGAGGCGAAATGTGG	CTTCGAATGTCAGCTAAAATGGATG
lncRNA drug resistance	target	GuideScan	lenti sgRNA(MS2)_puro opt (SAM)	ENSG00000232677|ENST00000591372.1|10-gRNAs__20	TTGCGCCAGGCTTCCGGAAA			CCTTTAAATTTGAGGCGAAATGTGG	CTTCGAATGTCAGCTAAAATGGATG
lncRNA drug resistance	target	GuideScan	lenti sgRNA(MS2)_puro opt (SAM)	ENSG00000232677|ENST00000591372.1|10-gRNAs__12	CCGGAAGCCTGGCGCAAGGT			CCTTTAAATTTGAGGCGAAATGTGG	CTTCGAATGTCAGCTAAAATGGATG
lncRNA drug resistance	target	GuideScan	lenti sgRNA(MS2)_puro opt (SAM)	ENSG00000232677|ENST00000591372.1|10-gRNAs__3	ATTTCCGGAAGCCTGGCGCA			CCTTTAAATTTGAGGCGAAATGTGG	CTTCGAATGTCAGCTAAAATGGATG
lncRNA drug resistance	target	GuideScan	lenti sgRNA(MS2)_puro opt (SAM)	ENSG00000232677|ENST00000591372.1|10-gRNAs__11	GGGCGGGCTTCCGGAAACGG			CCTTTAAATTTGAGGCGAAATGTGG	CTTCGAATGTCAGCTAAAATGGATG
lncRNA drug resistance	target	GuideScan	lenti sgRNA(MS2)_puro opt (SAM)	ENSG00000232677|ENST00000591372.1|10-gRNAs__13	CTGCAGACCAACCTTGCGCC			CCTTTAAATTTGAGGCGAAATGTGG	CTTCGAATGTCAGCTAAAATGGATG
lncRNA drug resistance	target	GuideScan	lenti sgRNA(MS2)_puro opt (SAM)	ENSG00000232677|ENST00000591372.1|10-gRNAs__6	GAGGGAACCTGCACATCCAT			CCTTTAAATTTGAGGCGAAATGTGG	CTTCGAATGTCAGCTAAAATGGATG
lncRNA drug resistance	target	GuideScan	lenti sgRNA(MS2)_puro opt (SAM)	ENSG00000232677|ENST00000591372.1|10-gRNAs__18	CCAACCTTGCGCCAGGCTTC			CCTTTAAATTTGAGGCGAAATGTGG	CTTCGAATGTCAGCTAAAATGGATG
lncRNA drug resistance	target	GuideScan	lenti sgRNA(MS2)_puro opt (SAM)	ENSG00000233110|ENSG00000233110|10-gRNAs__5	GCCTCTTGACGTAGTTTCCG			CCTTTAAATTTGAGGCGAAATGTGG	CTTCGAATGTCAGCTAAAATGGATG
lncRNA drug resistance	target	GuideScan	lenti sgRNA(MS2)_puro opt (SAM)	ENSG00000233110|ENSG00000233110|10-gRNAs__6	TCCCCGGAAACTACGTCAAG			CCTTTAAATTTGAGGCGAAATGTGG	CTTCGAATGTCAGCTAAAATGGATG
lncRNA drug resistance	target	GuideScan	lenti sgRNA(MS2)_puro opt (SAM)	ENSG00000233110|ENSG00000233110|10-gRNAs__15	AGCGCAGCATTTATGCCGGA			CCTTTAAATTTGAGGCGAAATGTGG	CTTCGAATGTCAGCTAAAATGGATG
lncRNA drug resistance	target	GuideScan	lenti sgRNA(MS2)_puro opt (SAM)	ENSG00000233110|ENSG00000233110|10-gRNAs__9	CAGCGCAGCATTTATGCCGG			CCTTTAAATTTGAGGCGAAATGTGG	CTTCGAATGTCAGCTAAAATGGATG
lncRNA drug resistance	target	GuideScan	lenti sgRNA(MS2)_puro opt (SAM)	ENSG00000233110|ENSG00000233110|10-gRNAs__1	GCGCAGCATTTATGCCGGAG			CCTTTAAATTTGAGGCGAAATGTGG	CTTCGAATGTCAGCTAAAATGGATG
lncRNA drug resistance	target	GuideScan	lenti sgRNA(MS2)_puro opt (SAM)	ENSG00000233110|ENSG00000233110|10-gRNAs__8	GCAACTCACATGAAGCCCAT			CCTTTAAATTTGAGGCGAAATGTGG	CTTCGAATGTCAGCTAAAATGGATG
lncRNA drug resistance	target	GuideScan	lenti sgRNA(MS2)_puro opt (SAM)	ENSG00000233110|ENSG00000233110|10-gRNAs__14	TCTTCCGAGGCCTTGTAAAT			CCTTTAAATTTGAGGCGAAATGTGG	CTTCGAATGTCAGCTAAAATGGATG
lncRNA drug resistance	target	GuideScan	lenti sgRNA(MS2)_puro opt (SAM)	ENSG00000233110|ENSG00000233110|10-gRNAs__17	AGCCTCTTGACGTAGTTTCC			CCTTTAAATTTGAGGCGAAATGTGG	CTTCGAATGTCAGCTAAAATGGATG
lncRNA drug resistance	target	GuideScan	lenti sgRNA(MS2)_puro opt (SAM)	ENSG00000233110|ENSG00000233110|10-gRNAs__7	ACGATATCAGTTCATACACA			CCTTTAAATTTGAGGCGAAATGTGG	CTTCGAATGTCAGCTAAAATGGATG
lncRNA drug resistance	target	GuideScan	lenti sgRNA(MS2)_puro opt (SAM)	ENSG00000233110|ENSG00000233110|10-gRNAs__20	GTCTTCCGAGGCCTTGTAAA			CCTTTAAATTTGAGGCGAAATGTGG	CTTCGAATGTCAGCTAAAATGGATG
lncRNA drug resistance	target	GuideScan	lenti sgRNA(MS2)_puro opt (SAM)	ENSG00000234377|ENST00000606187.1|10-gRNAs__19	TAGGCAAGGTGGGATGATTT			CCTTTAAATTTGAGGCGAAATGTGG	CTTCGAATGTCAGCTAAAATGGATG
lncRNA drug resistance	target	GuideScan	lenti sgRNA(MS2)_puro opt (SAM)	ENSG00000234377|ENST00000606187.1|10-gRNAs__6	AACAGCCCACCTAACAGGGA			CCTTTAAATTTGAGGCGAAATGTGG	CTTCGAATGTCAGCTAAAATGGATG
lncRNA drug resistance	target	GuideScan	lenti sgRNA(MS2)_puro opt (SAM)	ENSG00000234377|ENST00000606187.1|10-gRNAs__3	ACCTTGCCTACTCCTAAGCA			CCTTTAAATTTGAGGCGAAATGTGG	CTTCGAATGTCAGCTAAAATGGATG
lncRNA drug resistance	target	GuideScan	lenti sgRNA(MS2)_puro opt (SAM)	ENSG00000234377|ENST00000606187.1|10-gRNAs__16	GATTCCCCTTCCCTGTTAGG			CCTTTAAATTTGAGGCGAAATGTGG	CTTCGAATGTCAGCTAAAATGGATG
lncRNA drug resistance	target	GuideScan	lenti sgRNA(MS2)_puro opt (SAM)	ENSG00000234377|ENST00000606187.1|10-gRNAs__10	TCCAAAGCTGTGCCTTACTT			CCTTTAAATTTGAGGCGAAATGTGG	CTTCGAATGTCAGCTAAAATGGATG
lncRNA drug resistance	target	GuideScan	lenti sgRNA(MS2)_puro opt (SAM)	ENSG00000234377|ENST00000606187.1|10-gRNAs__8	TCCTTGCTTAGGAGTAGGCA			CCTTTAAATTTGAGGCGAAATGTGG	CTTCGAATGTCAGCTAAAATGGATG
lncRNA drug resistance	target	GuideScan	lenti sgRNA(MS2)_puro opt (SAM)	ENSG00000234377|ENST00000606187.1|10-gRNAs__17	ATGAAAACAGCCCACCTAAC			CCTTTAAATTTGAGGCGAAATGTGG	CTTCGAATGTCAGCTAAAATGGATG
lncRNA drug resistance	target	GuideScan	lenti sgRNA(MS2)_puro opt (SAM)	ENSG00000234377|ENST00000606187.1|10-gRNAs__11	ATTCCCCTTCCCTGTTAGGT			CCTTTAAATTTGAGGCGAAATGTGG	CTTCGAATGTCAGCTAAAATGGATG
lncRNA drug resistance	target	GuideScan	lenti sgRNA(MS2)_puro opt (SAM)	ENSG00000234377|ENST00000606187.1|10-gRNAs__20	GTAGGCAAGGTGGGATGATT			CCTTTAAATTTGAGGCGAAATGTGG	CTTCGAATGTCAGCTAAAATGGATG
lncRNA drug resistance	target	GuideScan	lenti sgRNA(MS2)_puro opt (SAM)	ENSG00000234377|ENST00000606187.1|10-gRNAs__15	TCCTAAGTAAGGCACAGCTT			CCTTTAAATTTGAGGCGAAATGTGG	CTTCGAATGTCAGCTAAAATGGATG
lncRNA drug resistance	target	GuideScan	lenti sgRNA(MS2)_puro opt (SAM)	ENSG00000234754|ENSG00000234754|10-gRNAs__19	TCTCCAGTATTGACCGTATC			CCTTTAAATTTGAGGCGAAATGTGG	CTTCGAATGTCAGCTAAAATGGATG
lncRNA drug resistance	target	GuideScan	lenti sgRNA(MS2)_puro opt (SAM)	ENSG00000234754|ENSG00000234754|10-gRNAs__15	TCTCCTGATACGGTCAATAC			CCTTTAAATTTGAGGCGAAATGTGG	CTTCGAATGTCAGCTAAAATGGATG
lncRNA drug resistance	target	GuideScan	lenti sgRNA(MS2)_puro opt (SAM)	ENSG00000234754|ENSG00000234754|10-gRNAs__10	TTATATGTTGAACAGCCCCC			CCTTTAAATTTGAGGCGAAATGTGG	CTTCGAATGTCAGCTAAAATGGATG
lncRNA drug resistance	target	GuideScan	lenti sgRNA(MS2)_puro opt (SAM)	ENSG00000234754|ENSG00000234754|10-gRNAs__5	TATATGTTGAACAGCCCCCA			CCTTTAAATTTGAGGCGAAATGTGG	CTTCGAATGTCAGCTAAAATGGATG
lncRNA drug resistance	target	GuideScan	lenti sgRNA(MS2)_puro opt (SAM)	ENSG00000234754|ENSG00000234754|10-gRNAs__16	TACGGTCAATACTGGAGAAC			CCTTTAAATTTGAGGCGAAATGTGG	CTTCGAATGTCAGCTAAAATGGATG
lncRNA drug resistance	target	GuideScan	lenti sgRNA(MS2)_puro opt (SAM)	ENSG00000234754|ENSG00000234754|10-gRNAs__9	TATTGACCGTATCAGGAGAA			CCTTTAAATTTGAGGCGAAATGTGG	CTTCGAATGTCAGCTAAAATGGATG
lncRNA drug resistance	target	GuideScan	lenti sgRNA(MS2)_puro opt (SAM)	ENSG00000234754|ENSG00000234754|10-gRNAs__13	GGCTGTTCAACATATAAACT			CCTTTAAATTTGAGGCGAAATGTGG	CTTCGAATGTCAGCTAAAATGGATG
lncRNA drug resistance	target	GuideScan	lenti sgRNA(MS2)_puro opt (SAM)	ENSG00000234754|ENSG00000234754|10-gRNAs__8	CTCTTGGATCCTGACATCAG			CCTTTAAATTTGAGGCGAAATGTGG	CTTCGAATGTCAGCTAAAATGGATG
lncRNA drug resistance	target	GuideScan	lenti sgRNA(MS2)_puro opt (SAM)	ENSG00000234754|ENSG00000234754|10-gRNAs__17	GGGCTGTTCAACATATAAAC			CCTTTAAATTTGAGGCGAAATGTGG	CTTCGAATGTCAGCTAAAATGGATG
lncRNA drug resistance	target	GuideScan	lenti sgRNA(MS2)_puro opt (SAM)	ENSG00000234754|ENSG00000234754|10-gRNAs__4	ACGGTCAATACTGGAGAACT			CCTTTAAATTTGAGGCGAAATGTGG	CTTCGAATGTCAGCTAAAATGGATG
lncRNA drug resistance	target	GuideScan	lenti sgRNA(MS2)_puro opt (SAM)	ENSG00000236423|ENST00000413332.1|10-gRNAs__8	GCCAACGCGTCCCGGCGGAG			CCTTTAAATTTGAGGCGAAATGTGG	CTTCGAATGTCAGCTAAAATGGATG
lncRNA drug resistance	target	GuideScan	lenti sgRNA(MS2)_puro opt (SAM)	ENSG00000236423|ENST00000413332.1|10-gRNAs__20	CTCCGCCGGGACGCGTTGGC			CCTTTAAATTTGAGGCGAAATGTGG	CTTCGAATGTCAGCTAAAATGGATG
lncRNA drug resistance	target	GuideScan	lenti sgRNA(MS2)_puro opt (SAM)	ENSG00000236423|ENST00000413332.1|10-gRNAs__1	TTACGAAAGAGCCAACACGG			CCTTTAAATTTGAGGCGAAATGTGG	CTTCGAATGTCAGCTAAAATGGATG
lncRNA drug resistance	target	GuideScan	lenti sgRNA(MS2)_puro opt (SAM)	ENSG00000236423|ENST00000413332.1|10-gRNAs__11	CTTTCGTAAGCGGCGGGCGA			CCTTTAAATTTGAGGCGAAATGTGG	CTTCGAATGTCAGCTAAAATGGATG
lncRNA drug resistance	target	GuideScan	lenti sgRNA(MS2)_puro opt (SAM)	ENSG00000236423|ENST00000413332.1|10-gRNAs__16	CCGCCGGGACGCGTTGGCCG			CCTTTAAATTTGAGGCGAAATGTGG	CTTCGAATGTCAGCTAAAATGGATG
lncRNA drug resistance	target	GuideScan	lenti sgRNA(MS2)_puro opt (SAM)	ENSG00000236423|ENST00000413332.1|10-gRNAs__4	GCTTACGAAAGAGCCAACAC			CCTTTAAATTTGAGGCGAAATGTGG	CTTCGAATGTCAGCTAAAATGGATG
lncRNA drug resistance	target	GuideScan	lenti sgRNA(MS2)_puro opt (SAM)	ENSG00000236423|ENST00000413332.1|10-gRNAs__9	CGCTTACGAAAGAGCCAACA			CCTTTAAATTTGAGGCGAAATGTGG	CTTCGAATGTCAGCTAAAATGGATG
lncRNA drug resistance	target	GuideScan	lenti sgRNA(MS2)_puro opt (SAM)	ENSG00000236423|ENST00000413332.1|10-gRNAs__12	ACGAAAGAGCCAACACGGGG			CCTTTAAATTTGAGGCGAAATGTGG	CTTCGAATGTCAGCTAAAATGGATG
lncRNA drug resistance	target	GuideScan	lenti sgRNA(MS2)_puro opt (SAM)	ENSG00000236423|ENST00000413332.1|10-gRNAs__7	GTTGGCTCTTTCGTAAGCGG			CCTTTAAATTTGAGGCGAAATGTGG	CTTCGAATGTCAGCTAAAATGGATG
lncRNA drug resistance	target	GuideScan	lenti sgRNA(MS2)_puro opt (SAM)	ENSG00000236423|ENST00000413332.1|10-gRNAs__19	GCGCCCCGGCCAACGCGTCC			CCTTTAAATTTGAGGCGAAATGTGG	CTTCGAATGTCAGCTAAAATGGATG
lncRNA drug resistance	target	GuideScan	lenti sgRNA(MS2)_puro opt (SAM)	ENSG00000236449|FTMT20700088765.1|10-gRNAs__5	GAAAGAAGCCCCGCCGAAGG			CCTTTAAATTTGAGGCGAAATGTGG	CTTCGAATGTCAGCTAAAATGGATG
lncRNA drug resistance	target	GuideScan	lenti sgRNA(MS2)_puro opt (SAM)	ENSG00000236449|FTMT20700088765.1|10-gRNAs__3	AAAGAAGCCCCGCCGAAGGA			CCTTTAAATTTGAGGCGAAATGTGG	CTTCGAATGTCAGCTAAAATGGATG
lncRNA drug resistance	target	GuideScan	lenti sgRNA(MS2)_puro opt (SAM)	ENSG00000236449|FTMT20700088765.1|10-gRNAs__19	AGGCTTAGCTCTTGTCCAAC			CCTTTAAATTTGAGGCGAAATGTGG	CTTCGAATGTCAGCTAAAATGGATG
lncRNA drug resistance	target	GuideScan	lenti sgRNA(MS2)_puro opt (SAM)	ENSG00000236449|FTMT20700088765.1|10-gRNAs__17	CCGGTCCTGACTTTTTGTTA			CCTTTAAATTTGAGGCGAAATGTGG	CTTCGAATGTCAGCTAAAATGGATG
lncRNA drug resistance	target	GuideScan	lenti sgRNA(MS2)_puro opt (SAM)	ENSG00000236449|FTMT20700088765.1|10-gRNAs__1	GGCTTAGCTCTTGTCCAACA			CCTTTAAATTTGAGGCGAAATGTGG	CTTCGAATGTCAGCTAAAATGGATG
lncRNA drug resistance	target	GuideScan	lenti sgRNA(MS2)_puro opt (SAM)	ENSG00000236449|FTMT20700088765.1|10-gRNAs__4	GTGACCGAGCCACCCAGAAG			CCTTTAAATTTGAGGCGAAATGTGG	CTTCGAATGTCAGCTAAAATGGATG
lncRNA drug resistance	target	GuideScan	lenti sgRNA(MS2)_puro opt (SAM)	ENSG00000236449|FTMT20700088765.1|10-gRNAs__9	TCAGAAAGAAGCCCCGCCGA			CCTTTAAATTTGAGGCGAAATGTGG	CTTCGAATGTCAGCTAAAATGGATG
lncRNA drug resistance	target	GuideScan	lenti sgRNA(MS2)_puro opt (SAM)	ENSG00000236449|FTMT20700088765.1|10-gRNAs__8	AAACACCAGTCACCAGCACG			CCTTTAAATTTGAGGCGAAATGTGG	CTTCGAATGTCAGCTAAAATGGATG
lncRNA drug resistance	target	GuideScan	lenti sgRNA(MS2)_puro opt (SAM)	ENSG00000236449|FTMT20700088765.1|10-gRNAs__18	CCGTGCTGGTGACTGGTGTT			CCTTTAAATTTGAGGCGAAATGTGG	CTTCGAATGTCAGCTAAAATGGATG
lncRNA drug resistance	target	GuideScan	lenti sgRNA(MS2)_puro opt (SAM)	ENSG00000236449|FTMT20700088765.1|10-gRNAs__13	GGCCACCTAGAGGGACTCTC			CCTTTAAATTTGAGGCGAAATGTGG	CTTCGAATGTCAGCTAAAATGGATG
lncRNA drug resistance	target	GuideScan	lenti sgRNA(MS2)_puro opt (SAM)	ENSG00000237380|ENST00000440016.2|10-gRNAs__4	AGTGGATTACAGCAGACGCC			CCTTTAAATTTGAGGCGAAATGTGG	CTTCGAATGTCAGCTAAAATGGATG
lncRNA drug resistance	target	GuideScan	lenti sgRNA(MS2)_puro opt (SAM)	ENSG00000237380|ENST00000440016.2|10-gRNAs__10	GCCGAGCTACAGGCGGCGGT			CCTTTAAATTTGAGGCGAAATGTGG	CTTCGAATGTCAGCTAAAATGGATG
lncRNA drug resistance	target	GuideScan	lenti sgRNA(MS2)_puro opt (SAM)	ENSG00000237380|ENST00000440016.2|10-gRNAs__12	TCGTTCCTAGGGCGTCCCCT			CCTTTAAATTTGAGGCGAAATGTGG	CTTCGAATGTCAGCTAAAATGGATG
lncRNA drug resistance	target	GuideScan	lenti sgRNA(MS2)_puro opt (SAM)	ENSG00000237380|ENST00000440016.2|10-gRNAs__17	GCTACAGGCGGCGGTCGGTC			CCTTTAAATTTGAGGCGAAATGTGG	CTTCGAATGTCAGCTAAAATGGATG
lncRNA drug resistance	target	GuideScan	lenti sgRNA(MS2)_puro opt (SAM)	ENSG00000237380|ENST00000440016.2|10-gRNAs__5	CGTTCCTAGGGCGTCCCCTG			CCTTTAAATTTGAGGCGAAATGTGG	CTTCGAATGTCAGCTAAAATGGATG
lncRNA drug resistance	target	GuideScan	lenti sgRNA(MS2)_puro opt (SAM)	ENSG00000237380|ENST00000440016.2|10-gRNAs__1	CCTAGGAACGAAGTGATTGG			CCTTTAAATTTGAGGCGAAATGTGG	CTTCGAATGTCAGCTAAAATGGATG
lncRNA drug resistance	target	GuideScan	lenti sgRNA(MS2)_puro opt (SAM)	ENSG00000237380|ENST00000440016.2|10-gRNAs__15	CTACAGGCGGCGGTCGGTCC			CCTTTAAATTTGAGGCGAAATGTGG	CTTCGAATGTCAGCTAAAATGGATG
lncRNA drug resistance	target	GuideScan	lenti sgRNA(MS2)_puro opt (SAM)	ENSG00000237380|ENST00000440016.2|10-gRNAs__2	GGCGTCTGCTGTAATCCACT			CCTTTAAATTTGAGGCGAAATGTGG	CTTCGAATGTCAGCTAAAATGGATG
lncRNA drug resistance	target	GuideScan	lenti sgRNA(MS2)_puro opt (SAM)	ENSG00000237380|ENST00000440016.2|10-gRNAs__13	CGCCCTAGGAACGAAGTGAT			CCTTTAAATTTGAGGCGAAATGTGG	CTTCGAATGTCAGCTAAAATGGATG
lncRNA drug resistance	target	GuideScan	lenti sgRNA(MS2)_puro opt (SAM)	ENSG00000237380|ENST00000440016.2|10-gRNAs__3	AGGGGGCGATTCTTACCCGA			CCTTTAAATTTGAGGCGAAATGTGG	CTTCGAATGTCAGCTAAAATGGATG
lncRNA drug resistance	target	GuideScan	lenti sgRNA(MS2)_puro opt (SAM)	ENSG00000238184|FTMT24100040854.1|10-gRNAs__18	AGCGCGGGCCGCGAAGTTGT			CCTTTAAATTTGAGGCGAAATGTGG	CTTCGAATGTCAGCTAAAATGGATG
lncRNA drug resistance	target	GuideScan	lenti sgRNA(MS2)_puro opt (SAM)	ENSG00000238184|FTMT24100040854.1|10-gRNAs__13	GGGGCCTAGCACGCTGCCGC			CCTTTAAATTTGAGGCGAAATGTGG	CTTCGAATGTCAGCTAAAATGGATG
lncRNA drug resistance	target	GuideScan	lenti sgRNA(MS2)_puro opt (SAM)	ENSG00000238184|FTMT24100040854.1|10-gRNAs__19	GAGGGCTGCGAGCCGAGTTT			CCTTTAAATTTGAGGCGAAATGTGG	CTTCGAATGTCAGCTAAAATGGATG
lncRNA drug resistance	target	GuideScan	lenti sgRNA(MS2)_puro opt (SAM)	ENSG00000238184|FTMT24100040854.1|10-gRNAs__17	CAGCGCGGGCCGCGAAGTTG			CCTTTAAATTTGAGGCGAAATGTGG	CTTCGAATGTCAGCTAAAATGGATG
lncRNA drug resistance	target	GuideScan	lenti sgRNA(MS2)_puro opt (SAM)	ENSG00000238184|FTMT24100040854.1|10-gRNAs__9	GCGCGGGCCGCGAAGTTGTG			CCTTTAAATTTGAGGCGAAATGTGG	CTTCGAATGTCAGCTAAAATGGATG
lncRNA drug resistance	target	GuideScan	lenti sgRNA(MS2)_puro opt (SAM)	ENSG00000238184|FTMT24100040854.1|10-gRNAs__4	GGGCTGCGAGCCGAGTTTCG			CCTTTAAATTTGAGGCGAAATGTGG	CTTCGAATGTCAGCTAAAATGGATG
lncRNA drug resistance	target	GuideScan	lenti sgRNA(MS2)_puro opt (SAM)	ENSG00000238184|FTMT24100040854.1|10-gRNAs__16	AGGTCCCGCGGCAGCGTGCT			CCTTTAAATTTGAGGCGAAATGTGG	CTTCGAATGTCAGCTAAAATGGATG
lncRNA drug resistance	target	GuideScan	lenti sgRNA(MS2)_puro opt (SAM)	ENSG00000238184|FTMT24100040854.1|10-gRNAs__10	CTGGGTAAGGGCTGCGCCGG			CCTTTAAATTTGAGGCGAAATGTGG	CTTCGAATGTCAGCTAAAATGGATG
lncRNA drug resistance	target	GuideScan	lenti sgRNA(MS2)_puro opt (SAM)	ENSG00000238184|FTMT24100040854.1|10-gRNAs__14	TCAATTTCGTCTTCTGGGTA			CCTTTAAATTTGAGGCGAAATGTGG	CTTCGAATGTCAGCTAAAATGGATG
lncRNA drug resistance	target	GuideScan	lenti sgRNA(MS2)_puro opt (SAM)	ENSG00000238184|FTMT24100040854.1|10-gRNAs__3	CACCGCGCCCCCCGACATTG			CCTTTAAATTTGAGGCGAAATGTGG	CTTCGAATGTCAGCTAAAATGGATG
lncRNA drug resistance	target	GuideScan	lenti sgRNA(MS2)_puro opt (SAM)	ENSG00000239508|ENSG00000239508|10-gRNAs__2	ACAGGATATCGGTAACTACA			CCTTTAAATTTGAGGCGAAATGTGG	CTTCGAATGTCAGCTAAAATGGATG
lncRNA drug resistance	target	GuideScan	lenti sgRNA(MS2)_puro opt (SAM)	ENSG00000239508|ENSG00000239508|10-gRNAs__4	TCCTTGATAAAGAGTCAGGG			CCTTTAAATTTGAGGCGAAATGTGG	CTTCGAATGTCAGCTAAAATGGATG
lncRNA drug resistance	target	GuideScan	lenti sgRNA(MS2)_puro opt (SAM)	ENSG00000239508|ENSG00000239508|10-gRNAs__16	AACAGGATATCGGTAACTAC			CCTTTAAATTTGAGGCGAAATGTGG	CTTCGAATGTCAGCTAAAATGGATG
lncRNA drug resistance	target	GuideScan	lenti sgRNA(MS2)_puro opt (SAM)	ENSG00000239508|ENSG00000239508|10-gRNAs__6	TACAGGGAATAACTACTGCA			CCTTTAAATTTGAGGCGAAATGTGG	CTTCGAATGTCAGCTAAAATGGATG
lncRNA drug resistance	target	GuideScan	lenti sgRNA(MS2)_puro opt (SAM)	ENSG00000239508|ENSG00000239508|10-gRNAs__5	TGTCCTTAGCAAGTAAGGGA			CCTTTAAATTTGAGGCGAAATGTGG	CTTCGAATGTCAGCTAAAATGGATG
lncRNA drug resistance	target	GuideScan	lenti sgRNA(MS2)_puro opt (SAM)	ENSG00000239508|ENSG00000239508|10-gRNAs__7	AAGATGTCCTTAGCAAGTAA			CCTTTAAATTTGAGGCGAAATGTGG	CTTCGAATGTCAGCTAAAATGGATG
lncRNA drug resistance	target	GuideScan	lenti sgRNA(MS2)_puro opt (SAM)	ENSG00000239508|ENSG00000239508|10-gRNAs__18	GAAGTGGTATTTGGAGCTAC			CCTTTAAATTTGAGGCGAAATGTGG	CTTCGAATGTCAGCTAAAATGGATG
lncRNA drug resistance	target	GuideScan	lenti sgRNA(MS2)_puro opt (SAM)	ENSG00000239508|ENSG00000239508|10-gRNAs__11	GTGCCATCCCTTACTTGCTA			CCTTTAAATTTGAGGCGAAATGTGG	CTTCGAATGTCAGCTAAAATGGATG
lncRNA drug resistance	target	GuideScan	lenti sgRNA(MS2)_puro opt (SAM)	ENSG00000239508|ENSG00000239508|10-gRNAs__15	GTTTGGAGGGAGATAAGTCC			CCTTTAAATTTGAGGCGAAATGTGG	CTTCGAATGTCAGCTAAAATGGATG
lncRNA drug resistance	target	GuideScan	lenti sgRNA(MS2)_puro opt (SAM)	ENSG00000239508|ENSG00000239508|10-gRNAs__17	GGAATAACTACTGCAAGGTT			CCTTTAAATTTGAGGCGAAATGTGG	CTTCGAATGTCAGCTAAAATGGATG
lncRNA drug resistance	target	GuideScan	lenti sgRNA(MS2)_puro opt (SAM)	ENSG00000241472|MICT00000244390.1|10-gRNAs__4	CACCTGCTGTAGGCCGACGT			CCTTTAAATTTGAGGCGAAATGTGG	CTTCGAATGTCAGCTAAAATGGATG
lncRNA drug resistance	target	GuideScan	lenti sgRNA(MS2)_puro opt (SAM)	ENSG00000241472|MICT00000244390.1|10-gRNAs__9	GCCCAGCAAGAACACCGGTT			CCTTTAAATTTGAGGCGAAATGTGG	CTTCGAATGTCAGCTAAAATGGATG
lncRNA drug resistance	target	GuideScan	lenti sgRNA(MS2)_puro opt (SAM)	ENSG00000241472|MICT00000244390.1|10-gRNAs__8	GGCCTACGTCGGCCTACAGC			CCTTTAAATTTGAGGCGAAATGTGG	CTTCGAATGTCAGCTAAAATGGATG
lncRNA drug resistance	target	GuideScan	lenti sgRNA(MS2)_puro opt (SAM)	ENSG00000241472|MICT00000244390.1|10-gRNAs__18	GGCCAAACCGGTGTTCTTGC			CCTTTAAATTTGAGGCGAAATGTGG	CTTCGAATGTCAGCTAAAATGGATG
lncRNA drug resistance	target	GuideScan	lenti sgRNA(MS2)_puro opt (SAM)	ENSG00000241472|MICT00000244390.1|10-gRNAs__13	TTGGTGACTGTTCAGACGCT			CCTTTAAATTTGAGGCGAAATGTGG	CTTCGAATGTCAGCTAAAATGGATG
lncRNA drug resistance	target	GuideScan	lenti sgRNA(MS2)_puro opt (SAM)	ENSG00000241472|MICT00000244390.1|10-gRNAs__12	GCCAAACCGGTGTTCTTGCT			CCTTTAAATTTGAGGCGAAATGTGG	CTTCGAATGTCAGCTAAAATGGATG
lncRNA drug resistance	target	GuideScan	lenti sgRNA(MS2)_puro opt (SAM)	ENSG00000241472|MICT00000244390.1|10-gRNAs__14	TGCACCAATTTTGGGACGCT			CCTTTAAATTTGAGGCGAAATGTGG	CTTCGAATGTCAGCTAAAATGGATG
lncRNA drug resistance	target	GuideScan	lenti sgRNA(MS2)_puro opt (SAM)	ENSG00000241472|MICT00000244390.1|10-gRNAs__19	TGAATTTGCTTACCCAAATA			CCTTTAAATTTGAGGCGAAATGTGG	CTTCGAATGTCAGCTAAAATGGATG
lncRNA drug resistance	target	GuideScan	lenti sgRNA(MS2)_puro opt (SAM)	ENSG00000241472|MICT00000244390.1|10-gRNAs__15	GTTCAGACGCTTGGGATTCT			CCTTTAAATTTGAGGCGAAATGTGG	CTTCGAATGTCAGCTAAAATGGATG
lncRNA drug resistance	target	GuideScan	lenti sgRNA(MS2)_puro opt (SAM)	ENSG00000241472|MICT00000244390.1|10-gRNAs__11	TGGTGACTGTTCAGACGCTT			CCTTTAAATTTGAGGCGAAATGTGG	CTTCGAATGTCAGCTAAAATGGATG
lncRNA drug resistance	target	GuideScan	lenti sgRNA(MS2)_puro opt (SAM)	ENSG00000245025|ENST00000502083.2|10-gRNAs__13	TCCCGGAAGCTGTGGACGAA			CCTTTAAATTTGAGGCGAAATGTGG	CTTCGAATGTCAGCTAAAATGGATG
lncRNA drug resistance	target	GuideScan	lenti sgRNA(MS2)_puro opt (SAM)	ENSG00000245025|ENST00000502083.2|10-gRNAs__12	CCCGGAAGCTGTGGACGAAA			CCTTTAAATTTGAGGCGAAATGTGG	CTTCGAATGTCAGCTAAAATGGATG
lncRNA drug resistance	target	GuideScan	lenti sgRNA(MS2)_puro opt (SAM)	ENSG00000245025|ENST00000502083.2|10-gRNAs__2	TTTCGTCCACAGCTTCCGGG			CCTTTAAATTTGAGGCGAAATGTGG	CTTCGAATGTCAGCTAAAATGGATG
lncRNA drug resistance	target	GuideScan	lenti sgRNA(MS2)_puro opt (SAM)	ENSG00000245025|ENST00000502083.2|10-gRNAs__11	CCGGAGCACCTCCACTTCTA			CCTTTAAATTTGAGGCGAAATGTGG	CTTCGAATGTCAGCTAAAATGGATG
lncRNA drug resistance	target	GuideScan	lenti sgRNA(MS2)_puro opt (SAM)	ENSG00000245025|ENST00000502083.2|10-gRNAs__20	TCCCTTTCGTCCACAGCTTC			CCTTTAAATTTGAGGCGAAATGTGG	CTTCGAATGTCAGCTAAAATGGATG
lncRNA drug resistance	target	GuideScan	lenti sgRNA(MS2)_puro opt (SAM)	ENSG00000245025|ENST00000502083.2|10-gRNAs__10	ACCTCCACTTCTAGGGAAGA			CCTTTAAATTTGAGGCGAAATGTGG	CTTCGAATGTCAGCTAAAATGGATG
lncRNA drug resistance	target	GuideScan	lenti sgRNA(MS2)_puro opt (SAM)	ENSG00000245025|ENST00000502083.2|10-gRNAs__15	ACGCGTATGCTGCCCTCTAC			CCTTTAAATTTGAGGCGAAATGTGG	CTTCGAATGTCAGCTAAAATGGATG
lncRNA drug resistance	target	GuideScan	lenti sgRNA(MS2)_puro opt (SAM)	ENSG00000245025|ENST00000502083.2|10-gRNAs__3	TCTAGGGAAGATGGACAGCG			CCTTTAAATTTGAGGCGAAATGTGG	CTTCGAATGTCAGCTAAAATGGATG
lncRNA drug resistance	target	GuideScan	lenti sgRNA(MS2)_puro opt (SAM)	ENSG00000245025|ENST00000502083.2|10-gRNAs__8	GACAGCGTGGGGGCACACCT			CCTTTAAATTTGAGGCGAAATGTGG	CTTCGAATGTCAGCTAAAATGGATG
lncRNA drug resistance	target	GuideScan	lenti sgRNA(MS2)_puro opt (SAM)	ENSG00000245025|ENST00000502083.2|10-gRNAs__17	GGACAGCGTGGGGGCACACC			CCTTTAAATTTGAGGCGAAATGTGG	CTTCGAATGTCAGCTAAAATGGATG
lncRNA drug resistance	target	GuideScan	lenti sgRNA(MS2)_puro opt (SAM)	ENSG00000245067|MICT00000265203.1|10-gRNAs__9	CTGTAGTTAGCAACCCATAA			CCTTTAAATTTGAGGCGAAATGTGG	CTTCGAATGTCAGCTAAAATGGATG
lncRNA drug resistance	target	GuideScan	lenti sgRNA(MS2)_puro opt (SAM)	ENSG00000245067|MICT00000265203.1|10-gRNAs__8	GGCATACTTAATGCCCTTAT			CCTTTAAATTTGAGGCGAAATGTGG	CTTCGAATGTCAGCTAAAATGGATG
lncRNA drug resistance	target	GuideScan	lenti sgRNA(MS2)_puro opt (SAM)	ENSG00000245067|MICT00000265203.1|10-gRNAs__10	TCTGTAGTTAGCAACCCATA			CCTTTAAATTTGAGGCGAAATGTGG	CTTCGAATGTCAGCTAAAATGGATG
lncRNA drug resistance	target	GuideScan	lenti sgRNA(MS2)_puro opt (SAM)	ENSG00000245067|MICT00000265203.1|10-gRNAs__2	CACCCATCCAGATAATCTTT			CCTTTAAATTTGAGGCGAAATGTGG	CTTCGAATGTCAGCTAAAATGGATG
lncRNA drug resistance	target	GuideScan	lenti sgRNA(MS2)_puro opt (SAM)	ENSG00000245067|MICT00000265203.1|10-gRNAs__14	TTTCACTGGTATTTCATGTA			CCTTTAAATTTGAGGCGAAATGTGG	CTTCGAATGTCAGCTAAAATGGATG
lncRNA drug resistance	target	GuideScan	lenti sgRNA(MS2)_puro opt (SAM)	ENSG00000245067|MICT00000265203.1|10-gRNAs__7	TGGCATACTTAATGCCCTTA			CCTTTAAATTTGAGGCGAAATGTGG	CTTCGAATGTCAGCTAAAATGGATG
lncRNA drug resistance	target	GuideScan	lenti sgRNA(MS2)_puro opt (SAM)	ENSG00000245067|MICT00000265203.1|10-gRNAs__3	CTCCAAAAGATTATCTGGAT			CCTTTAAATTTGAGGCGAAATGTGG	CTTCGAATGTCAGCTAAAATGGATG
lncRNA drug resistance	target	GuideScan	lenti sgRNA(MS2)_puro opt (SAM)	ENSG00000245067|MICT00000265203.1|10-gRNAs__1	TGACTCTTACATGTTAGATA			CCTTTAAATTTGAGGCGAAATGTGG	CTTCGAATGTCAGCTAAAATGGATG
lncRNA drug resistance	target	GuideScan	lenti sgRNA(MS2)_puro opt (SAM)	ENSG00000245067|MICT00000265203.1|10-gRNAs__4	ACTCCAAAAGATTATCTGGA			CCTTTAAATTTGAGGCGAAATGTGG	CTTCGAATGTCAGCTAAAATGGATG
lncRNA drug resistance	target	GuideScan	lenti sgRNA(MS2)_puro opt (SAM)	ENSG00000245067|MICT00000265203.1|10-gRNAs__12	TATTGTGTACCTTTTTTCAC			CCTTTAAATTTGAGGCGAAATGTGG	CTTCGAATGTCAGCTAAAATGGATG
lncRNA drug resistance	target	GuideScan	lenti sgRNA(MS2)_puro opt (SAM)	ENSG00000245910|ENST00000520348.1|10-gRNAs__9	GCCGCGTACCGGAAGAGGCG			CCTTTAAATTTGAGGCGAAATGTGG	CTTCGAATGTCAGCTAAAATGGATG
lncRNA drug resistance	target	GuideScan	lenti sgRNA(MS2)_puro opt (SAM)	ENSG00000245910|ENST00000520348.1|10-gRNAs__13	CGTCGCCGCACCGCGCAACC			CCTTTAAATTTGAGGCGAAATGTGG	CTTCGAATGTCAGCTAAAATGGATG
lncRNA drug resistance	target	GuideScan	lenti sgRNA(MS2)_puro opt (SAM)	ENSG00000245910|ENST00000520348.1|10-gRNAs__4	CACCGCGCAACCAGGGAAGA			CCTTTAAATTTGAGGCGAAATGTGG	CTTCGAATGTCAGCTAAAATGGATG
lncRNA drug resistance	target	GuideScan	lenti sgRNA(MS2)_puro opt (SAM)	ENSG00000245910|ENST00000520348.1|10-gRNAs__6	TCAGCCCCCCTTCGCACCCG			CCTTTAAATTTGAGGCGAAATGTGG	CTTCGAATGTCAGCTAAAATGGATG
lncRNA drug resistance	target	GuideScan	lenti sgRNA(MS2)_puro opt (SAM)	ENSG00000245910|ENST00000520348.1|10-gRNAs__5	GTCGCCGCACCGCGCAACCA			CCTTTAAATTTGAGGCGAAATGTGG	CTTCGAATGTCAGCTAAAATGGATG
lncRNA drug resistance	target	GuideScan	lenti sgRNA(MS2)_puro opt (SAM)	ENSG00000245910|ENST00000520348.1|10-gRNAs__18	GCGGGGCCGCGTACCGGAAG			CCTTTAAATTTGAGGCGAAATGTGG	CTTCGAATGTCAGCTAAAATGGATG
lncRNA drug resistance	target	GuideScan	lenti sgRNA(MS2)_puro opt (SAM)	ENSG00000245910|ENST00000520348.1|10-gRNAs__3	GCCCCGCCTCTTCCGGTACG			CCTTTAAATTTGAGGCGAAATGTGG	CTTCGAATGTCAGCTAAAATGGATG
lncRNA drug resistance	target	GuideScan	lenti sgRNA(MS2)_puro opt (SAM)	ENSG00000245910|ENST00000520348.1|10-gRNAs__16	GGCCGCGTACCGGAAGAGGC			CCTTTAAATTTGAGGCGAAATGTGG	CTTCGAATGTCAGCTAAAATGGATG
lncRNA drug resistance	target	GuideScan	lenti sgRNA(MS2)_puro opt (SAM)	ENSG00000245910|ENST00000520348.1|10-gRNAs__11	CCCCCTTCGCACCCGCGGAG			CCTTTAAATTTGAGGCGAAATGTGG	CTTCGAATGTCAGCTAAAATGGATG
lncRNA drug resistance	target	GuideScan	lenti sgRNA(MS2)_puro opt (SAM)	ENSG00000245910|ENST00000520348.1|10-gRNAs__1	ACAGCTCTTAGGCACTCCGG			CCTTTAAATTTGAGGCGAAATGTGG	CTTCGAATGTCAGCTAAAATGGATG
lncRNA drug resistance	target	GuideScan	lenti sgRNA(MS2)_puro opt (SAM)	ENSG00000246283|ENSG00000246283|10-gRNAs__3	CCCGTTGATCTTGTAACATC			CCTTTAAATTTGAGGCGAAATGTGG	CTTCGAATGTCAGCTAAAATGGATG
lncRNA drug resistance	target	GuideScan	lenti sgRNA(MS2)_puro opt (SAM)	ENSG00000246283|ENSG00000246283|10-gRNAs__2	CAGATGTTACAAGATCAACG			CCTTTAAATTTGAGGCGAAATGTGG	CTTCGAATGTCAGCTAAAATGGATG
lncRNA drug resistance	target	GuideScan	lenti sgRNA(MS2)_puro opt (SAM)	ENSG00000246283|ENSG00000246283|10-gRNAs__4	CCAGATGTTACAAGATCAAC			CCTTTAAATTTGAGGCGAAATGTGG	CTTCGAATGTCAGCTAAAATGGATG
lncRNA drug resistance	target	GuideScan	lenti sgRNA(MS2)_puro opt (SAM)	ENSG00000246283|ENSG00000246283|10-gRNAs__5	ACCAGATGTTACAAGATCAA			CCTTTAAATTTGAGGCGAAATGTGG	CTTCGAATGTCAGCTAAAATGGATG
lncRNA drug resistance	target	GuideScan	lenti sgRNA(MS2)_puro opt (SAM)	ENSG00000246283|ENSG00000246283|10-gRNAs__6	GATGGTCTGGATTTCAAAAG			CCTTTAAATTTGAGGCGAAATGTGG	CTTCGAATGTCAGCTAAAATGGATG
lncRNA drug resistance	target	GuideScan	lenti sgRNA(MS2)_puro opt (SAM)	ENSG00000246283|ENSG00000246283|10-gRNAs__12	AGCTTTAATATGATACAAAT			CCTTTAAATTTGAGGCGAAATGTGG	CTTCGAATGTCAGCTAAAATGGATG
lncRNA drug resistance	target	GuideScan	lenti sgRNA(MS2)_puro opt (SAM)	ENSG00000246283|ENSG00000246283|10-gRNAs__1	TTCTAGGGAACTTCTAGATG			CCTTTAAATTTGAGGCGAAATGTGG	CTTCGAATGTCAGCTAAAATGGATG
lncRNA drug resistance	target	GuideScan	lenti sgRNA(MS2)_puro opt (SAM)	ENSG00000246283|ENSG00000246283|10-gRNAs__13	ATAATTACACTTTTATGTAC			CCTTTAAATTTGAGGCGAAATGTGG	CTTCGAATGTCAGCTAAAATGGATG
lncRNA drug resistance	target	GuideScan	lenti sgRNA(MS2)_puro opt (SAM)	ENSG00000246283|ENSG00000246283|10-gRNAs__9	ACAGAACTAGATTTTGCATG			CCTTTAAATTTGAGGCGAAATGTGG	CTTCGAATGTCAGCTAAAATGGATG
lncRNA drug resistance	target	GuideScan	lenti sgRNA(MS2)_puro opt (SAM)	ENSG00000246283|ENSG00000246283|10-gRNAs__7	GTTCTGTTTGTGTGATGGTC			CCTTTAAATTTGAGGCGAAATGTGG	CTTCGAATGTCAGCTAAAATGGATG
lncRNA drug resistance	target	GuideScan	lenti sgRNA(MS2)_puro opt (SAM)	ENSG00000248360|ENST00000505089.2|10-gRNAs__2	TAGAGTAAAAACGACTGATA			CCTTTAAATTTGAGGCGAAATGTGG	CTTCGAATGTCAGCTAAAATGGATG
lncRNA drug resistance	target	GuideScan	lenti sgRNA(MS2)_puro opt (SAM)	ENSG00000248360|ENST00000505089.2|10-gRNAs__6	ACTGGTTTCCTAAAGCCTGC			CCTTTAAATTTGAGGCGAAATGTGG	CTTCGAATGTCAGCTAAAATGGATG
lncRNA drug resistance	target	GuideScan	lenti sgRNA(MS2)_puro opt (SAM)	ENSG00000248360|ENST00000505089.2|10-gRNAs__3	TCTATTTTCCCATTACACAC			CCTTTAAATTTGAGGCGAAATGTGG	CTTCGAATGTCAGCTAAAATGGATG
lncRNA drug resistance	target	GuideScan	lenti sgRNA(MS2)_puro opt (SAM)	ENSG00000248360|ENST00000505089.2|10-gRNAs__7	GGTTTCCTAAAGCCTGCAGG			CCTTTAAATTTGAGGCGAAATGTGG	CTTCGAATGTCAGCTAAAATGGATG
lncRNA drug resistance	target	GuideScan	lenti sgRNA(MS2)_puro opt (SAM)	ENSG00000248360|ENST00000505089.2|10-gRNAs__4	TTAGGAAACCAGTGTGTAAT			CCTTTAAATTTGAGGCGAAATGTGG	CTTCGAATGTCAGCTAAAATGGATG
lncRNA drug resistance	target	GuideScan	lenti sgRNA(MS2)_puro opt (SAM)	ENSG00000248360|ENST00000505089.2|10-gRNAs__8	TTTCACCTCCTGCAGGCTTT			CCTTTAAATTTGAGGCGAAATGTGG	CTTCGAATGTCAGCTAAAATGGATG
lncRNA drug resistance	target	GuideScan	lenti sgRNA(MS2)_puro opt (SAM)	ENSG00000248360|ENST00000505089.2|10-gRNAs__9	GGTGAGCTTTCACCTCCTGC			CCTTTAAATTTGAGGCGAAATGTGG	CTTCGAATGTCAGCTAAAATGGATG
lncRNA drug resistance	target	GuideScan	lenti sgRNA(MS2)_puro opt (SAM)	ENSG00000248360|ENST00000505089.2|10-gRNAs__10	CTCAGCAGAAATGACAGCTA			CCTTTAAATTTGAGGCGAAATGTGG	CTTCGAATGTCAGCTAAAATGGATG
lncRNA drug resistance	target	GuideScan	lenti sgRNA(MS2)_puro opt (SAM)	ENSG00000248360|ENST00000505089.2|10-gRNAs__5	TTTAGGAAACCAGTGTGTAA			CCTTTAAATTTGAGGCGAAATGTGG	CTTCGAATGTCAGCTAAAATGGATG
lncRNA drug resistance	target	GuideScan	lenti sgRNA(MS2)_puro opt (SAM)	ENSG00000248360|ENST00000505089.2|10-gRNAs__1	TAAAAACGACTGATATGGTT			CCTTTAAATTTGAGGCGAAATGTGG	CTTCGAATGTCAGCTAAAATGGATG
lncRNA drug resistance	target	GuideScan	lenti sgRNA(MS2)_puro opt (SAM)	ENSG00000248690|ENCT00000429842.1|10-gRNAs__9	AAGCCCCGATTGGCCACCAA			CCTTTAAATTTGAGGCGAAATGTGG	CTTCGAATGTCAGCTAAAATGGATG
lncRNA drug resistance	target	GuideScan	lenti sgRNA(MS2)_puro opt (SAM)	ENSG00000248690|ENCT00000429842.1|10-gRNAs__5	TCCCCCGTGTGTGACGTCAA			CCTTTAAATTTGAGGCGAAATGTGG	CTTCGAATGTCAGCTAAAATGGATG
lncRNA drug resistance	target	GuideScan	lenti sgRNA(MS2)_puro opt (SAM)	ENSG00000248690|ENCT00000429842.1|10-gRNAs__17	TGGAGCAGCGTCGCGTTTCT			CCTTTAAATTTGAGGCGAAATGTGG	CTTCGAATGTCAGCTAAAATGGATG
lncRNA drug resistance	target	GuideScan	lenti sgRNA(MS2)_puro opt (SAM)	ENSG00000248690|ENCT00000429842.1|10-gRNAs__4	GAAGCCCCGATTGGCCACCA			CCTTTAAATTTGAGGCGAAATGTGG	CTTCGAATGTCAGCTAAAATGGATG
lncRNA drug resistance	target	GuideScan	lenti sgRNA(MS2)_puro opt (SAM)	ENSG00000248690|ENCT00000429842.1|10-gRNAs__8	ATAGATAGGGAAGCCCCGAT			CCTTTAAATTTGAGGCGAAATGTGG	CTTCGAATGTCAGCTAAAATGGATG
lncRNA drug resistance	target	GuideScan	lenti sgRNA(MS2)_puro opt (SAM)	ENSG00000248690|ENCT00000429842.1|10-gRNAs__1	GCCTTTGACGTCACACACGG			CCTTTAAATTTGAGGCGAAATGTGG	CTTCGAATGTCAGCTAAAATGGATG
lncRNA drug resistance	target	GuideScan	lenti sgRNA(MS2)_puro opt (SAM)	ENSG00000248690|ENCT00000429842.1|10-gRNAs__6	TGCCTTTGACGTCACACACG			CCTTTAAATTTGAGGCGAAATGTGG	CTTCGAATGTCAGCTAAAATGGATG
lncRNA drug resistance	target	GuideScan	lenti sgRNA(MS2)_puro opt (SAM)	ENSG00000248690|ENCT00000429842.1|10-gRNAs__10	TTTGACGTCACACACGGGGG			CCTTTAAATTTGAGGCGAAATGTGG	CTTCGAATGTCAGCTAAAATGGATG
lncRNA drug resistance	target	GuideScan	lenti sgRNA(MS2)_puro opt (SAM)	ENSG00000248690|ENCT00000429842.1|10-gRNAs__16	CAGATTTCTCACTGCGGTTA			CCTTTAAATTTGAGGCGAAATGTGG	CTTCGAATGTCAGCTAAAATGGATG
lncRNA drug resistance	target	GuideScan	lenti sgRNA(MS2)_puro opt (SAM)	ENSG00000248690|ENCT00000429842.1|10-gRNAs__12	AGTGAGGCCGCTTGTTAAGA			CCTTTAAATTTGAGGCGAAATGTGG	CTTCGAATGTCAGCTAAAATGGATG
lncRNA drug resistance	target	GuideScan	lenti sgRNA(MS2)_puro opt (SAM)	ENSG00000251161|ENSG00000251161|10-gRNAs__18	CCCCCAAAGGCTCGGGTCGC			CCTTTAAATTTGAGGCGAAATGTGG	CTTCGAATGTCAGCTAAAATGGATG
lncRNA drug resistance	target	GuideScan	lenti sgRNA(MS2)_puro opt (SAM)	ENSG00000251161|ENSG00000251161|10-gRNAs__14	CACTAGGGGGCGCCGTCTAC			CCTTTAAATTTGAGGCGAAATGTGG	CTTCGAATGTCAGCTAAAATGGATG
lncRNA drug resistance	target	GuideScan	lenti sgRNA(MS2)_puro opt (SAM)	ENSG00000251161|ENSG00000251161|10-gRNAs__4	AACTAGAACTGGTGGTCTCG			CCTTTAAATTTGAGGCGAAATGTGG	CTTCGAATGTCAGCTAAAATGGATG
lncRNA drug resistance	target	GuideScan	lenti sgRNA(MS2)_puro opt (SAM)	ENSG00000251161|ENSG00000251161|10-gRNAs__17	CTCCTGTCACCGCGGCCGAC			CCTTTAAATTTGAGGCGAAATGTGG	CTTCGAATGTCAGCTAAAATGGATG
lncRNA drug resistance	target	GuideScan	lenti sgRNA(MS2)_puro opt (SAM)	ENSG00000251161|ENSG00000251161|10-gRNAs__3	CACCGCGGCCGACTGGCCAA			CCTTTAAATTTGAGGCGAAATGTGG	CTTCGAATGTCAGCTAAAATGGATG
lncRNA drug resistance	target	GuideScan	lenti sgRNA(MS2)_puro opt (SAM)	ENSG00000251161|ENSG00000251161|10-gRNAs__7	TGCCCTTGGCCAGTCGGCCG			CCTTTAAATTTGAGGCGAAATGTGG	CTTCGAATGTCAGCTAAAATGGATG
lncRNA drug resistance	target	GuideScan	lenti sgRNA(MS2)_puro opt (SAM)	ENSG00000251161|ENSG00000251161|10-gRNAs__1	ACTAGAACTGGTGGTCTCGG			CCTTTAAATTTGAGGCGAAATGTGG	CTTCGAATGTCAGCTAAAATGGATG
lncRNA drug resistance	target	GuideScan	lenti sgRNA(MS2)_puro opt (SAM)	ENSG00000251161|ENSG00000251161|10-gRNAs__5	CCTGCGACCCGAGCCTTTGG			CCTTTAAATTTGAGGCGAAATGTGG	CTTCGAATGTCAGCTAAAATGGATG
lncRNA drug resistance	target	GuideScan	lenti sgRNA(MS2)_puro opt (SAM)	ENSG00000251161|ENSG00000251161|10-gRNAs__12	TCACCGCGGCCGACTGGCCA			CCTTTAAATTTGAGGCGAAATGTGG	CTTCGAATGTCAGCTAAAATGGATG
lncRNA drug resistance	target	GuideScan	lenti sgRNA(MS2)_puro opt (SAM)	ENSG00000251161|ENSG00000251161|10-gRNAs__11	CAAAGGCTCGGGTCGCAGGC			CCTTTAAATTTGAGGCGAAATGTGG	CTTCGAATGTCAGCTAAAATGGATG
lncRNA drug resistance	target	GuideScan	lenti sgRNA(MS2)_puro opt (SAM)	ENSG00000253490|ENST00000522158.1|10-gRNAs__3	CGAATTATAATTCGCAGTGA			CCTTTAAATTTGAGGCGAAATGTGG	CTTCGAATGTCAGCTAAAATGGATG
lncRNA drug resistance	target	GuideScan	lenti sgRNA(MS2)_puro opt (SAM)	ENSG00000253490|ENST00000522158.1|10-gRNAs__2	ATTATAATTCGCAGTGATGG			CCTTTAAATTTGAGGCGAAATGTGG	CTTCGAATGTCAGCTAAAATGGATG
lncRNA drug resistance	target	GuideScan	lenti sgRNA(MS2)_puro opt (SAM)	ENSG00000253490|ENST00000522158.1|10-gRNAs__1	ATAATTCGCAGTGATGGAGG			CCTTTAAATTTGAGGCGAAATGTGG	CTTCGAATGTCAGCTAAAATGGATG
lncRNA drug resistance	target	GuideScan	lenti sgRNA(MS2)_puro opt (SAM)	ENSG00000254615|ENST00000577661.1|10-gRNAs__6	GCCGGAGGCTACCACGCCGG			CCTTTAAATTTGAGGCGAAATGTGG	CTTCGAATGTCAGCTAAAATGGATG
lncRNA drug resistance	target	GuideScan	lenti sgRNA(MS2)_puro opt (SAM)	ENSG00000254615|ENST00000577661.1|10-gRNAs__10	CTACCAAGAGCCGGCAGCGG			CCTTTAAATTTGAGGCGAAATGTGG	CTTCGAATGTCAGCTAAAATGGATG
lncRNA drug resistance	target	GuideScan	lenti sgRNA(MS2)_puro opt (SAM)	ENSG00000254615|ENST00000577661.1|10-gRNAs__11	TAAGCCAGCGTGGCTTCCGC			CCTTTAAATTTGAGGCGAAATGTGG	CTTCGAATGTCAGCTAAAATGGATG
lncRNA drug resistance	target	GuideScan	lenti sgRNA(MS2)_puro opt (SAM)	ENSG00000254615|ENST00000577661.1|10-gRNAs__15	TCTGCTCTGGCTACCGCGGT			CCTTTAAATTTGAGGCGAAATGTGG	CTTCGAATGTCAGCTAAAATGGATG
lncRNA drug resistance	target	GuideScan	lenti sgRNA(MS2)_puro opt (SAM)	ENSG00000254615|ENST00000577661.1|10-gRNAs__16	TACCAAGAGCCGGCAGCGGC			CCTTTAAATTTGAGGCGAAATGTGG	CTTCGAATGTCAGCTAAAATGGATG
lncRNA drug resistance	target	GuideScan	lenti sgRNA(MS2)_puro opt (SAM)	ENSG00000254615|ENST00000577661.1|10-gRNAs__12	TTGGTAGCTTCCACGCGGGC			CCTTTAAATTTGAGGCGAAATGTGG	CTTCGAATGTCAGCTAAAATGGATG
lncRNA drug resistance	target	GuideScan	lenti sgRNA(MS2)_puro opt (SAM)	ENSG00000254615|ENST00000577661.1|10-gRNAs__17	AGCTTCCACGCGGGCAGGTC			CCTTTAAATTTGAGGCGAAATGTGG	CTTCGAATGTCAGCTAAAATGGATG
lncRNA drug resistance	target	GuideScan	lenti sgRNA(MS2)_puro opt (SAM)	ENSG00000254615|ENST00000577661.1|10-gRNAs__20	AGGCTACCACGCCGGGGGCG			CCTTTAAATTTGAGGCGAAATGTGG	CTTCGAATGTCAGCTAAAATGGATG
lncRNA drug resistance	target	GuideScan	lenti sgRNA(MS2)_puro opt (SAM)	ENSG00000254615|ENST00000577661.1|10-gRNAs__7	AGCCGGAGGCTACCACGCCG			CCTTTAAATTTGAGGCGAAATGTGG	CTTCGAATGTCAGCTAAAATGGATG
lncRNA drug resistance	target	GuideScan	lenti sgRNA(MS2)_puro opt (SAM)	ENSG00000254615|ENST00000577661.1|10-gRNAs__19	CGCGCGCGGCCCCTCTGGCT			CCTTTAAATTTGAGGCGAAATGTGG	CTTCGAATGTCAGCTAAAATGGATG
lncRNA drug resistance	target	GuideScan	lenti sgRNA(MS2)_puro opt (SAM)	ENSG00000261824|FTMT27300034162.1|10-gRNAs__8	GGAAGGTACGGATACCTTGA			CCTTTAAATTTGAGGCGAAATGTGG	CTTCGAATGTCAGCTAAAATGGATG
lncRNA drug resistance	target	GuideScan	lenti sgRNA(MS2)_puro opt (SAM)	ENSG00000261824|FTMT27300034162.1|10-gRNAs__10	TGTGCTGTGCGCGCCTCGCG			CCTTTAAATTTGAGGCGAAATGTGG	CTTCGAATGTCAGCTAAAATGGATG
lncRNA drug resistance	target	GuideScan	lenti sgRNA(MS2)_puro opt (SAM)	ENSG00000261824|FTMT27300034162.1|10-gRNAs__14	CGGTTCCAGCCGTTAGTCAC			CCTTTAAATTTGAGGCGAAATGTGG	CTTCGAATGTCAGCTAAAATGGATG
lncRNA drug resistance	target	GuideScan	lenti sgRNA(MS2)_puro opt (SAM)	ENSG00000261824|FTMT27300034162.1|10-gRNAs__13	GCCGCCCTGTGACTAACGGC			CCTTTAAATTTGAGGCGAAATGTGG	CTTCGAATGTCAGCTAAAATGGATG
lncRNA drug resistance	target	GuideScan	lenti sgRNA(MS2)_puro opt (SAM)	ENSG00000261824|FTMT27300034162.1|10-gRNAs__6	GGTTCCAGCCGTTAGTCACA			CCTTTAAATTTGAGGCGAAATGTGG	CTTCGAATGTCAGCTAAAATGGATG
lncRNA drug resistance	target	GuideScan	lenti sgRNA(MS2)_puro opt (SAM)	ENSG00000261824|FTMT27300034162.1|10-gRNAs__16	ACTACAATCTTCGCATGAAA			CCTTTAAATTTGAGGCGAAATGTGG	CTTCGAATGTCAGCTAAAATGGATG
lncRNA drug resistance	target	GuideScan	lenti sgRNA(MS2)_puro opt (SAM)	ENSG00000261824|FTMT27300034162.1|10-gRNAs__15	CCTGTGCTGTGCGCGCCTCG			CCTTTAAATTTGAGGCGAAATGTGG	CTTCGAATGTCAGCTAAAATGGATG
lncRNA drug resistance	target	GuideScan	lenti sgRNA(MS2)_puro opt (SAM)	ENSG00000261824|FTMT27300034162.1|10-gRNAs__3	ACGTATCCATACCTCCCTCA			CCTTTAAATTTGAGGCGAAATGTGG	CTTCGAATGTCAGCTAAAATGGATG
lncRNA drug resistance	target	GuideScan	lenti sgRNA(MS2)_puro opt (SAM)	ENSG00000261824|FTMT27300034162.1|10-gRNAs__11	GCCGTTAGTCACAGGGCGGC			CCTTTAAATTTGAGGCGAAATGTGG	CTTCGAATGTCAGCTAAAATGGATG
lncRNA drug resistance	target	GuideScan	lenti sgRNA(MS2)_puro opt (SAM)	ENSG00000261824|FTMT27300034162.1|10-gRNAs__7	CGGATAGCTTGAGGAAGGTA			CCTTTAAATTTGAGGCGAAATGTGG	CTTCGAATGTCAGCTAAAATGGATG
lncRNA drug resistance	target	GuideScan	lenti sgRNA(MS2)_puro opt (SAM)	ENSG00000264278|ENSG00000264278|10-gRNAs__8	CCGGCGCGGTTCGAGCGCTC			CCTTTAAATTTGAGGCGAAATGTGG	CTTCGAATGTCAGCTAAAATGGATG
lncRNA drug resistance	target	GuideScan	lenti sgRNA(MS2)_puro opt (SAM)	ENSG00000264278|ENSG00000264278|10-gRNAs__3	CCGGAGCGCTCGAACCGCGC			CCTTTAAATTTGAGGCGAAATGTGG	CTTCGAATGTCAGCTAAAATGGATG
lncRNA drug resistance	target	GuideScan	lenti sgRNA(MS2)_puro opt (SAM)	ENSG00000264278|ENSG00000264278|10-gRNAs__10	CGAACCGCGCCGGCCTTGGC			CCTTTAAATTTGAGGCGAAATGTGG	CTTCGAATGTCAGCTAAAATGGATG
lncRNA drug resistance	target	GuideScan	lenti sgRNA(MS2)_puro opt (SAM)	ENSG00000264278|ENSG00000264278|10-gRNAs__15	CATGGCCCGCGGGCCGCGGT			CCTTTAAATTTGAGGCGAAATGTGG	CTTCGAATGTCAGCTAAAATGGATG
lncRNA drug resistance	target	GuideScan	lenti sgRNA(MS2)_puro opt (SAM)	ENSG00000264278|ENSG00000264278|10-gRNAs__11	CCGCCGGGCTCACGGGGGAA			CCTTTAAATTTGAGGCGAAATGTGG	CTTCGAATGTCAGCTAAAATGGATG
lncRNA drug resistance	target	GuideScan	lenti sgRNA(MS2)_puro opt (SAM)	ENSG00000264278|ENSG00000264278|10-gRNAs__7	GCGCCTTTCCCCCGTGAGCC			CCTTTAAATTTGAGGCGAAATGTGG	CTTCGAATGTCAGCTAAAATGGATG
lncRNA drug resistance	target	GuideScan	lenti sgRNA(MS2)_puro opt (SAM)	ENSG00000264278|ENSG00000264278|10-gRNAs__18	GCGCTCCGGTGCGCGCGTTC			CCTTTAAATTTGAGGCGAAATGTGG	CTTCGAATGTCAGCTAAAATGGATG
lncRNA drug resistance	target	GuideScan	lenti sgRNA(MS2)_puro opt (SAM)	ENSG00000264278|ENSG00000264278|10-gRNAs__20	CGCCCGCCTCTAGCGCCGGC			CCTTTAAATTTGAGGCGAAATGTGG	CTTCGAATGTCAGCTAAAATGGATG
lncRNA drug resistance	target	GuideScan	lenti sgRNA(MS2)_puro opt (SAM)	ENSG00000264278|ENSG00000264278|10-gRNAs__19	CGCTCGAACCGCGCCGGCCT			CCTTTAAATTTGAGGCGAAATGTGG	CTTCGAATGTCAGCTAAAATGGATG
lncRNA drug resistance	target	GuideScan	lenti sgRNA(MS2)_puro opt (SAM)	ENSG00000264278|ENSG00000264278|10-gRNAs__13	AGCCCGGCGGCGCTCGGACC			CCTTTAAATTTGAGGCGAAATGTGG	CTTCGAATGTCAGCTAAAATGGATG
lncRNA drug resistance	target	GuideScan	lenti sgRNA(MS2)_puro opt (SAM)	ENSG00000266554|ENSG00000266554|10-gRNAs__6	GGTAGGGCTTGACTCCAGTC			CCTTTAAATTTGAGGCGAAATGTGG	CTTCGAATGTCAGCTAAAATGGATG
lncRNA drug resistance	target	GuideScan	lenti sgRNA(MS2)_puro opt (SAM)	ENSG00000266554|ENSG00000266554|10-gRNAs__20	GGAAACAGCTCCAATGGGAA			CCTTTAAATTTGAGGCGAAATGTGG	CTTCGAATGTCAGCTAAAATGGATG
lncRNA drug resistance	target	GuideScan	lenti sgRNA(MS2)_puro opt (SAM)	ENSG00000266554|ENSG00000266554|10-gRNAs__15	CTCACATGGCAGTCACATGG			CCTTTAAATTTGAGGCGAAATGTGG	CTTCGAATGTCAGCTAAAATGGATG
lncRNA drug resistance	target	GuideScan	lenti sgRNA(MS2)_puro opt (SAM)	ENSG00000266554|ENSG00000266554|10-gRNAs__13	CACATGGCAGTCACATGGTG			CCTTTAAATTTGAGGCGAAATGTGG	CTTCGAATGTCAGCTAAAATGGATG
lncRNA drug resistance	target	GuideScan	lenti sgRNA(MS2)_puro opt (SAM)	ENSG00000266554|ENSG00000266554|10-gRNAs__17	AAGTGAGGGAGCAAGTGATC			CCTTTAAATTTGAGGCGAAATGTGG	CTTCGAATGTCAGCTAAAATGGATG
lncRNA drug resistance	target	GuideScan	lenti sgRNA(MS2)_puro opt (SAM)	ENSG00000266554|ENSG00000266554|10-gRNAs__7	TCAGGAAAGTTAAAGAGGTA			CCTTTAAATTTGAGGCGAAATGTGG	CTTCGAATGTCAGCTAAAATGGATG
lncRNA drug resistance	target	GuideScan	lenti sgRNA(MS2)_puro opt (SAM)	ENSG00000266554|ENSG00000266554|10-gRNAs__14	TCACATGGCAGTCACATGGT			CCTTTAAATTTGAGGCGAAATGTGG	CTTCGAATGTCAGCTAAAATGGATG
lncRNA drug resistance	target	GuideScan	lenti sgRNA(MS2)_puro opt (SAM)	ENSG00000266554|ENSG00000266554|10-gRNAs__8	CTCAGGAAAGTTAAAGAGGT			CCTTTAAATTTGAGGCGAAATGTGG	CTTCGAATGTCAGCTAAAATGGATG
lncRNA drug resistance	target	GuideScan	lenti sgRNA(MS2)_puro opt (SAM)	ENSG00000266554|ENSG00000266554|10-gRNAs__10	GAGCCTCAGGAAAGTTAAAG			CCTTTAAATTTGAGGCGAAATGTGG	CTTCGAATGTCAGCTAAAATGGATG
lncRNA drug resistance	target	GuideScan	lenti sgRNA(MS2)_puro opt (SAM)	ENSG00000266554|ENSG00000266554|10-gRNAs__18	AGTGAGGGAGCAAGTGATCA			CCTTTAAATTTGAGGCGAAATGTGG	CTTCGAATGTCAGCTAAAATGGATG
lncRNA drug resistance	target	GuideScan	lenti sgRNA(MS2)_puro opt (SAM)	ENSG00000267058|ENST00000587128.1|10-gRNAs__13	CTCATGTGCCCTCCGAGCAT			CCTTTAAATTTGAGGCGAAATGTGG	CTTCGAATGTCAGCTAAAATGGATG
lncRNA drug resistance	target	GuideScan	lenti sgRNA(MS2)_puro opt (SAM)	ENSG00000267058|ENST00000587128.1|10-gRNAs__11	TTCTGTAGCCTATGCTCGGA			CCTTTAAATTTGAGGCGAAATGTGG	CTTCGAATGTCAGCTAAAATGGATG
lncRNA drug resistance	target	GuideScan	lenti sgRNA(MS2)_puro opt (SAM)	ENSG00000267058|ENST00000587128.1|10-gRNAs__20	GACCCTAGCGCGGTGACTTC			CCTTTAAATTTGAGGCGAAATGTGG	CTTCGAATGTCAGCTAAAATGGATG
lncRNA drug resistance	target	GuideScan	lenti sgRNA(MS2)_puro opt (SAM)	ENSG00000267058|ENST00000587128.1|10-gRNAs__6	AAGTCAACCAACGGTACAGA			CCTTTAAATTTGAGGCGAAATGTGG	CTTCGAATGTCAGCTAAAATGGATG
lncRNA drug resistance	target	GuideScan	lenti sgRNA(MS2)_puro opt (SAM)	ENSG00000267058|ENST00000587128.1|10-gRNAs__17	ACCCTAGCGCGGTGACTTCT			CCTTTAAATTTGAGGCGAAATGTGG	CTTCGAATGTCAGCTAAAATGGATG
lncRNA drug resistance	target	GuideScan	lenti sgRNA(MS2)_puro opt (SAM)	ENSG00000267058|ENST00000587128.1|10-gRNAs__4	TCGTCCTGCGTGTTTAGAGG			CCTTTAAATTTGAGGCGAAATGTGG	CTTCGAATGTCAGCTAAAATGGATG
lncRNA drug resistance	target	GuideScan	lenti sgRNA(MS2)_puro opt (SAM)	ENSG00000267058|ENST00000587128.1|10-gRNAs__8	CTACAGAATGGCGGGCGCCG			CCTTTAAATTTGAGGCGAAATGTGG	CTTCGAATGTCAGCTAAAATGGATG
lncRNA drug resistance	target	GuideScan	lenti sgRNA(MS2)_puro opt (SAM)	ENSG00000267058|ENST00000587128.1|10-gRNAs__7	GCGAGTGGAATCTTGAGTCT			CCTTTAAATTTGAGGCGAAATGTGG	CTTCGAATGTCAGCTAAAATGGATG
lncRNA drug resistance	target	GuideScan	lenti sgRNA(MS2)_puro opt (SAM)	ENSG00000267058|ENST00000587128.1|10-gRNAs__14	AATGGCGGGCGCCGTGGACA			CCTTTAAATTTGAGGCGAAATGTGG	CTTCGAATGTCAGCTAAAATGGATG
lncRNA drug resistance	target	GuideScan	lenti sgRNA(MS2)_puro opt (SAM)	ENSG00000267058|ENST00000587128.1|10-gRNAs__10	TCCCAGAAGTCACCGCGCTA			CCTTTAAATTTGAGGCGAAATGTGG	CTTCGAATGTCAGCTAAAATGGATG
lncRNA drug resistance	target	GuideScan	lenti sgRNA(MS2)_puro opt (SAM)	ENSG00000267106|ENSG00000267106|10-gRNAs__10	ATGATTGCGCGCTGTCGCCT			CCTTTAAATTTGAGGCGAAATGTGG	CTTCGAATGTCAGCTAAAATGGATG
lncRNA drug resistance	target	GuideScan	lenti sgRNA(MS2)_puro opt (SAM)	ENSG00000267106|ENSG00000267106|10-gRNAs__7	CTCTCCGAACTGGACGCACA			CCTTTAAATTTGAGGCGAAATGTGG	CTTCGAATGTCAGCTAAAATGGATG
lncRNA drug resistance	target	GuideScan	lenti sgRNA(MS2)_puro opt (SAM)	ENSG00000267106|ENSG00000267106|10-gRNAs__2	CCTGTGCGTCCAGTTCGGAG			CCTTTAAATTTGAGGCGAAATGTGG	CTTCGAATGTCAGCTAAAATGGATG
lncRNA drug resistance	target	GuideScan	lenti sgRNA(MS2)_puro opt (SAM)	ENSG00000267106|ENSG00000267106|10-gRNAs__11	GCGGTCCCGGGGATAGCAGG			CCTTTAAATTTGAGGCGAAATGTGG	CTTCGAATGTCAGCTAAAATGGATG
lncRNA drug resistance	target	GuideScan	lenti sgRNA(MS2)_puro opt (SAM)	ENSG00000267106|ENSG00000267106|10-gRNAs__1	TCCGAACTGGACGCACAGGG			CCTTTAAATTTGAGGCGAAATGTGG	CTTCGAATGTCAGCTAAAATGGATG
lncRNA drug resistance	target	GuideScan	lenti sgRNA(MS2)_puro opt (SAM)	ENSG00000267106|ENSG00000267106|10-gRNAs__13	CCTCTCCGAACTGGACGCAC			CCTTTAAATTTGAGGCGAAATGTGG	CTTCGAATGTCAGCTAAAATGGATG
lncRNA drug resistance	target	GuideScan	lenti sgRNA(MS2)_puro opt (SAM)	ENSG00000267106|ENSG00000267106|10-gRNAs__5	GCGAAACCGCACTGACGGAG			CCTTTAAATTTGAGGCGAAATGTGG	CTTCGAATGTCAGCTAAAATGGATG
lncRNA drug resistance	target	GuideScan	lenti sgRNA(MS2)_puro opt (SAM)	ENSG00000267106|ENSG00000267106|10-gRNAs__18	TTGGCGGTCCCGGGGATAGC			CCTTTAAATTTGAGGCGAAATGTGG	CTTCGAATGTCAGCTAAAATGGATG
lncRNA drug resistance	target	GuideScan	lenti sgRNA(MS2)_puro opt (SAM)	ENSG00000267106|ENSG00000267106|10-gRNAs__4	TAAAGGCGAAACCGCACTGA			CCTTTAAATTTGAGGCGAAATGTGG	CTTCGAATGTCAGCTAAAATGGATG
lncRNA drug resistance	target	GuideScan	lenti sgRNA(MS2)_puro opt (SAM)	ENSG00000267106|ENSG00000267106|10-gRNAs__6	TATCCCCGGGACCGCCAAGG			CCTTTAAATTTGAGGCGAAATGTGG	CTTCGAATGTCAGCTAAAATGGATG
lncRNA drug resistance	target	GuideScan	lenti sgRNA(MS2)_puro opt (SAM)	ENSG00000267272|ENSG00000267272|10-gRNAs__11	CAAGGGCTTTAGGACGTAGA			CCTTTAAATTTGAGGCGAAATGTGG	CTTCGAATGTCAGCTAAAATGGATG
lncRNA drug resistance	target	GuideScan	lenti sgRNA(MS2)_puro opt (SAM)	ENSG00000267272|ENSG00000267272|10-gRNAs__18	GATCCAACTGCTTTACTAAC			CCTTTAAATTTGAGGCGAAATGTGG	CTTCGAATGTCAGCTAAAATGGATG
lncRNA drug resistance	target	GuideScan	lenti sgRNA(MS2)_puro opt (SAM)	ENSG00000267272|ENSG00000267272|10-gRNAs__15	AGGACGTAGAAGGTCACTTT			CCTTTAAATTTGAGGCGAAATGTGG	CTTCGAATGTCAGCTAAAATGGATG
lncRNA drug resistance	target	GuideScan	lenti sgRNA(MS2)_puro opt (SAM)	ENSG00000267272|ENSG00000267272|10-gRNAs__16	TCTGCAGAATACAGCTCAAC			CCTTTAAATTTGAGGCGAAATGTGG	CTTCGAATGTCAGCTAAAATGGATG
lncRNA drug resistance	target	GuideScan	lenti sgRNA(MS2)_puro opt (SAM)	ENSG00000267272|ENSG00000267272|10-gRNAs__5	TCCTCAAACAAGATCACTTG			CCTTTAAATTTGAGGCGAAATGTGG	CTTCGAATGTCAGCTAAAATGGATG
lncRNA drug resistance	target	GuideScan	lenti sgRNA(MS2)_puro opt (SAM)	ENSG00000267272|ENSG00000267272|10-gRNAs__13	AGTAAAGCAGTTGGATCAAC			CCTTTAAATTTGAGGCGAAATGTGG	CTTCGAATGTCAGCTAAAATGGATG
lncRNA drug resistance	target	GuideScan	lenti sgRNA(MS2)_puro opt (SAM)	ENSG00000267272|ENSG00000267272|10-gRNAs__1	GCAGAATACAGCTCAACTGG			CCTTTAAATTTGAGGCGAAATGTGG	CTTCGAATGTCAGCTAAAATGGATG
lncRNA drug resistance	target	GuideScan	lenti sgRNA(MS2)_puro opt (SAM)	ENSG00000267272|ENSG00000267272|10-gRNAs__4	ACTGGAGCTATTGCTCAAGC			CCTTTAAATTTGAGGCGAAATGTGG	CTTCGAATGTCAGCTAAAATGGATG
lncRNA drug resistance	target	GuideScan	lenti sgRNA(MS2)_puro opt (SAM)	ENSG00000267272|ENSG00000267272|10-gRNAs__9	ATATTCTGATGGGGGATCAC			CCTTTAAATTTGAGGCGAAATGTGG	CTTCGAATGTCAGCTAAAATGGATG
lncRNA drug resistance	target	GuideScan	lenti sgRNA(MS2)_puro opt (SAM)	ENSG00000267272|ENSG00000267272|10-gRNAs__3	GCTCCAGTTAGTAAAGCAGT			CCTTTAAATTTGAGGCGAAATGTGG	CTTCGAATGTCAGCTAAAATGGATG
lncRNA drug resistance	target	GuideScan	lenti sgRNA(MS2)_puro opt (SAM)	ENSG00000267858|MICT00000182627.1|10-gRNAs__5	GGCGGAAATATCCGAAGCGG			CCTTTAAATTTGAGGCGAAATGTGG	CTTCGAATGTCAGCTAAAATGGATG
lncRNA drug resistance	target	GuideScan	lenti sgRNA(MS2)_puro opt (SAM)	ENSG00000267858|MICT00000182627.1|10-gRNAs__6	CACTTCCGGCGACTTTCGCG			CCTTTAAATTTGAGGCGAAATGTGG	CTTCGAATGTCAGCTAAAATGGATG
lncRNA drug resistance	target	GuideScan	lenti sgRNA(MS2)_puro opt (SAM)	ENSG00000267858|MICT00000182627.1|10-gRNAs__8	CGGAAATATCCGAAGCGGCG			CCTTTAAATTTGAGGCGAAATGTGG	CTTCGAATGTCAGCTAAAATGGATG
lncRNA drug resistance	target	GuideScan	lenti sgRNA(MS2)_puro opt (SAM)	ENSG00000267858|MICT00000182627.1|10-gRNAs__10	TTTAGCGCGGAGGTCGGCAA			CCTTTAAATTTGAGGCGAAATGTGG	CTTCGAATGTCAGCTAAAATGGATG
lncRNA drug resistance	target	GuideScan	lenti sgRNA(MS2)_puro opt (SAM)	ENSG00000267858|MICT00000182627.1|10-gRNAs__16	CGCTGAGCAACGCGGGTTTG			CCTTTAAATTTGAGGCGAAATGTGG	CTTCGAATGTCAGCTAAAATGGATG
lncRNA drug resistance	target	GuideScan	lenti sgRNA(MS2)_puro opt (SAM)	ENSG00000267858|MICT00000182627.1|10-gRNAs__9	ACTCCATCGCTGAGCAACGC			CCTTTAAATTTGAGGCGAAATGTGG	CTTCGAATGTCAGCTAAAATGGATG
lncRNA drug resistance	target	GuideScan	lenti sgRNA(MS2)_puro opt (SAM)	ENSG00000267858|MICT00000182627.1|10-gRNAs__15	GTCACTTCCGGCGACTTTCG			CCTTTAAATTTGAGGCGAAATGTGG	CTTCGAATGTCAGCTAAAATGGATG
lncRNA drug resistance	target	GuideScan	lenti sgRNA(MS2)_puro opt (SAM)	ENSG00000267858|MICT00000182627.1|10-gRNAs__20	CGTTGCTCAGCGATGGAGTT			CCTTTAAATTTGAGGCGAAATGTGG	CTTCGAATGTCAGCTAAAATGGATG
lncRNA drug resistance	target	GuideScan	lenti sgRNA(MS2)_puro opt (SAM)	ENSG00000267858|MICT00000182627.1|10-gRNAs__4	AAACCCGCGTTGCTCAGCGA			CCTTTAAATTTGAGGCGAAATGTGG	CTTCGAATGTCAGCTAAAATGGATG
lncRNA drug resistance	target	GuideScan	lenti sgRNA(MS2)_puro opt (SAM)	ENSG00000267858|MICT00000182627.1|10-gRNAs__13	ATCGTCTTCCGCGGCAGCAG			CCTTTAAATTTGAGGCGAAATGTGG	CTTCGAATGTCAGCTAAAATGGATG
lncRNA drug resistance	target	GuideScan	lenti sgRNA(MS2)_puro opt (SAM)	ENSG00000268895|FTMT27600003009.1|10-gRNAs__1	GATCAGCTCGAGGTTCGCCG			CCTTTAAATTTGAGGCGAAATGTGG	CTTCGAATGTCAGCTAAAATGGATG
lncRNA drug resistance	target	GuideScan	lenti sgRNA(MS2)_puro opt (SAM)	ENSG00000268895|FTMT27600003009.1|10-gRNAs__20	GTGAAGACGGTCCGCACCCC			CCTTTAAATTTGAGGCGAAATGTGG	CTTCGAATGTCAGCTAAAATGGATG
lncRNA drug resistance	target	GuideScan	lenti sgRNA(MS2)_puro opt (SAM)	ENSG00000268895|FTMT27600003009.1|10-gRNAs__12	TCGAAGGTGACGTCGGGGAT			CCTTTAAATTTGAGGCGAAATGTGG	CTTCGAATGTCAGCTAAAATGGATG
lncRNA drug resistance	target	GuideScan	lenti sgRNA(MS2)_puro opt (SAM)	ENSG00000268895|FTMT27600003009.1|10-gRNAs__14	CACCTTCGAGCTGCTGCGCG			CCTTTAAATTTGAGGCGAAATGTGG	CTTCGAATGTCAGCTAAAATGGATG
lncRNA drug resistance	target	GuideScan	lenti sgRNA(MS2)_puro opt (SAM)	ENSG00000268895|FTMT27600003009.1|10-gRNAs__5	CGAGACGAAGGCCGTGAAGA			CCTTTAAATTTGAGGCGAAATGTGG	CTTCGAATGTCAGCTAAAATGGATG
lncRNA drug resistance	target	GuideScan	lenti sgRNA(MS2)_puro opt (SAM)	ENSG00000268895|FTMT27600003009.1|10-gRNAs__16	GGGGGTGCGGACCGTCTTCA			CCTTTAAATTTGAGGCGAAATGTGG	CTTCGAATGTCAGCTAAAATGGATG
lncRNA drug resistance	target	GuideScan	lenti sgRNA(MS2)_puro opt (SAM)	ENSG00000268895|FTMT27600003009.1|10-gRNAs__6	GATGCCGTCCTGCGCTGCGA			CCTTTAAATTTGAGGCGAAATGTGG	CTTCGAATGTCAGCTAAAATGGATG
lncRNA drug resistance	target	GuideScan	lenti sgRNA(MS2)_puro opt (SAM)	ENSG00000268895|FTMT27600003009.1|10-gRNAs__4	AGATGCCGTCCTGCGCTGCG			CCTTTAAATTTGAGGCGAAATGTGG	CTTCGAATGTCAGCTAAAATGGATG
lncRNA drug resistance	target	GuideScan	lenti sgRNA(MS2)_puro opt (SAM)	ENSG00000268895|FTMT27600003009.1|10-gRNAs__15	CGCAGCGCAGGACGGCATCT			CCTTTAAATTTGAGGCGAAATGTGG	CTTCGAATGTCAGCTAAAATGGATG
lncRNA drug resistance	target	GuideScan	lenti sgRNA(MS2)_puro opt (SAM)	ENSG00000268895|FTMT27600003009.1|10-gRNAs__9	GCTGCGCGAGGGCGAGACGA			CCTTTAAATTTGAGGCGAAATGTGG	CTTCGAATGTCAGCTAAAATGGATG
lncRNA drug resistance	target	GuideScan	lenti sgRNA(MS2)_puro opt (SAM)	ENSG00000272168|FTMT22300055054.1|10-gRNAs__17	TCCGCACCGCGCACAAGTCT			CCTTTAAATTTGAGGCGAAATGTGG	CTTCGAATGTCAGCTAAAATGGATG
lncRNA drug resistance	target	GuideScan	lenti sgRNA(MS2)_puro opt (SAM)	ENSG00000272168|FTMT22300055054.1|10-gRNAs__20	CTCCGCACCGCGCACAAGTC			CCTTTAAATTTGAGGCGAAATGTGG	CTTCGAATGTCAGCTAAAATGGATG
lncRNA drug resistance	target	GuideScan	lenti sgRNA(MS2)_puro opt (SAM)	ENSG00000272168|FTMT22300055054.1|10-gRNAs__12	GACTTGTGCGCGGTGCGGAG			CCTTTAAATTTGAGGCGAAATGTGG	CTTCGAATGTCAGCTAAAATGGATG
lncRNA drug resistance	target	GuideScan	lenti sgRNA(MS2)_puro opt (SAM)	ENSG00000272168|FTMT22300055054.1|10-gRNAs__7	CCGCACCGCGCACAAGTCTG			CCTTTAAATTTGAGGCGAAATGTGG	CTTCGAATGTCAGCTAAAATGGATG
lncRNA drug resistance	target	GuideScan	lenti sgRNA(MS2)_puro opt (SAM)	ENSG00000272168|FTMT22300055054.1|10-gRNAs__3	CCCCAGACTTGTGCGCGGTG			CCTTTAAATTTGAGGCGAAATGTGG	CTTCGAATGTCAGCTAAAATGGATG
lncRNA drug resistance	target	GuideScan	lenti sgRNA(MS2)_puro opt (SAM)	ENSG00000272168|FTMT22300055054.1|10-gRNAs__15	AGACTTGTGCGCGGTGCGGA			CCTTTAAATTTGAGGCGAAATGTGG	CTTCGAATGTCAGCTAAAATGGATG
lncRNA drug resistance	target	GuideScan	lenti sgRNA(MS2)_puro opt (SAM)	ENSG00000272168|FTMT22300055054.1|10-gRNAs__4	CACCGCGCACAAGTCTGGGG			CCTTTAAATTTGAGGCGAAATGTGG	CTTCGAATGTCAGCTAAAATGGATG
lncRNA drug resistance	target	GuideScan	lenti sgRNA(MS2)_puro opt (SAM)	ENSG00000272168|FTMT22300055054.1|10-gRNAs__11	CCCGGGGAAAGTTTCGAGCC			CCTTTAAATTTGAGGCGAAATGTGG	CTTCGAATGTCAGCTAAAATGGATG
lncRNA drug resistance	target	GuideScan	lenti sgRNA(MS2)_puro opt (SAM)	ENSG00000272168|FTMT22300055054.1|10-gRNAs__16	ACTTGTGCGCGGTGCGGAGG			CCTTTAAATTTGAGGCGAAATGTGG	CTTCGAATGTCAGCTAAAATGGATG
lncRNA drug resistance	target	GuideScan	lenti sgRNA(MS2)_puro opt (SAM)	ENSG00000272168|FTMT22300055054.1|10-gRNAs__13	CAGACTTGTGCGCGGTGCGG			CCTTTAAATTTGAGGCGAAATGTGG	CTTCGAATGTCAGCTAAAATGGATG
lncRNA drug resistance	target	GuideScan	lenti sgRNA(MS2)_puro opt (SAM)	XLOC_000103|XLOC_000103|10-gRNAs__3	AAGTAGAAGAGGCCAGGTGA			CCTTTAAATTTGAGGCGAAATGTGG	CTTCGAATGTCAGCTAAAATGGATG
lncRNA drug resistance	target	GuideScan	lenti sgRNA(MS2)_puro opt (SAM)	XLOC_000103|XLOC_000103|10-gRNAs__1	ATATGGCAGAAGACATCACG			CCTTTAAATTTGAGGCGAAATGTGG	CTTCGAATGTCAGCTAAAATGGATG
lncRNA drug resistance	target	GuideScan	lenti sgRNA(MS2)_puro opt (SAM)	XLOC_000103|XLOC_000103|10-gRNAs__2	AAGCAAAGAAAAAGTAGAAG			CCTTTAAATTTGAGGCGAAATGTGG	CTTCGAATGTCAGCTAAAATGGATG
lncRNA drug resistance	target	GuideScan	lenti sgRNA(MS2)_puro opt (SAM)	XLOC_001419|XLOC_001419|10-gRNAs__6	ACATGTCGTACTGGTGAGTC			CCTTTAAATTTGAGGCGAAATGTGG	CTTCGAATGTCAGCTAAAATGGATG
lncRNA drug resistance	target	GuideScan	lenti sgRNA(MS2)_puro opt (SAM)	XLOC_001419|XLOC_001419|10-gRNAs__8	CCTCTAGGAACATGTCGTAC			CCTTTAAATTTGAGGCGAAATGTGG	CTTCGAATGTCAGCTAAAATGGATG
lncRNA drug resistance	target	GuideScan	lenti sgRNA(MS2)_puro opt (SAM)	XLOC_001419|XLOC_001419|10-gRNAs__5	CATGTCGTACTGGTGAGTCA			CCTTTAAATTTGAGGCGAAATGTGG	CTTCGAATGTCAGCTAAAATGGATG
lncRNA drug resistance	target	GuideScan	lenti sgRNA(MS2)_puro opt (SAM)	XLOC_001419|XLOC_001419|10-gRNAs__9	ATGGACTTAGAACAGCCTCT			CCTTTAAATTTGAGGCGAAATGTGG	CTTCGAATGTCAGCTAAAATGGATG
lncRNA drug resistance	target	GuideScan	lenti sgRNA(MS2)_puro opt (SAM)	XLOC_001419|XLOC_001419|10-gRNAs__4	CAGGGAGTTTCTGTGCCTAC			CCTTTAAATTTGAGGCGAAATGTGG	CTTCGAATGTCAGCTAAAATGGATG
lncRNA drug resistance	target	GuideScan	lenti sgRNA(MS2)_puro opt (SAM)	XLOC_001419|XLOC_001419|10-gRNAs__7	CCAGTACGACATGTTCCTAG			CCTTTAAATTTGAGGCGAAATGTGG	CTTCGAATGTCAGCTAAAATGGATG
lncRNA drug resistance	target	GuideScan	lenti sgRNA(MS2)_puro opt (SAM)	XLOC_001419|XLOC_001419|10-gRNAs__1	GGGCAGAGATAGTGTGAGTA			CCTTTAAATTTGAGGCGAAATGTGG	CTTCGAATGTCAGCTAAAATGGATG
lncRNA drug resistance	target	GuideScan	lenti sgRNA(MS2)_puro opt (SAM)	XLOC_001419|XLOC_001419|10-gRNAs__14	AGCAGTTGAAAGTGTAATAG			CCTTTAAATTTGAGGCGAAATGTGG	CTTCGAATGTCAGCTAAAATGGATG
lncRNA drug resistance	target	GuideScan	lenti sgRNA(MS2)_puro opt (SAM)	XLOC_001419|XLOC_001419|10-gRNAs__2	TCACACTATCTCTGCCCAGT			CCTTTAAATTTGAGGCGAAATGTGG	CTTCGAATGTCAGCTAAAATGGATG
lncRNA drug resistance	target	GuideScan	lenti sgRNA(MS2)_puro opt (SAM)	XLOC_001419|XLOC_001419|10-gRNAs__3	AGGGAGTTTCTGTGCCTACT			CCTTTAAATTTGAGGCGAAATGTGG	CTTCGAATGTCAGCTAAAATGGATG
lncRNA drug resistance	target	GuideScan	lenti sgRNA(MS2)_puro opt (SAM)	XLOC_001476|XLOC_001476|10-gRNAs__5	ACTAAGTAACGTCTACAGTG			CCTTTAAATTTGAGGCGAAATGTGG	CTTCGAATGTCAGCTAAAATGGATG
lncRNA drug resistance	target	GuideScan	lenti sgRNA(MS2)_puro opt (SAM)	XLOC_001476|XLOC_001476|10-gRNAs__6	CTAAGTAACGTCTACAGTGT			CCTTTAAATTTGAGGCGAAATGTGG	CTTCGAATGTCAGCTAAAATGGATG
lncRNA drug resistance	target	GuideScan	lenti sgRNA(MS2)_puro opt (SAM)	XLOC_001476|XLOC_001476|10-gRNAs__1	TACTAAGAGCTATGATAAGA			CCTTTAAATTTGAGGCGAAATGTGG	CTTCGAATGTCAGCTAAAATGGATG
lncRNA drug resistance	target	GuideScan	lenti sgRNA(MS2)_puro opt (SAM)	XLOC_001476|XLOC_001476|10-gRNAs__2	AGCACTCTGTGGTGTCTCTT			CCTTTAAATTTGAGGCGAAATGTGG	CTTCGAATGTCAGCTAAAATGGATG
lncRNA drug resistance	target	GuideScan	lenti sgRNA(MS2)_puro opt (SAM)	XLOC_001476|XLOC_001476|10-gRNAs__4	AGTTGATCTCATTACTGAGA			CCTTTAAATTTGAGGCGAAATGTGG	CTTCGAATGTCAGCTAAAATGGATG
lncRNA drug resistance	target	GuideScan	lenti sgRNA(MS2)_puro opt (SAM)	XLOC_001476|XLOC_001476|10-gRNAs__3	AATGAGGGTGACTTGGACAC			CCTTTAAATTTGAGGCGAAATGTGG	CTTCGAATGTCAGCTAAAATGGATG
lncRNA drug resistance	target	GuideScan	lenti sgRNA(MS2)_puro opt (SAM)	XLOC_001589|XLOC_001589|10-gRNAs__4	ATCATGCCATAAGATACTGT			CCTTTAAATTTGAGGCGAAATGTGG	CTTCGAATGTCAGCTAAAATGGATG
lncRNA drug resistance	target	GuideScan	lenti sgRNA(MS2)_puro opt (SAM)	XLOC_001589|XLOC_001589|10-gRNAs__7	CAATGAACTCTGTGTTGTAC			CCTTTAAATTTGAGGCGAAATGTGG	CTTCGAATGTCAGCTAAAATGGATG
lncRNA drug resistance	target	GuideScan	lenti sgRNA(MS2)_puro opt (SAM)	XLOC_001589|XLOC_001589|10-gRNAs__2	AAATTAAATCACACCATGGA			CCTTTAAATTTGAGGCGAAATGTGG	CTTCGAATGTCAGCTAAAATGGATG
lncRNA drug resistance	target	GuideScan	lenti sgRNA(MS2)_puro opt (SAM)	XLOC_001589|XLOC_001589|10-gRNAs__5	CTTACTCCAACAGTATCTTA			CCTTTAAATTTGAGGCGAAATGTGG	CTTCGAATGTCAGCTAAAATGGATG
lncRNA drug resistance	target	GuideScan	lenti sgRNA(MS2)_puro opt (SAM)	XLOC_001589|XLOC_001589|10-gRNAs__1	TATATGTAAAGTTCCTTCCA			CCTTTAAATTTGAGGCGAAATGTGG	CTTCGAATGTCAGCTAAAATGGATG
lncRNA drug resistance	target	GuideScan	lenti sgRNA(MS2)_puro opt (SAM)	XLOC_001589|XLOC_001589|10-gRNAs__8	TATAACATGTCATTAGCAAT			CCTTTAAATTTGAGGCGAAATGTGG	CTTCGAATGTCAGCTAAAATGGATG
lncRNA drug resistance	target	GuideScan	lenti sgRNA(MS2)_puro opt (SAM)	XLOC_001589|XLOC_001589|10-gRNAs__6	GTTCATTGTAAAAACTGAAT			CCTTTAAATTTGAGGCGAAATGTGG	CTTCGAATGTCAGCTAAAATGGATG
lncRNA drug resistance	target	GuideScan	lenti sgRNA(MS2)_puro opt (SAM)	XLOC_001589|XLOC_001589|10-gRNAs__9	TCTAATTCTCTTTAAAATAC			CCTTTAAATTTGAGGCGAAATGTGG	CTTCGAATGTCAGCTAAAATGGATG
lncRNA drug resistance	target	GuideScan	lenti sgRNA(MS2)_puro opt (SAM)	XLOC_001589|XLOC_001589|10-gRNAs__3	GAAAAAATTAAATCACACCA			CCTTTAAATTTGAGGCGAAATGTGG	CTTCGAATGTCAGCTAAAATGGATG
lncRNA drug resistance	target	GuideScan	lenti sgRNA(MS2)_puro opt (SAM)	XLOC_001611|FTMT20400011264.1|5-gRNAs__16	GACAATTTCTCCTCCGTACA			CCTTTAAATTTGAGGCGAAATGTGG	CTTCGAATGTCAGCTAAAATGGATG
lncRNA drug resistance	target	GuideScan	lenti sgRNA(MS2)_puro opt (SAM)	XLOC_001611|FTMT20400011264.1|5-gRNAs__5	CAGGACAGTGCCTTGTACGG			CCTTTAAATTTGAGGCGAAATGTGG	CTTCGAATGTCAGCTAAAATGGATG
lncRNA drug resistance	target	GuideScan	lenti sgRNA(MS2)_puro opt (SAM)	XLOC_001611|FTMT20400011264.1|5-gRNAs__6	GGTAAATTCTAAGAGGTCAC			CCTTTAAATTTGAGGCGAAATGTGG	CTTCGAATGTCAGCTAAAATGGATG
lncRNA drug resistance	target	GuideScan	lenti sgRNA(MS2)_puro opt (SAM)	XLOC_001611|FTMT20400011264.1|5-gRNAs__20	CTCATGATGAGTCCACTATT			CCTTTAAATTTGAGGCGAAATGTGG	CTTCGAATGTCAGCTAAAATGGATG
lncRNA drug resistance	target	GuideScan	lenti sgRNA(MS2)_puro opt (SAM)	XLOC_001611|FTMT20400011264.1|5-gRNAs__18	TCATGATGAGTCCACTATTT			CCTTTAAATTTGAGGCGAAATGTGG	CTTCGAATGTCAGCTAAAATGGATG
lncRNA drug resistance	target	GuideScan	lenti sgRNA(MS2)_puro opt (SAM)	XLOC_001665|XLOC_001665|10-gRNAs__6	TTCAAACTGCCATCTTAGGT			CCTTTAAATTTGAGGCGAAATGTGG	CTTCGAATGTCAGCTAAAATGGATG
lncRNA drug resistance	target	GuideScan	lenti sgRNA(MS2)_puro opt (SAM)	XLOC_001665|XLOC_001665|10-gRNAs__2	GTTTTAGCATCCAGAGACAC			CCTTTAAATTTGAGGCGAAATGTGG	CTTCGAATGTCAGCTAAAATGGATG
lncRNA drug resistance	target	GuideScan	lenti sgRNA(MS2)_puro opt (SAM)	XLOC_001665|XLOC_001665|10-gRNAs__1	CTGGATGCTAAAACAGTACT			CCTTTAAATTTGAGGCGAAATGTGG	CTTCGAATGTCAGCTAAAATGGATG
lncRNA drug resistance	target	GuideScan	lenti sgRNA(MS2)_puro opt (SAM)	XLOC_001665|XLOC_001665|10-gRNAs__5	AAAGAACTTCCTACCTAAGA			CCTTTAAATTTGAGGCGAAATGTGG	CTTCGAATGTCAGCTAAAATGGATG
lncRNA drug resistance	target	GuideScan	lenti sgRNA(MS2)_puro opt (SAM)	XLOC_001665|XLOC_001665|10-gRNAs__9	ATTATAATTTCCGGTGTCAG			CCTTTAAATTTGAGGCGAAATGTGG	CTTCGAATGTCAGCTAAAATGGATG
lncRNA drug resistance	target	GuideScan	lenti sgRNA(MS2)_puro opt (SAM)	XLOC_001665|XLOC_001665|10-gRNAs__8	TTGTGTTGAATTATAATTTC			CCTTTAAATTTGAGGCGAAATGTGG	CTTCGAATGTCAGCTAAAATGGATG
lncRNA drug resistance	target	GuideScan	lenti sgRNA(MS2)_puro opt (SAM)	XLOC_001665|XLOC_001665|10-gRNAs__7	TTTTCTCACAGAGTTTGATA			CCTTTAAATTTGAGGCGAAATGTGG	CTTCGAATGTCAGCTAAAATGGATG
lncRNA drug resistance	target	GuideScan	lenti sgRNA(MS2)_puro opt (SAM)	XLOC_001665|XLOC_001665|10-gRNAs__3	TTGTTTTGTTCCTGTGTCTC			CCTTTAAATTTGAGGCGAAATGTGG	CTTCGAATGTCAGCTAAAATGGATG
lncRNA drug resistance	target	GuideScan	lenti sgRNA(MS2)_puro opt (SAM)	XLOC_001665|XLOC_001665|10-gRNAs__13	ATCCGATCACCTCCACCACC			CCTTTAAATTTGAGGCGAAATGTGG	CTTCGAATGTCAGCTAAAATGGATG
lncRNA drug resistance	target	GuideScan	lenti sgRNA(MS2)_puro opt (SAM)	XLOC_001665|XLOC_001665|10-gRNAs__4	TTTATTTATTGTATGTTATC			CCTTTAAATTTGAGGCGAAATGTGG	CTTCGAATGTCAGCTAAAATGGATG
lncRNA drug resistance	target	GuideScan	lenti sgRNA(MS2)_puro opt (SAM)	XLOC_001666|XLOC_001666|10-gRNAs__1	GGACACAGTAGTCTCTGCAA			CCTTTAAATTTGAGGCGAAATGTGG	CTTCGAATGTCAGCTAAAATGGATG
lncRNA drug resistance	target	GuideScan	lenti sgRNA(MS2)_puro opt (SAM)	XLOC_001666|XLOC_001666|10-gRNAs__14	GAGGATGCTTGCACTCGCCC			CCTTTAAATTTGAGGCGAAATGTGG	CTTCGAATGTCAGCTAAAATGGATG
lncRNA drug resistance	target	GuideScan	lenti sgRNA(MS2)_puro opt (SAM)	XLOC_001666|XLOC_001666|10-gRNAs__18	CTCCCAAGTGCTGTTTGACT			CCTTTAAATTTGAGGCGAAATGTGG	CTTCGAATGTCAGCTAAAATGGATG
lncRNA drug resistance	target	GuideScan	lenti sgRNA(MS2)_puro opt (SAM)	XLOC_001666|XLOC_001666|10-gRNAs__11	TAGTCTCTGCAAGGGAGTCA			CCTTTAAATTTGAGGCGAAATGTGG	CTTCGAATGTCAGCTAAAATGGATG
lncRNA drug resistance	target	GuideScan	lenti sgRNA(MS2)_puro opt (SAM)	XLOC_001666|XLOC_001666|10-gRNAs__17	CTGCCCCTGGGATGCAACCC			CCTTTAAATTTGAGGCGAAATGTGG	CTTCGAATGTCAGCTAAAATGGATG
lncRNA drug resistance	target	GuideScan	lenti sgRNA(MS2)_puro opt (SAM)	XLOC_001666|XLOC_001666|10-gRNAs__16	CTGTCATACCATAGAAAATC			CCTTTAAATTTGAGGCGAAATGTGG	CTTCGAATGTCAGCTAAAATGGATG
lncRNA drug resistance	target	GuideScan	lenti sgRNA(MS2)_puro opt (SAM)	XLOC_001666|XLOC_001666|10-gRNAs__20	ACCATAGAAAATCAGGAATC			CCTTTAAATTTGAGGCGAAATGTGG	CTTCGAATGTCAGCTAAAATGGATG
lncRNA drug resistance	target	GuideScan	lenti sgRNA(MS2)_puro opt (SAM)	XLOC_001666|XLOC_001666|10-gRNAs__4	GTCCAAGTCAAACAGCACTT			CCTTTAAATTTGAGGCGAAATGTGG	CTTCGAATGTCAGCTAAAATGGATG
lncRNA drug resistance	target	GuideScan	lenti sgRNA(MS2)_puro opt (SAM)	XLOC_001666|XLOC_001666|10-gRNAs__13	TAACACACCACCACTGCTCC			CCTTTAAATTTGAGGCGAAATGTGG	CTTCGAATGTCAGCTAAAATGGATG
lncRNA drug resistance	target	GuideScan	lenti sgRNA(MS2)_puro opt (SAM)	XLOC_001666|XLOC_001666|10-gRNAs__8	GAGCTGGCGGAGATGTTCCA			CCTTTAAATTTGAGGCGAAATGTGG	CTTCGAATGTCAGCTAAAATGGATG
lncRNA drug resistance	target	GuideScan	lenti sgRNA(MS2)_puro opt (SAM)	XLOC_002437|XLOC_002437|10-gRNAs__7	TGCTGTTAGCAAAGAGTGAG			CCTTTAAATTTGAGGCGAAATGTGG	CTTCGAATGTCAGCTAAAATGGATG
lncRNA drug resistance	target	GuideScan	lenti sgRNA(MS2)_puro opt (SAM)	XLOC_002437|XLOC_002437|10-gRNAs__1	TACTAAACTTCAATCTTTGG			CCTTTAAATTTGAGGCGAAATGTGG	CTTCGAATGTCAGCTAAAATGGATG
lncRNA drug resistance	target	GuideScan	lenti sgRNA(MS2)_puro opt (SAM)	XLOC_002437|XLOC_002437|10-gRNAs__9	TATGCTGTTAGCAAAGAGTG			CCTTTAAATTTGAGGCGAAATGTGG	CTTCGAATGTCAGCTAAAATGGATG
lncRNA drug resistance	target	GuideScan	lenti sgRNA(MS2)_puro opt (SAM)	XLOC_002437|XLOC_002437|10-gRNAs__11	GAAATTTGAATACACATACT			CCTTTAAATTTGAGGCGAAATGTGG	CTTCGAATGTCAGCTAAAATGGATG
lncRNA drug resistance	target	GuideScan	lenti sgRNA(MS2)_puro opt (SAM)	XLOC_002437|XLOC_002437|10-gRNAs__4	ATTTACTAAACTTCAATCTT			CCTTTAAATTTGAGGCGAAATGTGG	CTTCGAATGTCAGCTAAAATGGATG
lncRNA drug resistance	target	GuideScan	lenti sgRNA(MS2)_puro opt (SAM)	XLOC_002437|XLOC_002437|10-gRNAs__10	TGAAATTTGAATACACATAC			CCTTTAAATTTGAGGCGAAATGTGG	CTTCGAATGTCAGCTAAAATGGATG
lncRNA drug resistance	target	GuideScan	lenti sgRNA(MS2)_puro opt (SAM)	XLOC_002437|XLOC_002437|10-gRNAs__8	ATGCTGTTAGCAAAGAGTGA			CCTTTAAATTTGAGGCGAAATGTGG	CTTCGAATGTCAGCTAAAATGGATG
lncRNA drug resistance	target	GuideScan	lenti sgRNA(MS2)_puro opt (SAM)	XLOC_002437|XLOC_002437|10-gRNAs__3	TTTACTAAACTTCAATCTTT			CCTTTAAATTTGAGGCGAAATGTGG	CTTCGAATGTCAGCTAAAATGGATG
lncRNA drug resistance	target	GuideScan	lenti sgRNA(MS2)_puro opt (SAM)	XLOC_002437|XLOC_002437|10-gRNAs__6	GTTAGCAAAGAGTGAGGGGA			CCTTTAAATTTGAGGCGAAATGTGG	CTTCGAATGTCAGCTAAAATGGATG
lncRNA drug resistance	target	GuideScan	lenti sgRNA(MS2)_puro opt (SAM)	XLOC_002437|XLOC_002437|10-gRNAs__2	TTACTAAACTTCAATCTTTG			CCTTTAAATTTGAGGCGAAATGTGG	CTTCGAATGTCAGCTAAAATGGATG
lncRNA drug resistance	target	GuideScan	lenti sgRNA(MS2)_puro opt (SAM)	XLOC_002694|XLOC_002694|10-gRNAs__18	AGTGCAAGTGCCCTCAAATC			CCTTTAAATTTGAGGCGAAATGTGG	CTTCGAATGTCAGCTAAAATGGATG
lncRNA drug resistance	target	GuideScan	lenti sgRNA(MS2)_puro opt (SAM)	XLOC_002694|XLOC_002694|10-gRNAs__13	ATGTCCCATCATTGGTCACC			CCTTTAAATTTGAGGCGAAATGTGG	CTTCGAATGTCAGCTAAAATGGATG
lncRNA drug resistance	target	GuideScan	lenti sgRNA(MS2)_puro opt (SAM)	XLOC_002694|XLOC_002694|10-gRNAs__20	TTCTGATGGGGCTGTTGTAC			CCTTTAAATTTGAGGCGAAATGTGG	CTTCGAATGTCAGCTAAAATGGATG
lncRNA drug resistance	target	GuideScan	lenti sgRNA(MS2)_puro opt (SAM)	XLOC_002694|XLOC_002694|10-gRNAs__12	CCTCCCTGGTGACCAATGAT			CCTTTAAATTTGAGGCGAAATGTGG	CTTCGAATGTCAGCTAAAATGGATG
lncRNA drug resistance	target	GuideScan	lenti sgRNA(MS2)_puro opt (SAM)	XLOC_002694|XLOC_002694|10-gRNAs__15	GAGAATAGATGTCCCATCAT			CCTTTAAATTTGAGGCGAAATGTGG	CTTCGAATGTCAGCTAAAATGGATG
lncRNA drug resistance	target	GuideScan	lenti sgRNA(MS2)_puro opt (SAM)	XLOC_002694|XLOC_002694|10-gRNAs__4	CCCATCATTGGTCACCAGGG			CCTTTAAATTTGAGGCGAAATGTGG	CTTCGAATGTCAGCTAAAATGGATG
lncRNA drug resistance	target	GuideScan	lenti sgRNA(MS2)_puro opt (SAM)	XLOC_002694|XLOC_002694|10-gRNAs__5	TGTCCCATCATTGGTCACCA			CCTTTAAATTTGAGGCGAAATGTGG	CTTCGAATGTCAGCTAAAATGGATG
lncRNA drug resistance	target	GuideScan	lenti sgRNA(MS2)_puro opt (SAM)	XLOC_002694|XLOC_002694|10-gRNAs__2	GTTGGGCAGAAATAAGTGCA			CCTTTAAATTTGAGGCGAAATGTGG	CTTCGAATGTCAGCTAAAATGGATG
lncRNA drug resistance	target	GuideScan	lenti sgRNA(MS2)_puro opt (SAM)	XLOC_002694|XLOC_002694|10-gRNAs__16	TGAGACTATTGTGTTCTGAT			CCTTTAAATTTGAGGCGAAATGTGG	CTTCGAATGTCAGCTAAAATGGATG
lncRNA drug resistance	target	GuideScan	lenti sgRNA(MS2)_puro opt (SAM)	XLOC_002694|XLOC_002694|10-gRNAs__1	GGGCAGAAATAAGTGCAGGG			CCTTTAAATTTGAGGCGAAATGTGG	CTTCGAATGTCAGCTAAAATGGATG
lncRNA drug resistance	target	GuideScan	lenti sgRNA(MS2)_puro opt (SAM)	XLOC_002885|XLOC_002885|10-gRNAs__11	GCACCGAAACAATTCACAAC			CCTTTAAATTTGAGGCGAAATGTGG	CTTCGAATGTCAGCTAAAATGGATG
lncRNA drug resistance	target	GuideScan	lenti sgRNA(MS2)_puro opt (SAM)	XLOC_002885|XLOC_002885|10-gRNAs__9	TTATCTATTACGATGATAGC			CCTTTAAATTTGAGGCGAAATGTGG	CTTCGAATGTCAGCTAAAATGGATG
lncRNA drug resistance	target	GuideScan	lenti sgRNA(MS2)_puro opt (SAM)	XLOC_002885|XLOC_002885|10-gRNAs__1	AAGGTCACGAGCATGCCCCG			CCTTTAAATTTGAGGCGAAATGTGG	CTTCGAATGTCAGCTAAAATGGATG
lncRNA drug resistance	target	GuideScan	lenti sgRNA(MS2)_puro opt (SAM)	XLOC_002885|XLOC_002885|10-gRNAs__15	CGCTGTCTGAACCATCCTTC			CCTTTAAATTTGAGGCGAAATGTGG	CTTCGAATGTCAGCTAAAATGGATG
lncRNA drug resistance	target	GuideScan	lenti sgRNA(MS2)_puro opt (SAM)	XLOC_002885|XLOC_002885|10-gRNAs__18	ATAGGGAGCCATCCCAGATT			CCTTTAAATTTGAGGCGAAATGTGG	CTTCGAATGTCAGCTAAAATGGATG
lncRNA drug resistance	target	GuideScan	lenti sgRNA(MS2)_puro opt (SAM)	XLOC_002885|XLOC_002885|10-gRNAs__19	GGGCATGCTCGTGACCTTCT			CCTTTAAATTTGAGGCGAAATGTGG	CTTCGAATGTCAGCTAAAATGGATG
lncRNA drug resistance	target	GuideScan	lenti sgRNA(MS2)_puro opt (SAM)	XLOC_002885|XLOC_002885|10-gRNAs__14	GGTTCAGACAGCGAAGGGTT			CCTTTAAATTTGAGGCGAAATGTGG	CTTCGAATGTCAGCTAAAATGGATG
lncRNA drug resistance	target	GuideScan	lenti sgRNA(MS2)_puro opt (SAM)	XLOC_002885|XLOC_002885|10-gRNAs__4	AGGATGGTTCAGACAGCGAA			CCTTTAAATTTGAGGCGAAATGTGG	CTTCGAATGTCAGCTAAAATGGATG
lncRNA drug resistance	target	GuideScan	lenti sgRNA(MS2)_puro opt (SAM)	XLOC_002885|XLOC_002885|10-gRNAs__6	ATAACTGAAGAGCCAAATCT			CCTTTAAATTTGAGGCGAAATGTGG	CTTCGAATGTCAGCTAAAATGGATG
lncRNA drug resistance	target	GuideScan	lenti sgRNA(MS2)_puro opt (SAM)	XLOC_002885|XLOC_002885|10-gRNAs__20	GATACAGTGAACAGCATTTA			CCTTTAAATTTGAGGCGAAATGTGG	CTTCGAATGTCAGCTAAAATGGATG
lncRNA drug resistance	target	GuideScan	lenti sgRNA(MS2)_puro opt (SAM)	XLOC_005998|XLOC_005998|10-gRNAs__3	TACGGCCGCAATTCAGCCGA			CCTTTAAATTTGAGGCGAAATGTGG	CTTCGAATGTCAGCTAAAATGGATG
lncRNA drug resistance	target	GuideScan	lenti sgRNA(MS2)_puro opt (SAM)	XLOC_005998|XLOC_005998|10-gRNAs__13	CGCAATTCAGCCGACGGAAG			CCTTTAAATTTGAGGCGAAATGTGG	CTTCGAATGTCAGCTAAAATGGATG
lncRNA drug resistance	target	GuideScan	lenti sgRNA(MS2)_puro opt (SAM)	XLOC_005998|XLOC_005998|10-gRNAs__4	CTCTTCCGTCGGCTGAATTG			CCTTTAAATTTGAGGCGAAATGTGG	CTTCGAATGTCAGCTAAAATGGATG
lncRNA drug resistance	target	GuideScan	lenti sgRNA(MS2)_puro opt (SAM)	XLOC_005998|XLOC_005998|10-gRNAs__10	CTGAATTGCGGCCGTATGCG			CCTTTAAATTTGAGGCGAAATGTGG	CTTCGAATGTCAGCTAAAATGGATG
lncRNA drug resistance	target	GuideScan	lenti sgRNA(MS2)_puro opt (SAM)	XLOC_005998|XLOC_005998|10-gRNAs__6	ACTCCACAGAGCCGCGCATA			CCTTTAAATTTGAGGCGAAATGTGG	CTTCGAATGTCAGCTAAAATGGATG
lncRNA drug resistance	target	GuideScan	lenti sgRNA(MS2)_puro opt (SAM)	XLOC_005998|XLOC_005998|10-gRNAs__16	TTGGCGGCTCCGCCCTTGAA			CCTTTAAATTTGAGGCGAAATGTGG	CTTCGAATGTCAGCTAAAATGGATG
lncRNA drug resistance	target	GuideScan	lenti sgRNA(MS2)_puro opt (SAM)	XLOC_005998|XLOC_005998|10-gRNAs__9	CGGCCGTATGCGCGGCTCTG			CCTTTAAATTTGAGGCGAAATGTGG	CTTCGAATGTCAGCTAAAATGGATG
lncRNA drug resistance	target	GuideScan	lenti sgRNA(MS2)_puro opt (SAM)	XLOC_005998|XLOC_005998|10-gRNAs__7	CATTAAATGGTGCTGACGAA			CCTTTAAATTTGAGGCGAAATGTGG	CTTCGAATGTCAGCTAAAATGGATG
lncRNA drug resistance	target	GuideScan	lenti sgRNA(MS2)_puro opt (SAM)	XLOC_005998|XLOC_005998|10-gRNAs__14	TGGCGGCTCCGCCCTTGAAA			CCTTTAAATTTGAGGCGAAATGTGG	CTTCGAATGTCAGCTAAAATGGATG
lncRNA drug resistance	target	GuideScan	lenti sgRNA(MS2)_puro opt (SAM)	XLOC_005998|XLOC_005998|10-gRNAs__11	ACGCGAGTCATGTGACCCTC			CCTTTAAATTTGAGGCGAAATGTGG	CTTCGAATGTCAGCTAAAATGGATG
lncRNA drug resistance	target	GuideScan	lenti sgRNA(MS2)_puro opt (SAM)	XLOC_008157|XLOC_008157|10-gRNAs__14	AATCTGCCCCTCAGCGCACT			CCTTTAAATTTGAGGCGAAATGTGG	CTTCGAATGTCAGCTAAAATGGATG
lncRNA drug resistance	target	GuideScan	lenti sgRNA(MS2)_puro opt (SAM)	XLOC_008157|XLOC_008157|10-gRNAs__20	GGCACTCGCTGCACAATTGC			CCTTTAAATTTGAGGCGAAATGTGG	CTTCGAATGTCAGCTAAAATGGATG
lncRNA drug resistance	target	GuideScan	lenti sgRNA(MS2)_puro opt (SAM)	XLOC_008157|XLOC_008157|10-gRNAs__5	GACACCGACCCTCCCACTAG			CCTTTAAATTTGAGGCGAAATGTGG	CTTCGAATGTCAGCTAAAATGGATG
lncRNA drug resistance	target	GuideScan	lenti sgRNA(MS2)_puro opt (SAM)	XLOC_008157|XLOC_008157|10-gRNAs__19	CTTCTGGCCCAGTGCGCTGA			CCTTTAAATTTGAGGCGAAATGTGG	CTTCGAATGTCAGCTAAAATGGATG
lncRNA drug resistance	target	GuideScan	lenti sgRNA(MS2)_puro opt (SAM)	XLOC_008157|XLOC_008157|10-gRNAs__7	ACACCGACCCTCCCACTAGA			CCTTTAAATTTGAGGCGAAATGTGG	CTTCGAATGTCAGCTAAAATGGATG
lncRNA drug resistance	target	GuideScan	lenti sgRNA(MS2)_puro opt (SAM)	XLOC_008157|XLOC_008157|10-gRNAs__13	GCACTCGCTGCACAATTGCA			CCTTTAAATTTGAGGCGAAATGTGG	CTTCGAATGTCAGCTAAAATGGATG
lncRNA drug resistance	target	GuideScan	lenti sgRNA(MS2)_puro opt (SAM)	XLOC_008157|XLOC_008157|10-gRNAs__6	TTCTGGCCCAGTGCGCTGAG			CCTTTAAATTTGAGGCGAAATGTGG	CTTCGAATGTCAGCTAAAATGGATG
lncRNA drug resistance	target	GuideScan	lenti sgRNA(MS2)_puro opt (SAM)	XLOC_008157|XLOC_008157|10-gRNAs__10	AGTGGGAGGGTCGGTGTCCG			CCTTTAAATTTGAGGCGAAATGTGG	CTTCGAATGTCAGCTAAAATGGATG
lncRNA drug resistance	target	GuideScan	lenti sgRNA(MS2)_puro opt (SAM)	XLOC_008157|XLOC_008157|10-gRNAs__12	AGGGGCCGAGTGCTGCAACC			CCTTTAAATTTGAGGCGAAATGTGG	CTTCGAATGTCAGCTAAAATGGATG
lncRNA drug resistance	target	GuideScan	lenti sgRNA(MS2)_puro opt (SAM)	XLOC_008157|XLOC_008157|10-gRNAs__1	TCCCACTAGAGGGACCACCA			CCTTTAAATTTGAGGCGAAATGTGG	CTTCGAATGTCAGCTAAAATGGATG
lncRNA drug resistance	target	GuideScan	lenti sgRNA(MS2)_puro opt (SAM)	XLOC_008240|XLOC_008240|10-gRNAs__4	AGAGTCGATGTCTAGGTCTC			CCTTTAAATTTGAGGCGAAATGTGG	CTTCGAATGTCAGCTAAAATGGATG
lncRNA drug resistance	target	GuideScan	lenti sgRNA(MS2)_puro opt (SAM)	XLOC_008240|XLOC_008240|10-gRNAs__5	GTGCTATAGAGTCGATGTCT			CCTTTAAATTTGAGGCGAAATGTGG	CTTCGAATGTCAGCTAAAATGGATG
lncRNA drug resistance	target	GuideScan	lenti sgRNA(MS2)_puro opt (SAM)	XLOC_008240|XLOC_008240|10-gRNAs__3	GGGTTGGGGAGAATGTCAAG			CCTTTAAATTTGAGGCGAAATGTGG	CTTCGAATGTCAGCTAAAATGGATG
lncRNA drug resistance	target	GuideScan	lenti sgRNA(MS2)_puro opt (SAM)	XLOC_008240|XLOC_008240|10-gRNAs__2	GGGGTTGGGGAGAATGTCAA			CCTTTAAATTTGAGGCGAAATGTGG	CTTCGAATGTCAGCTAAAATGGATG
lncRNA drug resistance	target	GuideScan	lenti sgRNA(MS2)_puro opt (SAM)	XLOC_008240|XLOC_008240|10-gRNAs__1	AGGGGTTGGGGAGAATGTCA			CCTTTAAATTTGAGGCGAAATGTGG	CTTCGAATGTCAGCTAAAATGGATG
lncRNA drug resistance	target	GuideScan	lenti sgRNA(MS2)_puro opt (SAM)	XLOC_008240|XLOC_008240|10-gRNAs__9	TATTAAATAAAGACAGTGTT			CCTTTAAATTTGAGGCGAAATGTGG	CTTCGAATGTCAGCTAAAATGGATG
lncRNA drug resistance	target	GuideScan	lenti sgRNA(MS2)_puro opt (SAM)	XLOC_008240|XLOC_008240|10-gRNAs__8	ATATTAAATAAAGACAGTGT			CCTTTAAATTTGAGGCGAAATGTGG	CTTCGAATGTCAGCTAAAATGGATG
lncRNA drug resistance	target	GuideScan	lenti sgRNA(MS2)_puro opt (SAM)	XLOC_008240|XLOC_008240|10-gRNAs__7	TACTAAAATTTTTTTTATGA			CCTTTAAATTTGAGGCGAAATGTGG	CTTCGAATGTCAGCTAAAATGGATG
lncRNA drug resistance	target	GuideScan	lenti sgRNA(MS2)_puro opt (SAM)	XLOC_008240|XLOC_008240|10-gRNAs__6	ATACTAAAATTTTTTTTATG			CCTTTAAATTTGAGGCGAAATGTGG	CTTCGAATGTCAGCTAAAATGGATG
lncRNA drug resistance	target	GuideScan	lenti sgRNA(MS2)_puro opt (SAM)	XLOC_008569|MICT00000043665.1|5-gRNAs__20	TGTCTCTAGGCCGCTTTATC			CCTTTAAATTTGAGGCGAAATGTGG	CTTCGAATGTCAGCTAAAATGGATG
lncRNA drug resistance	target	GuideScan	lenti sgRNA(MS2)_puro opt (SAM)	XLOC_008569|MICT00000043665.1|5-gRNAs__14	GTCTCTAGGCCGCTTTATCT			CCTTTAAATTTGAGGCGAAATGTGG	CTTCGAATGTCAGCTAAAATGGATG
lncRNA drug resistance	target	GuideScan	lenti sgRNA(MS2)_puro opt (SAM)	XLOC_008569|MICT00000043665.1|5-gRNAs__1	GTCCTTAAACCCAGATAAAG			CCTTTAAATTTGAGGCGAAATGTGG	CTTCGAATGTCAGCTAAAATGGATG
lncRNA drug resistance	target	GuideScan	lenti sgRNA(MS2)_puro opt (SAM)	XLOC_008569|MICT00000043665.1|5-gRNAs__3	GGTTGTTGCAGACTAAAGCC			CCTTTAAATTTGAGGCGAAATGTGG	CTTCGAATGTCAGCTAAAATGGATG
lncRNA drug resistance	target	GuideScan	lenti sgRNA(MS2)_puro opt (SAM)	XLOC_008569|MICT00000043665.1|5-gRNAs__19	GGCCGCTTTATCTGGGTTTA			CCTTTAAATTTGAGGCGAAATGTGG	CTTCGAATGTCAGCTAAAATGGATG
lncRNA drug resistance	target	GuideScan	lenti sgRNA(MS2)_puro opt (SAM)	XLOC_008569|XLOC_008569|5-gRNAs__14	AGAACAAGCATTACAGGGGC			CCTTTAAATTTGAGGCGAAATGTGG	CTTCGAATGTCAGCTAAAATGGATG
lncRNA drug resistance	target	GuideScan	lenti sgRNA(MS2)_puro opt (SAM)	XLOC_008569|XLOC_008569|5-gRNAs__13	GAACAAGCATTACAGGGGCT			CCTTTAAATTTGAGGCGAAATGTGG	CTTCGAATGTCAGCTAAAATGGATG
lncRNA drug resistance	target	GuideScan	lenti sgRNA(MS2)_puro opt (SAM)	XLOC_008569|XLOC_008569|5-gRNAs__1	CACTTAACAAACAGTGAAGC			CCTTTAAATTTGAGGCGAAATGTGG	CTTCGAATGTCAGCTAAAATGGATG
lncRNA drug resistance	target	GuideScan	lenti sgRNA(MS2)_puro opt (SAM)	XLOC_008569|XLOC_008569|5-gRNAs__15	GAAAAGAACAAGCATTACAG			CCTTTAAATTTGAGGCGAAATGTGG	CTTCGAATGTCAGCTAAAATGGATG
lncRNA drug resistance	target	GuideScan	lenti sgRNA(MS2)_puro opt (SAM)	XLOC_008569|XLOC_008569|5-gRNAs__11	ACAAGCATTACAGGGGCTGG			CCTTTAAATTTGAGGCGAAATGTGG	CTTCGAATGTCAGCTAAAATGGATG
lncRNA drug resistance	target	GuideScan	lenti sgRNA(MS2)_puro opt (SAM)	XLOC_010459|XLOC_010459|10-gRNAs__19	AATCGCAACCCCCGTGCTTC			CCTTTAAATTTGAGGCGAAATGTGG	CTTCGAATGTCAGCTAAAATGGATG
lncRNA drug resistance	target	GuideScan	lenti sgRNA(MS2)_puro opt (SAM)	XLOC_010459|XLOC_010459|10-gRNAs__6	AGTGCCAATGCCAAGTGGCG			CCTTTAAATTTGAGGCGAAATGTGG	CTTCGAATGTCAGCTAAAATGGATG
lncRNA drug resistance	target	GuideScan	lenti sgRNA(MS2)_puro opt (SAM)	XLOC_010459|XLOC_010459|10-gRNAs__13	ATCGCAACCCCCGTGCTTCA			CCTTTAAATTTGAGGCGAAATGTGG	CTTCGAATGTCAGCTAAAATGGATG
lncRNA drug resistance	target	GuideScan	lenti sgRNA(MS2)_puro opt (SAM)	XLOC_010459|XLOC_010459|10-gRNAs__20	TTCGTCTTGGCCACCCTTGC			CCTTTAAATTTGAGGCGAAATGTGG	CTTCGAATGTCAGCTAAAATGGATG
lncRNA drug resistance	target	GuideScan	lenti sgRNA(MS2)_puro opt (SAM)	XLOC_010459|XLOC_010459|10-gRNAs__9	TCGCAACCCCCGTGCTTCAG			CCTTTAAATTTGAGGCGAAATGTGG	CTTCGAATGTCAGCTAAAATGGATG
lncRNA drug resistance	target	GuideScan	lenti sgRNA(MS2)_puro opt (SAM)	XLOC_010459|XLOC_010459|10-gRNAs__16	CACCCCTCGCCACTTGGCAT			CCTTTAAATTTGAGGCGAAATGTGG	CTTCGAATGTCAGCTAAAATGGATG
lncRNA drug resistance	target	GuideScan	lenti sgRNA(MS2)_puro opt (SAM)	XLOC_010459|XLOC_010459|10-gRNAs__10	GTGGCCAAGACGAAGCTGCT			CCTTTAAATTTGAGGCGAAATGTGG	CTTCGAATGTCAGCTAAAATGGATG
lncRNA drug resistance	target	GuideScan	lenti sgRNA(MS2)_puro opt (SAM)	XLOC_010459|XLOC_010459|10-gRNAs__5	TGCCAATGCCAAGTGGCGAG			CCTTTAAATTTGAGGCGAAATGTGG	CTTCGAATGTCAGCTAAAATGGATG
lncRNA drug resistance	target	GuideScan	lenti sgRNA(MS2)_puro opt (SAM)	XLOC_010459|XLOC_010459|10-gRNAs__8	GTGCCAATGCCAAGTGGCGA			CCTTTAAATTTGAGGCGAAATGTGG	CTTCGAATGTCAGCTAAAATGGATG
lncRNA drug resistance	target	GuideScan	lenti sgRNA(MS2)_puro opt (SAM)	XLOC_010459|XLOC_010459|10-gRNAs__7	CATACTGTCTTAACATAGCC			CCTTTAAATTTGAGGCGAAATGTGG	CTTCGAATGTCAGCTAAAATGGATG
lncRNA drug resistance	target	GuideScan	lenti sgRNA(MS2)_puro opt (SAM)	XLOC_010689|XLOC_010689|10-gRNAs__20	CTCGGGTTGCATTTCCTATC			CCTTTAAATTTGAGGCGAAATGTGG	CTTCGAATGTCAGCTAAAATGGATG
lncRNA drug resistance	target	GuideScan	lenti sgRNA(MS2)_puro opt (SAM)	XLOC_010689|XLOC_010689|10-gRNAs__12	ATAGCCTCCACTTCTCGGCT			CCTTTAAATTTGAGGCGAAATGTGG	CTTCGAATGTCAGCTAAAATGGATG
lncRNA drug resistance	target	GuideScan	lenti sgRNA(MS2)_puro opt (SAM)	XLOC_010689|XLOC_010689|10-gRNAs__10	GCTCTCCTAACAACCATGGC			CCTTTAAATTTGAGGCGAAATGTGG	CTTCGAATGTCAGCTAAAATGGATG
lncRNA drug resistance	target	GuideScan	lenti sgRNA(MS2)_puro opt (SAM)	XLOC_010689|XLOC_010689|10-gRNAs__9	AGAGAGCTCTGCCAAAAAAG			CCTTTAAATTTGAGGCGAAATGTGG	CTTCGAATGTCAGCTAAAATGGATG
lncRNA drug resistance	target	GuideScan	lenti sgRNA(MS2)_puro opt (SAM)	XLOC_010689|XLOC_010689|10-gRNAs__5	TAGCAATTAATGTAACCACC			CCTTTAAATTTGAGGCGAAATGTGG	CTTCGAATGTCAGCTAAAATGGATG
lncRNA drug resistance	target	GuideScan	lenti sgRNA(MS2)_puro opt (SAM)	XLOC_010689|XLOC_010689|10-gRNAs__4	TCCTGCTCTCCTAACAACCA			CCTTTAAATTTGAGGCGAAATGTGG	CTTCGAATGTCAGCTAAAATGGATG
lncRNA drug resistance	target	GuideScan	lenti sgRNA(MS2)_puro opt (SAM)	XLOC_010689|XLOC_010689|10-gRNAs__11	CAGATTCTGGATCCTTTACA			CCTTTAAATTTGAGGCGAAATGTGG	CTTCGAATGTCAGCTAAAATGGATG
lncRNA drug resistance	target	GuideScan	lenti sgRNA(MS2)_puro opt (SAM)	XLOC_010689|XLOC_010689|10-gRNAs__3	GAGAGCTCTGCCAAAAAAGT			CCTTTAAATTTGAGGCGAAATGTGG	CTTCGAATGTCAGCTAAAATGGATG
lncRNA drug resistance	target	GuideScan	lenti sgRNA(MS2)_puro opt (SAM)	XLOC_010689|XLOC_010689|10-gRNAs__13	TCGGGTTGCATTTCCTATCT			CCTTTAAATTTGAGGCGAAATGTGG	CTTCGAATGTCAGCTAAAATGGATG
lncRNA drug resistance	target	GuideScan	lenti sgRNA(MS2)_puro opt (SAM)	XLOC_010689|XLOC_010689|10-gRNAs__19	GTGGTTTCCTGCCCAGATTC			CCTTTAAATTTGAGGCGAAATGTGG	CTTCGAATGTCAGCTAAAATGGATG
lncRNA drug resistance	target	GuideScan	lenti sgRNA(MS2)_puro opt (SAM)	XLOC_010837|ENCT00000066323.1|10-gRNAs__6	GGTGGACAGTCCTACACAGT			CCTTTAAATTTGAGGCGAAATGTGG	CTTCGAATGTCAGCTAAAATGGATG
lncRNA drug resistance	target	GuideScan	lenti sgRNA(MS2)_puro opt (SAM)	XLOC_010837|ENCT00000066323.1|10-gRNAs__2	GAGGGCCTTTGGTTACATCG			CCTTTAAATTTGAGGCGAAATGTGG	CTTCGAATGTCAGCTAAAATGGATG
lncRNA drug resistance	target	GuideScan	lenti sgRNA(MS2)_puro opt (SAM)	XLOC_010837|ENCT00000066323.1|10-gRNAs__4	AGTTTCCTCGATGTAACCAA			CCTTTAAATTTGAGGCGAAATGTGG	CTTCGAATGTCAGCTAAAATGGATG
lncRNA drug resistance	target	GuideScan	lenti sgRNA(MS2)_puro opt (SAM)	XLOC_010837|ENCT00000066323.1|10-gRNAs__1	TGGTGGACAGTCCTACACAG			CCTTTAAATTTGAGGCGAAATGTGG	CTTCGAATGTCAGCTAAAATGGATG
lncRNA drug resistance	target	GuideScan	lenti sgRNA(MS2)_puro opt (SAM)	XLOC_010837|ENCT00000066323.1|10-gRNAs__17	TTTGGTTACATCGAGGAAAC			CCTTTAAATTTGAGGCGAAATGTGG	CTTCGAATGTCAGCTAAAATGGATG
lncRNA drug resistance	target	GuideScan	lenti sgRNA(MS2)_puro opt (SAM)	XLOC_010837|ENCT00000066323.1|10-gRNAs__11	ATGTTGGGGGGTCTCACTCA			CCTTTAAATTTGAGGCGAAATGTGG	CTTCGAATGTCAGCTAAAATGGATG
lncRNA drug resistance	target	GuideScan	lenti sgRNA(MS2)_puro opt (SAM)	XLOC_010837|ENCT00000066323.1|10-gRNAs__19	ATGGGTCATGGTGACATGTT			CCTTTAAATTTGAGGCGAAATGTGG	CTTCGAATGTCAGCTAAAATGGATG
lncRNA drug resistance	target	GuideScan	lenti sgRNA(MS2)_puro opt (SAM)	XLOC_010837|ENCT00000066323.1|10-gRNAs__15	CGATGTAACCAAAGGCCCTC			CCTTTAAATTTGAGGCGAAATGTGG	CTTCGAATGTCAGCTAAAATGGATG
lncRNA drug resistance	target	GuideScan	lenti sgRNA(MS2)_puro opt (SAM)	XLOC_010837|ENCT00000066323.1|10-gRNAs__14	ACTGTGTAGGACTGTCCACC			CCTTTAAATTTGAGGCGAAATGTGG	CTTCGAATGTCAGCTAAAATGGATG
lncRNA drug resistance	target	GuideScan	lenti sgRNA(MS2)_puro opt (SAM)	XLOC_010837|ENCT00000066323.1|10-gRNAs__10	TGGGGGGTCTCACTCAAGGT			CCTTTAAATTTGAGGCGAAATGTGG	CTTCGAATGTCAGCTAAAATGGATG
lncRNA drug resistance	target	GuideScan	lenti sgRNA(MS2)_puro opt (SAM)	XLOC_012225|XLOC_012225|10-gRNAs__5	TCCGGATCCGTCAAGTCCAT			CCTTTAAATTTGAGGCGAAATGTGG	CTTCGAATGTCAGCTAAAATGGATG
lncRNA drug resistance	target	GuideScan	lenti sgRNA(MS2)_puro opt (SAM)	XLOC_012225|XLOC_012225|10-gRNAs__6	GGTCCGAAGCGTCCGTCAAG			CCTTTAAATTTGAGGCGAAATGTGG	CTTCGAATGTCAGCTAAAATGGATG
lncRNA drug resistance	target	GuideScan	lenti sgRNA(MS2)_puro opt (SAM)	XLOC_012225|XLOC_012225|10-gRNAs__7	CCCCTCGCGCTTGACTGACG			CCTTTAAATTTGAGGCGAAATGTGG	CTTCGAATGTCAGCTAAAATGGATG
lncRNA drug resistance	target	GuideScan	lenti sgRNA(MS2)_puro opt (SAM)	XLOC_012225|XLOC_012225|10-gRNAs__8	GCCTCGTCAGTCAAGCGCGA			CCTTTAAATTTGAGGCGAAATGTGG	CTTCGAATGTCAGCTAAAATGGATG
lncRNA drug resistance	target	GuideScan	lenti sgRNA(MS2)_puro opt (SAM)	XLOC_012225|XLOC_012225|10-gRNAs__9	CGCTTGACTGACGAGGCTTG			CCTTTAAATTTGAGGCGAAATGTGG	CTTCGAATGTCAGCTAAAATGGATG
lncRNA drug resistance	target	GuideScan	lenti sgRNA(MS2)_puro opt (SAM)	XLOC_012225|XLOC_012225|10-gRNAs__19	CCTGCTGTTGCTACGGCGTA			CCTTTAAATTTGAGGCGAAATGTGG	CTTCGAATGTCAGCTAAAATGGATG
lncRNA drug resistance	target	GuideScan	lenti sgRNA(MS2)_puro opt (SAM)	XLOC_012225|XLOC_012225|10-gRNAs__13	CCTCCGCTTGACGGACGCTT			CCTTTAAATTTGAGGCGAAATGTGG	CTTCGAATGTCAGCTAAAATGGATG
lncRNA drug resistance	target	GuideScan	lenti sgRNA(MS2)_puro opt (SAM)	XLOC_012225|XLOC_012225|10-gRNAs__17	GGAGCCGTGAGGGATCCAAT			CCTTTAAATTTGAGGCGAAATGTGG	CTTCGAATGTCAGCTAAAATGGATG
lncRNA drug resistance	target	GuideScan	lenti sgRNA(MS2)_puro opt (SAM)	XLOC_012225|XLOC_012225|10-gRNAs__11	CCTCGTCAGTCAAGCGCGAG			CCTTTAAATTTGAGGCGAAATGTGG	CTTCGAATGTCAGCTAAAATGGATG
lncRNA drug resistance	target	GuideScan	lenti sgRNA(MS2)_puro opt (SAM)	XLOC_012225|XLOC_012225|10-gRNAs__18	TCCCATGGACTTGACGGATC			CCTTTAAATTTGAGGCGAAATGTGG	CTTCGAATGTCAGCTAAAATGGATG
lncRNA drug resistance	target	GuideScan	lenti sgRNA(MS2)_puro opt (SAM)	XLOC_013021|XLOC_013021|10-gRNAs__4	GCATGTTAATAGAAGATACT			CCTTTAAATTTGAGGCGAAATGTGG	CTTCGAATGTCAGCTAAAATGGATG
lncRNA drug resistance	target	GuideScan	lenti sgRNA(MS2)_puro opt (SAM)	XLOC_013021|XLOC_013021|10-gRNAs__11	TGAGCAAGAGGTTAGCTGAT			CCTTTAAATTTGAGGCGAAATGTGG	CTTCGAATGTCAGCTAAAATGGATG
lncRNA drug resistance	target	GuideScan	lenti sgRNA(MS2)_puro opt (SAM)	XLOC_013021|XLOC_013021|10-gRNAs__7	GGTTAGCTGATGGGGTCTCA			CCTTTAAATTTGAGGCGAAATGTGG	CTTCGAATGTCAGCTAAAATGGATG
lncRNA drug resistance	target	GuideScan	lenti sgRNA(MS2)_puro opt (SAM)	XLOC_013021|XLOC_013021|10-gRNAs__12	AGAACACCAAGAGAAGGCCT			CCTTTAAATTTGAGGCGAAATGTGG	CTTCGAATGTCAGCTAAAATGGATG
lncRNA drug resistance	target	GuideScan	lenti sgRNA(MS2)_puro opt (SAM)	XLOC_013021|XLOC_013021|10-gRNAs__2	CTACATAGCAGGGCCCCTGG			CCTTTAAATTTGAGGCGAAATGTGG	CTTCGAATGTCAGCTAAAATGGATG
lncRNA drug resistance	target	GuideScan	lenti sgRNA(MS2)_puro opt (SAM)	XLOC_013021|XLOC_013021|10-gRNAs__15	AATCCTTGCTAAGAAGTAAC			CCTTTAAATTTGAGGCGAAATGTGG	CTTCGAATGTCAGCTAAAATGGATG
lncRNA drug resistance	target	GuideScan	lenti sgRNA(MS2)_puro opt (SAM)	XLOC_013021|XLOC_013021|10-gRNAs__17	TCCTACTGCCAAGATTTTCC			CCTTTAAATTTGAGGCGAAATGTGG	CTTCGAATGTCAGCTAAAATGGATG
lncRNA drug resistance	target	GuideScan	lenti sgRNA(MS2)_puro opt (SAM)	XLOC_013021|XLOC_013021|10-gRNAs__3	GTGAGCAAGAGGTTAGCTGA			CCTTTAAATTTGAGGCGAAATGTGG	CTTCGAATGTCAGCTAAAATGGATG
lncRNA drug resistance	target	GuideScan	lenti sgRNA(MS2)_puro opt (SAM)	XLOC_013021|XLOC_013021|10-gRNAs__8	GAGCAAGAGGTTAGCTGATG			CCTTTAAATTTGAGGCGAAATGTGG	CTTCGAATGTCAGCTAAAATGGATG
lncRNA drug resistance	target	GuideScan	lenti sgRNA(MS2)_puro opt (SAM)	XLOC_013021|XLOC_013021|10-gRNAs__13	GACTTCTTTCATTTGAGACC			CCTTTAAATTTGAGGCGAAATGTGG	CTTCGAATGTCAGCTAAAATGGATG
lncRNA drug resistance	target	GuideScan	lenti sgRNA(MS2)_puro opt (SAM)	XLOC_017690|XLOC_017690|10-gRNAs__7	GGCGACCCGTGAGCAAAGCG			CCTTTAAATTTGAGGCGAAATGTGG	CTTCGAATGTCAGCTAAAATGGATG
lncRNA drug resistance	target	GuideScan	lenti sgRNA(MS2)_puro opt (SAM)	XLOC_017690|XLOC_017690|10-gRNAs__6	TTTGGCCCCGTCTCCCGTTG			CCTTTAAATTTGAGGCGAAATGTGG	CTTCGAATGTCAGCTAAAATGGATG
lncRNA drug resistance	target	GuideScan	lenti sgRNA(MS2)_puro opt (SAM)	XLOC_017690|XLOC_017690|10-gRNAs__12	CATCTCCAGATGCACGGCGC			CCTTTAAATTTGAGGCGAAATGTGG	CTTCGAATGTCAGCTAAAATGGATG
lncRNA drug resistance	target	GuideScan	lenti sgRNA(MS2)_puro opt (SAM)	XLOC_017690|XLOC_017690|10-gRNAs__1	CCGCGGGATCAGATCCACAG			CCTTTAAATTTGAGGCGAAATGTGG	CTTCGAATGTCAGCTAAAATGGATG
lncRNA drug resistance	target	GuideScan	lenti sgRNA(MS2)_puro opt (SAM)	XLOC_017690|XLOC_017690|10-gRNAs__17	CCGCGCCGTGCATCTGGAGA			CCTTTAAATTTGAGGCGAAATGTGG	CTTCGAATGTCAGCTAAAATGGATG
lncRNA drug resistance	target	GuideScan	lenti sgRNA(MS2)_puro opt (SAM)	XLOC_017690|XLOC_017690|10-gRNAs__20	CGTCCAGCCACCGGGTATCC			CCTTTAAATTTGAGGCGAAATGTGG	CTTCGAATGTCAGCTAAAATGGATG
lncRNA drug resistance	target	GuideScan	lenti sgRNA(MS2)_puro opt (SAM)	XLOC_017690|XLOC_017690|10-gRNAs__5	CGGTGGCTGGACGTGACGGT			CCTTTAAATTTGAGGCGAAATGTGG	CTTCGAATGTCAGCTAAAATGGATG
lncRNA drug resistance	target	GuideScan	lenti sgRNA(MS2)_puro opt (SAM)	XLOC_017690|XLOC_017690|10-gRNAs__2	GCGACCCGTGAGCAAAGCGA			CCTTTAAATTTGAGGCGAAATGTGG	CTTCGAATGTCAGCTAAAATGGATG
lncRNA drug resistance	target	GuideScan	lenti sgRNA(MS2)_puro opt (SAM)	XLOC_017690|XLOC_017690|10-gRNAs__4	CCCGCGGGATCAGATCCACA			CCTTTAAATTTGAGGCGAAATGTGG	CTTCGAATGTCAGCTAAAATGGATG
lncRNA drug resistance	target	GuideScan	lenti sgRNA(MS2)_puro opt (SAM)	XLOC_017690|XLOC_017690|10-gRNAs__19	CAGGGCCCGCGCCGTGCATC			CCTTTAAATTTGAGGCGAAATGTGG	CTTCGAATGTCAGCTAAAATGGATG
lncRNA drug resistance	target	GuideScan	lenti sgRNA(MS2)_puro opt (SAM)	XLOC_019681|XLOC_019681|10-gRNAs__4	GTCCTGTTAAACGGTGTCGT			CCTTTAAATTTGAGGCGAAATGTGG	CTTCGAATGTCAGCTAAAATGGATG
lncRNA drug resistance	target	GuideScan	lenti sgRNA(MS2)_puro opt (SAM)	XLOC_019681|XLOC_019681|10-gRNAs__15	GCGCCCAGTGGCAGCGTAGA			CCTTTAAATTTGAGGCGAAATGTGG	CTTCGAATGTCAGCTAAAATGGATG
lncRNA drug resistance	target	GuideScan	lenti sgRNA(MS2)_puro opt (SAM)	XLOC_019681|XLOC_019681|10-gRNAs__2	CGCTCAGTGATAGTTTACTC			CCTTTAAATTTGAGGCGAAATGTGG	CTTCGAATGTCAGCTAAAATGGATG
lncRNA drug resistance	target	GuideScan	lenti sgRNA(MS2)_puro opt (SAM)	XLOC_019681|XLOC_019681|10-gRNAs__12	GAGCTATTTCGGCACGTTCT			CCTTTAAATTTGAGGCGAAATGTGG	CTTCGAATGTCAGCTAAAATGGATG
lncRNA drug resistance	target	GuideScan	lenti sgRNA(MS2)_puro opt (SAM)	XLOC_019681|XLOC_019681|10-gRNAs__3	ATCCCGAGGAGCCGCCATCG			CCTTTAAATTTGAGGCGAAATGTGG	CTTCGAATGTCAGCTAAAATGGATG
lncRNA drug resistance	target	GuideScan	lenti sgRNA(MS2)_puro opt (SAM)	XLOC_019681|XLOC_019681|10-gRNAs__1	CGACACCGTTTAACAGGACA			CCTTTAAATTTGAGGCGAAATGTGG	CTTCGAATGTCAGCTAAAATGGATG
lncRNA drug resistance	target	GuideScan	lenti sgRNA(MS2)_puro opt (SAM)	XLOC_019681|XLOC_019681|10-gRNAs__17	TTCCGACGACACCGTTTAAC			CCTTTAAATTTGAGGCGAAATGTGG	CTTCGAATGTCAGCTAAAATGGATG
lncRNA drug resistance	target	GuideScan	lenti sgRNA(MS2)_puro opt (SAM)	XLOC_019681|XLOC_019681|10-gRNAs__20	TGAGCTATTTCGGCACGTTC			CCTTTAAATTTGAGGCGAAATGTGG	CTTCGAATGTCAGCTAAAATGGATG
lncRNA drug resistance	target	GuideScan	lenti sgRNA(MS2)_puro opt (SAM)	XLOC_019681|XLOC_019681|10-gRNAs__11	CTGAGCGCTTTGCGTCCAAC			CCTTTAAATTTGAGGCGAAATGTGG	CTTCGAATGTCAGCTAAAATGGATG
lncRNA drug resistance	target	GuideScan	lenti sgRNA(MS2)_puro opt (SAM)	XLOC_019681|XLOC_019681|10-gRNAs__13	CATCCCGAGGAGCCGCCATC			CCTTTAAATTTGAGGCGAAATGTGG	CTTCGAATGTCAGCTAAAATGGATG
lncRNA drug resistance	target	GuideScan	lenti sgRNA(MS2)_puro opt (SAM)	XLOC_021617|XLOC_021617|10-gRNAs__8	TCCGAGACGCAGCGTTCCGA			CCTTTAAATTTGAGGCGAAATGTGG	CTTCGAATGTCAGCTAAAATGGATG
lncRNA drug resistance	target	GuideScan	lenti sgRNA(MS2)_puro opt (SAM)	XLOC_021617|XLOC_021617|10-gRNAs__9	AGTCAACGTGCGGGTTCAGA			CCTTTAAATTTGAGGCGAAATGTGG	CTTCGAATGTCAGCTAAAATGGATG
lncRNA drug resistance	target	GuideScan	lenti sgRNA(MS2)_puro opt (SAM)	XLOC_021617|XLOC_021617|10-gRNAs__11	ACCTTCGGAACGCTGCGTCT			CCTTTAAATTTGAGGCGAAATGTGG	CTTCGAATGTCAGCTAAAATGGATG
lncRNA drug resistance	target	GuideScan	lenti sgRNA(MS2)_puro opt (SAM)	XLOC_021617|XLOC_021617|10-gRNAs__13	GATAAAGGTCACCGCGGGAC			CCTTTAAATTTGAGGCGAAATGTGG	CTTCGAATGTCAGCTAAAATGGATG
lncRNA drug resistance	target	GuideScan	lenti sgRNA(MS2)_puro opt (SAM)	XLOC_021617|XLOC_021617|10-gRNAs__20	AACCCGCACGTTGACTTTCC			CCTTTAAATTTGAGGCGAAATGTGG	CTTCGAATGTCAGCTAAAATGGATG
lncRNA drug resistance	target	GuideScan	lenti sgRNA(MS2)_puro opt (SAM)	XLOC_021617|XLOC_021617|10-gRNAs__5	GTGCATTGACCGACACAGCT			CCTTTAAATTTGAGGCGAAATGTGG	CTTCGAATGTCAGCTAAAATGGATG
lncRNA drug resistance	target	GuideScan	lenti sgRNA(MS2)_puro opt (SAM)	XLOC_021617|XLOC_021617|10-gRNAs__15	AAACGTTCATTTCGGGATCC			CCTTTAAATTTGAGGCGAAATGTGG	CTTCGAATGTCAGCTAAAATGGATG
lncRNA drug resistance	target	GuideScan	lenti sgRNA(MS2)_puro opt (SAM)	XLOC_021617|XLOC_021617|10-gRNAs__16	CGGTCGTTCGTGTTTTTCGT			CCTTTAAATTTGAGGCGAAATGTGG	CTTCGAATGTCAGCTAAAATGGATG
lncRNA drug resistance	target	GuideScan	lenti sgRNA(MS2)_puro opt (SAM)	XLOC_021617|XLOC_021617|10-gRNAs__17	GAAACGTTCATTTCGGGATC			CCTTTAAATTTGAGGCGAAATGTGG	CTTCGAATGTCAGCTAAAATGGATG
lncRNA drug resistance	target	GuideScan	lenti sgRNA(MS2)_puro opt (SAM)	XLOC_021617|XLOC_021617|10-gRNAs__18	CCGCGGTGACCTTTATCTTT			CCTTTAAATTTGAGGCGAAATGTGG	CTTCGAATGTCAGCTAAAATGGATG
lncRNA drug resistance	target	GuideScan	lenti sgRNA(MS2)_puro opt (SAM)	XLOC_021789|XLOC_021789|10-gRNAs__11	AAAACCTCACTCTGTCTGAA			CCTTTAAATTTGAGGCGAAATGTGG	CTTCGAATGTCAGCTAAAATGGATG
lncRNA drug resistance	target	GuideScan	lenti sgRNA(MS2)_puro opt (SAM)	XLOC_021789|XLOC_021789|10-gRNAs__4	GTAGGAATAAAAACGAGACA			CCTTTAAATTTGAGGCGAAATGTGG	CTTCGAATGTCAGCTAAAATGGATG
lncRNA drug resistance	target	GuideScan	lenti sgRNA(MS2)_puro opt (SAM)	XLOC_021789|XLOC_021789|10-gRNAs__9	ATTGAAGTATAAATCTTCAG			CCTTTAAATTTGAGGCGAAATGTGG	CTTCGAATGTCAGCTAAAATGGATG
lncRNA drug resistance	target	GuideScan	lenti sgRNA(MS2)_puro opt (SAM)	XLOC_021789|XLOC_021789|10-gRNAs__5	TGGGCAACATTTTTTTCTGT			CCTTTAAATTTGAGGCGAAATGTGG	CTTCGAATGTCAGCTAAAATGGATG
lncRNA drug resistance	target	GuideScan	lenti sgRNA(MS2)_puro opt (SAM)	XLOC_021789|XLOC_021789|10-gRNAs__3	ATGTAGTCAGTGTTTGCTGT			CCTTTAAATTTGAGGCGAAATGTGG	CTTCGAATGTCAGCTAAAATGGATG
lncRNA drug resistance	target	GuideScan	lenti sgRNA(MS2)_puro opt (SAM)	XLOC_021789|XLOC_021789|10-gRNAs__8	TGAATTTTTTCTTTCAGTAC			CCTTTAAATTTGAGGCGAAATGTGG	CTTCGAATGTCAGCTAAAATGGATG
lncRNA drug resistance	target	GuideScan	lenti sgRNA(MS2)_puro opt (SAM)	XLOC_021789|XLOC_021789|10-gRNAs__2	TAACATTATACTTTGGTCTT			CCTTTAAATTTGAGGCGAAATGTGG	CTTCGAATGTCAGCTAAAATGGATG
lncRNA drug resistance	target	GuideScan	lenti sgRNA(MS2)_puro opt (SAM)	XLOC_021789|XLOC_021789|10-gRNAs__1	TGTATATTAACATTATACTT			CCTTTAAATTTGAGGCGAAATGTGG	CTTCGAATGTCAGCTAAAATGGATG
lncRNA drug resistance	target	GuideScan	lenti sgRNA(MS2)_puro opt (SAM)	XLOC_021789|XLOC_021789|10-gRNAs__12	TTTTTTCAGAGTTTACTGCA			CCTTTAAATTTGAGGCGAAATGTGG	CTTCGAATGTCAGCTAAAATGGATG
lncRNA drug resistance	target	GuideScan	lenti sgRNA(MS2)_puro opt (SAM)	XLOC_021789|XLOC_021789|10-gRNAs__7	ATTCTCTTTACTGCTTTTTC			CCTTTAAATTTGAGGCGAAATGTGG	CTTCGAATGTCAGCTAAAATGGATG
lncRNA drug resistance	target	GuideScan	lenti sgRNA(MS2)_puro opt (SAM)	XLOC_022271|XLOC_022271|10-gRNAs__18	TAGCATTCCGGCTACTGAAT			CCTTTAAATTTGAGGCGAAATGTGG	CTTCGAATGTCAGCTAAAATGGATG
lncRNA drug resistance	target	GuideScan	lenti sgRNA(MS2)_puro opt (SAM)	XLOC_022271|XLOC_022271|10-gRNAs__7	GCTCTGTAAATCCCTCGAAA			CCTTTAAATTTGAGGCGAAATGTGG	CTTCGAATGTCAGCTAAAATGGATG
lncRNA drug resistance	target	GuideScan	lenti sgRNA(MS2)_puro opt (SAM)	XLOC_022271|XLOC_022271|10-gRNAs__1	ACCGTTTCCATGCACCACAG			CCTTTAAATTTGAGGCGAAATGTGG	CTTCGAATGTCAGCTAAAATGGATG
lncRNA drug resistance	target	GuideScan	lenti sgRNA(MS2)_puro opt (SAM)	XLOC_022271|XLOC_022271|10-gRNAs__10	CTAACATCCTATTCAGTAGC			CCTTTAAATTTGAGGCGAAATGTGG	CTTCGAATGTCAGCTAAAATGGATG
lncRNA drug resistance	target	GuideScan	lenti sgRNA(MS2)_puro opt (SAM)	XLOC_022271|XLOC_022271|10-gRNAs__17	AGAGTATCACGGTGAGGAAC			CCTTTAAATTTGAGGCGAAATGTGG	CTTCGAATGTCAGCTAAAATGGATG
lncRNA drug resistance	target	GuideScan	lenti sgRNA(MS2)_puro opt (SAM)	XLOC_022271|XLOC_022271|10-gRNAs__3	CTCAAGAGAGTATCACGGTG			CCTTTAAATTTGAGGCGAAATGTGG	CTTCGAATGTCAGCTAAAATGGATG
lncRNA drug resistance	target	GuideScan	lenti sgRNA(MS2)_puro opt (SAM)	XLOC_022271|XLOC_022271|10-gRNAs__12	CTCAAAGCAGAACCTTTTCG			CCTTTAAATTTGAGGCGAAATGTGG	CTTCGAATGTCAGCTAAAATGGATG
lncRNA drug resistance	target	GuideScan	lenti sgRNA(MS2)_puro opt (SAM)	XLOC_022271|XLOC_022271|10-gRNAs__20	ATGTTATGCTCCTAGCATTC			CCTTTAAATTTGAGGCGAAATGTGG	CTTCGAATGTCAGCTAAAATGGATG
lncRNA drug resistance	target	GuideScan	lenti sgRNA(MS2)_puro opt (SAM)	XLOC_022271|XLOC_022271|10-gRNAs__8	GAGAGTATCACGGTGAGGAA			CCTTTAAATTTGAGGCGAAATGTGG	CTTCGAATGTCAGCTAAAATGGATG
lncRNA drug resistance	target	GuideScan	lenti sgRNA(MS2)_puro opt (SAM)	XLOC_022271|XLOC_022271|10-gRNAs__13	TACTGTGCCTCTGTGGTGCA			CCTTTAAATTTGAGGCGAAATGTGG	CTTCGAATGTCAGCTAAAATGGATG
lncRNA drug resistance	target	GuideScan	lenti sgRNA(MS2)_puro opt (SAM)	XLOC_022462|XLOC_022462|10-gRNAs__5	GTGAGGCTTCACTAATCGAT			CCTTTAAATTTGAGGCGAAATGTGG	CTTCGAATGTCAGCTAAAATGGATG
lncRNA drug resistance	target	GuideScan	lenti sgRNA(MS2)_puro opt (SAM)	XLOC_022462|XLOC_022462|10-gRNAs__7	TGGTATTACACCTAAGTGTG			CCTTTAAATTTGAGGCGAAATGTGG	CTTCGAATGTCAGCTAAAATGGATG
lncRNA drug resistance	target	GuideScan	lenti sgRNA(MS2)_puro opt (SAM)	XLOC_022462|XLOC_022462|10-gRNAs__6	ATTAGTGAAGCCTCACACTT			CCTTTAAATTTGAGGCGAAATGTGG	CTTCGAATGTCAGCTAAAATGGATG
lncRNA drug resistance	target	GuideScan	lenti sgRNA(MS2)_puro opt (SAM)	XLOC_022462|XLOC_022462|10-gRNAs__11	GCAATGACAGTGATTCTAGC			CCTTTAAATTTGAGGCGAAATGTGG	CTTCGAATGTCAGCTAAAATGGATG
lncRNA drug resistance	target	GuideScan	lenti sgRNA(MS2)_puro opt (SAM)	XLOC_022462|XLOC_022462|10-gRNAs__8	CTTAGGTGTAATACCAACAG			CCTTTAAATTTGAGGCGAAATGTGG	CTTCGAATGTCAGCTAAAATGGATG
lncRNA drug resistance	target	GuideScan	lenti sgRNA(MS2)_puro opt (SAM)	XLOC_022462|XLOC_022462|10-gRNAs__12	GCTAGAATCACTGTCATTGC			CCTTTAAATTTGAGGCGAAATGTGG	CTTCGAATGTCAGCTAAAATGGATG
lncRNA drug resistance	target	GuideScan	lenti sgRNA(MS2)_puro opt (SAM)	XLOC_022462|XLOC_022462|10-gRNAs__10	AGGCAGACATATTAAAAGAG			CCTTTAAATTTGAGGCGAAATGTGG	CTTCGAATGTCAGCTAAAATGGATG
lncRNA drug resistance	target	GuideScan	lenti sgRNA(MS2)_puro opt (SAM)	XLOC_022462|XLOC_022462|10-gRNAs__9	TTTAATATGTCTGCCTCTGT			CCTTTAAATTTGAGGCGAAATGTGG	CTTCGAATGTCAGCTAAAATGGATG
lncRNA drug resistance	target	GuideScan	lenti sgRNA(MS2)_puro opt (SAM)	XLOC_022462|XLOC_022462|10-gRNAs__3	TGGTTTTTGACAATGCTCTA			CCTTTAAATTTGAGGCGAAATGTGG	CTTCGAATGTCAGCTAAAATGGATG
lncRNA drug resistance	target	GuideScan	lenti sgRNA(MS2)_puro opt (SAM)	XLOC_022462|XLOC_022462|10-gRNAs__13	ATTGATTATCTTAACAGTTT			CCTTTAAATTTGAGGCGAAATGTGG	CTTCGAATGTCAGCTAAAATGGATG
lncRNA drug resistance	target	GuideScan	lenti sgRNA(MS2)_puro opt (SAM)	XLOC_025150|XLOC_025150|10-gRNAs__17	AGTACAGAACGTTATTGTCA			CCTTTAAATTTGAGGCGAAATGTGG	CTTCGAATGTCAGCTAAAATGGATG
lncRNA drug resistance	target	GuideScan	lenti sgRNA(MS2)_puro opt (SAM)	XLOC_025150|XLOC_025150|10-gRNAs__16	CAAGCACTGTGGTCTGATTA			CCTTTAAATTTGAGGCGAAATGTGG	CTTCGAATGTCAGCTAAAATGGATG
lncRNA drug resistance	target	GuideScan	lenti sgRNA(MS2)_puro opt (SAM)	XLOC_025150|XLOC_025150|10-gRNAs__12	ACAATGGGCCCTTAAAAATG			CCTTTAAATTTGAGGCGAAATGTGG	CTTCGAATGTCAGCTAAAATGGATG
lncRNA drug resistance	target	GuideScan	lenti sgRNA(MS2)_puro opt (SAM)	XLOC_025150|XLOC_025150|10-gRNAs__13	GCACAATGGGCCCTTAAAAA			CCTTTAAATTTGAGGCGAAATGTGG	CTTCGAATGTCAGCTAAAATGGATG
lncRNA drug resistance	target	GuideScan	lenti sgRNA(MS2)_puro opt (SAM)	XLOC_025150|XLOC_025150|10-gRNAs__3	GTTTTAAAAGTATCGCTGTA			CCTTTAAATTTGAGGCGAAATGTGG	CTTCGAATGTCAGCTAAAATGGATG
lncRNA drug resistance	target	GuideScan	lenti sgRNA(MS2)_puro opt (SAM)	XLOC_025150|XLOC_025150|10-gRNAs__11	CCCTTAAAAATGGGGACAAG			CCTTTAAATTTGAGGCGAAATGTGG	CTTCGAATGTCAGCTAAAATGGATG
lncRNA drug resistance	target	GuideScan	lenti sgRNA(MS2)_puro opt (SAM)	XLOC_025150|XLOC_025150|10-gRNAs__8	CCCTCTTGTCCCCATTTTTA			CCTTTAAATTTGAGGCGAAATGTGG	CTTCGAATGTCAGCTAAAATGGATG
lncRNA drug resistance	target	GuideScan	lenti sgRNA(MS2)_puro opt (SAM)	XLOC_025150|XLOC_025150|10-gRNAs__9	CCTTAAAAATGGGGACAAGA			CCTTTAAATTTGAGGCGAAATGTGG	CTTCGAATGTCAGCTAAAATGGATG
lncRNA drug resistance	target	GuideScan	lenti sgRNA(MS2)_puro opt (SAM)	XLOC_025150|XLOC_025150|10-gRNAs__14	CCATTGTGCTCCAAGCACTG			CCTTTAAATTTGAGGCGAAATGTGG	CTTCGAATGTCAGCTAAAATGGATG
lncRNA drug resistance	target	GuideScan	lenti sgRNA(MS2)_puro opt (SAM)	XLOC_025150|XLOC_025150|10-gRNAs__15	CCACAGTGCTTGGAGCACAA			CCTTTAAATTTGAGGCGAAATGTGG	CTTCGAATGTCAGCTAAAATGGATG
lncRNA drug resistance	target	GuideScan	lenti sgRNA(MS2)_puro opt (SAM)	XLOC_025536|XLOC_025536|10-gRNAs__14	GACATGCTTCTTACACCCTC			CCTTTAAATTTGAGGCGAAATGTGG	CTTCGAATGTCAGCTAAAATGGATG
lncRNA drug resistance	target	GuideScan	lenti sgRNA(MS2)_puro opt (SAM)	XLOC_025536|XLOC_025536|10-gRNAs__11	GACAACAGTATCTTTGCAGC			CCTTTAAATTTGAGGCGAAATGTGG	CTTCGAATGTCAGCTAAAATGGATG
lncRNA drug resistance	target	GuideScan	lenti sgRNA(MS2)_puro opt (SAM)	XLOC_025536|XLOC_025536|10-gRNAs__13	GAAAGTGTGGATAATCTCTT			CCTTTAAATTTGAGGCGAAATGTGG	CTTCGAATGTCAGCTAAAATGGATG
lncRNA drug resistance	target	GuideScan	lenti sgRNA(MS2)_puro opt (SAM)	XLOC_025536|XLOC_025536|10-gRNAs__20	CAACGCAAGACAATGCTAAA			CCTTTAAATTTGAGGCGAAATGTGG	CTTCGAATGTCAGCTAAAATGGATG
lncRNA drug resistance	target	GuideScan	lenti sgRNA(MS2)_puro opt (SAM)	XLOC_025536|XLOC_025536|10-gRNAs__5	AGTGTGGATAATCTCTTGGG			CCTTTAAATTTGAGGCGAAATGTGG	CTTCGAATGTCAGCTAAAATGGATG
lncRNA drug resistance	target	GuideScan	lenti sgRNA(MS2)_puro opt (SAM)	XLOC_025536|XLOC_025536|10-gRNAs__15	TGAAAGTGTGGATAATCTCT			CCTTTAAATTTGAGGCGAAATGTGG	CTTCGAATGTCAGCTAAAATGGATG
lncRNA drug resistance	target	GuideScan	lenti sgRNA(MS2)_puro opt (SAM)	XLOC_025536|XLOC_025536|10-gRNAs__16	ATTCATGTCTCACACTCTGC			CCTTTAAATTTGAGGCGAAATGTGG	CTTCGAATGTCAGCTAAAATGGATG
lncRNA drug resistance	target	GuideScan	lenti sgRNA(MS2)_puro opt (SAM)	XLOC_025536|XLOC_025536|10-gRNAs__8	GGCATTGTGTTTGAGACCAG			CCTTTAAATTTGAGGCGAAATGTGG	CTTCGAATGTCAGCTAAAATGGATG
lncRNA drug resistance	target	GuideScan	lenti sgRNA(MS2)_puro opt (SAM)	XLOC_025536|XLOC_025536|10-gRNAs__2	GAAGCATGTCTGTACCACTG			CCTTTAAATTTGAGGCGAAATGTGG	CTTCGAATGTCAGCTAAAATGGATG
lncRNA drug resistance	target	GuideScan	lenti sgRNA(MS2)_puro opt (SAM)	XLOC_025536|XLOC_025536|10-gRNAs__9	TCTTTGCAGCTGGCAGCATG			CCTTTAAATTTGAGGCGAAATGTGG	CTTCGAATGTCAGCTAAAATGGATG
lncRNA drug resistance	target	GuideScan	lenti sgRNA(MS2)_puro opt (SAM)	XLOC_027259|XLOC_027259|10-gRNAs__20	GACACCGAACGTCAGATTTT			CCTTTAAATTTGAGGCGAAATGTGG	CTTCGAATGTCAGCTAAAATGGATG
lncRNA drug resistance	target	GuideScan	lenti sgRNA(MS2)_puro opt (SAM)	XLOC_027259|XLOC_027259|10-gRNAs__12	ACGAGATCTGAACCGAAGCT			CCTTTAAATTTGAGGCGAAATGTGG	CTTCGAATGTCAGCTAAAATGGATG
lncRNA drug resistance	target	GuideScan	lenti sgRNA(MS2)_puro opt (SAM)	XLOC_027259|XLOC_027259|10-gRNAs__2	GTTTCTCCATCACTCCGCGG			CCTTTAAATTTGAGGCGAAATGTGG	CTTCGAATGTCAGCTAAAATGGATG
lncRNA drug resistance	target	GuideScan	lenti sgRNA(MS2)_puro opt (SAM)	XLOC_027259|XLOC_027259|10-gRNAs__16	TGCACGTGCGCCGTCTCTTT			CCTTTAAATTTGAGGCGAAATGTGG	CTTCGAATGTCAGCTAAAATGGATG
lncRNA drug resistance	target	GuideScan	lenti sgRNA(MS2)_puro opt (SAM)	XLOC_027259|XLOC_027259|10-gRNAs__14	TGGCTCCGCTCTTTGGTCTA			CCTTTAAATTTGAGGCGAAATGTGG	CTTCGAATGTCAGCTAAAATGGATG
lncRNA drug resistance	target	GuideScan	lenti sgRNA(MS2)_puro opt (SAM)	XLOC_027259|XLOC_027259|10-gRNAs__3	AACCGAAGCTTGGATTGCAG			CCTTTAAATTTGAGGCGAAATGTGG	CTTCGAATGTCAGCTAAAATGGATG
lncRNA drug resistance	target	GuideScan	lenti sgRNA(MS2)_puro opt (SAM)	XLOC_027259|XLOC_027259|10-gRNAs__19	CTGCACGTGCGCCGTCTCTT			CCTTTAAATTTGAGGCGAAATGTGG	CTTCGAATGTCAGCTAAAATGGATG
lncRNA drug resistance	target	GuideScan	lenti sgRNA(MS2)_puro opt (SAM)	XLOC_027259|XLOC_027259|10-gRNAs__10	CAGGAACCACCGCGGAGTGA			CCTTTAAATTTGAGGCGAAATGTGG	CTTCGAATGTCAGCTAAAATGGATG
lncRNA drug resistance	target	GuideScan	lenti sgRNA(MS2)_puro opt (SAM)	XLOC_027259|XLOC_027259|10-gRNAs__4	GCCGTCTCTTTGGGGTCCCG			CCTTTAAATTTGAGGCGAAATGTGG	CTTCGAATGTCAGCTAAAATGGATG
lncRNA drug resistance	target	GuideScan	lenti sgRNA(MS2)_puro opt (SAM)	XLOC_027259|XLOC_027259|10-gRNAs__8	GCACGTGCGCCGTCTCTTTG			CCTTTAAATTTGAGGCGAAATGTGG	CTTCGAATGTCAGCTAAAATGGATG
lncRNA drug resistance	target	GuideScan	lenti sgRNA(MS2)_puro opt (SAM)	XLOC_027330|XLOC_027330|10-gRNAs__13	AGTAAATCAGTCCGTTTGTG			CCTTTAAATTTGAGGCGAAATGTGG	CTTCGAATGTCAGCTAAAATGGATG
lncRNA drug resistance	target	GuideScan	lenti sgRNA(MS2)_puro opt (SAM)	XLOC_027330|XLOC_027330|10-gRNAs__1	CTTAGTCTCTAGTAACTACA			CCTTTAAATTTGAGGCGAAATGTGG	CTTCGAATGTCAGCTAAAATGGATG
lncRNA drug resistance	target	GuideScan	lenti sgRNA(MS2)_puro opt (SAM)	XLOC_027330|XLOC_027330|10-gRNAs__2	CATGTAGTTACTAGAGACTA			CCTTTAAATTTGAGGCGAAATGTGG	CTTCGAATGTCAGCTAAAATGGATG
lncRNA drug resistance	target	GuideScan	lenti sgRNA(MS2)_puro opt (SAM)	XLOC_027330|XLOC_027330|10-gRNAs__12	TGTATGATGTGTTAATTCAA			CCTTTAAATTTGAGGCGAAATGTGG	CTTCGAATGTCAGCTAAAATGGATG
lncRNA drug resistance	target	GuideScan	lenti sgRNA(MS2)_puro opt (SAM)	XLOC_027330|XLOC_027330|10-gRNAs__11	TGTGTTAATTCAATGGCTCT			CCTTTAAATTTGAGGCGAAATGTGG	CTTCGAATGTCAGCTAAAATGGATG
lncRNA drug resistance	target	GuideScan	lenti sgRNA(MS2)_puro opt (SAM)	XLOC_027330|XLOC_027330|10-gRNAs__6	ATTAATGGGATTATTATGCA			CCTTTAAATTTGAGGCGAAATGTGG	CTTCGAATGTCAGCTAAAATGGATG
lncRNA drug resistance	target	GuideScan	lenti sgRNA(MS2)_puro opt (SAM)	XLOC_027330|XLOC_027330|10-gRNAs__4	ATGGGATTATTATGCATGGG			CCTTTAAATTTGAGGCGAAATGTGG	CTTCGAATGTCAGCTAAAATGGATG
lncRNA drug resistance	target	GuideScan	lenti sgRNA(MS2)_puro opt (SAM)	XLOC_027330|XLOC_027330|10-gRNAs__3	TGGGATTATTATGCATGGGT			CCTTTAAATTTGAGGCGAAATGTGG	CTTCGAATGTCAGCTAAAATGGATG
lncRNA drug resistance	target	GuideScan	lenti sgRNA(MS2)_puro opt (SAM)	XLOC_027330|XLOC_027330|10-gRNAs__10	TTAATTCAATGGCTCTTGGT			CCTTTAAATTTGAGGCGAAATGTGG	CTTCGAATGTCAGCTAAAATGGATG
lncRNA drug resistance	target	GuideScan	lenti sgRNA(MS2)_puro opt (SAM)	XLOC_027330|XLOC_027330|10-gRNAs__9	AGTATATATGATTTGCTATA			CCTTTAAATTTGAGGCGAAATGTGG	CTTCGAATGTCAGCTAAAATGGATG
lncRNA drug resistance	target	GuideScan	lenti sgRNA(MS2)_puro opt (SAM)	XLOC_027645|XLOC_027645|10-gRNAs__9	CTCATGCTTCAACGACGCTC			CCTTTAAATTTGAGGCGAAATGTGG	CTTCGAATGTCAGCTAAAATGGATG
lncRNA drug resistance	target	GuideScan	lenti sgRNA(MS2)_puro opt (SAM)	XLOC_027645|XLOC_027645|10-gRNAs__6	TGAGTCTCGCTGCACCGGAT			CCTTTAAATTTGAGGCGAAATGTGG	CTTCGAATGTCAGCTAAAATGGATG
lncRNA drug resistance	target	GuideScan	lenti sgRNA(MS2)_puro opt (SAM)	XLOC_027645|XLOC_027645|10-gRNAs__18	CTCGCTGCACCGGATGGGTT			CCTTTAAATTTGAGGCGAAATGTGG	CTTCGAATGTCAGCTAAAATGGATG
lncRNA drug resistance	target	GuideScan	lenti sgRNA(MS2)_puro opt (SAM)	XLOC_027645|XLOC_027645|10-gRNAs__14	GTCCCGGGCAGTTCCGAGTC			CCTTTAAATTTGAGGCGAAATGTGG	CTTCGAATGTCAGCTAAAATGGATG
lncRNA drug resistance	target	GuideScan	lenti sgRNA(MS2)_puro opt (SAM)	XLOC_027645|XLOC_027645|10-gRNAs__8	CCTAAGCTGCAGGCCGGACT			CCTTTAAATTTGAGGCGAAATGTGG	CTTCGAATGTCAGCTAAAATGGATG
lncRNA drug resistance	target	GuideScan	lenti sgRNA(MS2)_puro opt (SAM)	XLOC_027645|XLOC_027645|10-gRNAs__2	GAGCGTCGTTGAAGCATGAG			CCTTTAAATTTGAGGCGAAATGTGG	CTTCGAATGTCAGCTAAAATGGATG
lncRNA drug resistance	target	GuideScan	lenti sgRNA(MS2)_puro opt (SAM)	XLOC_027645|XLOC_027645|10-gRNAs__12	TCTCATGCTTCAACGACGCT			CCTTTAAATTTGAGGCGAAATGTGG	CTTCGAATGTCAGCTAAAATGGATG
lncRNA drug resistance	target	GuideScan	lenti sgRNA(MS2)_puro opt (SAM)	XLOC_027645|XLOC_027645|10-gRNAs__15	GTGAGTCTCGCTGCACCGGA			CCTTTAAATTTGAGGCGAAATGTGG	CTTCGAATGTCAGCTAAAATGGATG
lncRNA drug resistance	target	GuideScan	lenti sgRNA(MS2)_puro opt (SAM)	XLOC_027645|XLOC_027645|10-gRNAs__13	AGGCCGGACTCGGAACTGCC			CCTTTAAATTTGAGGCGAAATGTGG	CTTCGAATGTCAGCTAAAATGGATG
lncRNA drug resistance	target	GuideScan	lenti sgRNA(MS2)_puro opt (SAM)	XLOC_027645|XLOC_027645|10-gRNAs__4	TTGTGGATAACCTAAGCTGC			CCTTTAAATTTGAGGCGAAATGTGG	CTTCGAATGTCAGCTAAAATGGATG
lncRNA drug resistance	target	GuideScan	lenti sgRNA(MS2)_puro opt (SAM)	XLOC_028521|XLOC_028521|10-gRNAs__8	CGGTGGTCTCTGTTACAGGT			CCTTTAAATTTGAGGCGAAATGTGG	CTTCGAATGTCAGCTAAAATGGATG
lncRNA drug resistance	target	GuideScan	lenti sgRNA(MS2)_puro opt (SAM)	XLOC_028521|XLOC_028521|10-gRNAs__17	TGCAGGTGCATTAGCCCCCT			CCTTTAAATTTGAGGCGAAATGTGG	CTTCGAATGTCAGCTAAAATGGATG
lncRNA drug resistance	target	GuideScan	lenti sgRNA(MS2)_puro opt (SAM)	XLOC_028521|XLOC_028521|10-gRNAs__19	GAATCGGTGGTCTCTGTTAC			CCTTTAAATTTGAGGCGAAATGTGG	CTTCGAATGTCAGCTAAAATGGATG
lncRNA drug resistance	target	GuideScan	lenti sgRNA(MS2)_puro opt (SAM)	XLOC_028521|XLOC_028521|10-gRNAs__1	GCAGGTGCATTAGCCCCCTG			CCTTTAAATTTGAGGCGAAATGTGG	CTTCGAATGTCAGCTAAAATGGATG
lncRNA drug resistance	target	GuideScan	lenti sgRNA(MS2)_puro opt (SAM)	XLOC_028521|XLOC_028521|10-gRNAs__3	ATAAGTCAAATGGGAATCGG			CCTTTAAATTTGAGGCGAAATGTGG	CTTCGAATGTCAGCTAAAATGGATG
lncRNA drug resistance	target	GuideScan	lenti sgRNA(MS2)_puro opt (SAM)	XLOC_028521|XLOC_028521|10-gRNAs__13	TACTTGTATGTGTGCATCAC			CCTTTAAATTTGAGGCGAAATGTGG	CTTCGAATGTCAGCTAAAATGGATG
lncRNA drug resistance	target	GuideScan	lenti sgRNA(MS2)_puro opt (SAM)	XLOC_028521|XLOC_028521|10-gRNAs__16	CTGCAGGTGCATTAGCCCCC			CCTTTAAATTTGAGGCGAAATGTGG	CTTCGAATGTCAGCTAAAATGGATG
lncRNA drug resistance	target	GuideScan	lenti sgRNA(MS2)_puro opt (SAM)	XLOC_028521|XLOC_028521|10-gRNAs__20	TGTTACAGGTGGGTGGTCTT			CCTTTAAATTTGAGGCGAAATGTGG	CTTCGAATGTCAGCTAAAATGGATG
lncRNA drug resistance	target	GuideScan	lenti sgRNA(MS2)_puro opt (SAM)	XLOC_028521|XLOC_028521|10-gRNAs__7	ACACTAAAGACAATATCTGC			CCTTTAAATTTGAGGCGAAATGTGG	CTTCGAATGTCAGCTAAAATGGATG
lncRNA drug resistance	target	GuideScan	lenti sgRNA(MS2)_puro opt (SAM)	XLOC_028521|XLOC_028521|10-gRNAs__6	TGGTCTCTGTTACAGGTGGG			CCTTTAAATTTGAGGCGAAATGTGG	CTTCGAATGTCAGCTAAAATGGATG
lncRNA drug resistance	target	GuideScan	lenti sgRNA(MS2)_puro opt (SAM)	XLOC_029294|XLOC_029294|10-gRNAs__1	GAGAAAAAAAACAGACACAC			CCTTTAAATTTGAGGCGAAATGTGG	CTTCGAATGTCAGCTAAAATGGATG
lncRNA drug resistance	target	GuideScan	lenti sgRNA(MS2)_puro opt (SAM)	XLOC_030172|XLOC_030172|10-gRNAs__8	GGTTATTCGAGGGGCTTAAA			CCTTTAAATTTGAGGCGAAATGTGG	CTTCGAATGTCAGCTAAAATGGATG
lncRNA drug resistance	target	GuideScan	lenti sgRNA(MS2)_puro opt (SAM)	XLOC_030172|XLOC_030172|10-gRNAs__5	GACATTGTGAAGGTTATTCG			CCTTTAAATTTGAGGCGAAATGTGG	CTTCGAATGTCAGCTAAAATGGATG
lncRNA drug resistance	target	GuideScan	lenti sgRNA(MS2)_puro opt (SAM)	XLOC_030172|XLOC_030172|10-gRNAs__2	GCCGCTCTTGTCTTTAGAGC			CCTTTAAATTTGAGGCGAAATGTGG	CTTCGAATGTCAGCTAAAATGGATG
lncRNA drug resistance	target	GuideScan	lenti sgRNA(MS2)_puro opt (SAM)	XLOC_030172|XLOC_030172|10-gRNAs__6	ACATTGTGAAGGTTATTCGA			CCTTTAAATTTGAGGCGAAATGTGG	CTTCGAATGTCAGCTAAAATGGATG
lncRNA drug resistance	target	GuideScan	lenti sgRNA(MS2)_puro opt (SAM)	XLOC_030172|XLOC_030172|10-gRNAs__7	CATTGTGAAGGTTATTCGAG			CCTTTAAATTTGAGGCGAAATGTGG	CTTCGAATGTCAGCTAAAATGGATG
lncRNA drug resistance	target	GuideScan	lenti sgRNA(MS2)_puro opt (SAM)	XLOC_030172|XLOC_030172|10-gRNAs__1	CTCTAAAGACAAGAGCGGCC			CCTTTAAATTTGAGGCGAAATGTGG	CTTCGAATGTCAGCTAAAATGGATG
lncRNA drug resistance	target	GuideScan	lenti sgRNA(MS2)_puro opt (SAM)	XLOC_030172|XLOC_030172|10-gRNAs__11	AAAGACGGAAAGCTAAAATT			CCTTTAAATTTGAGGCGAAATGTGG	CTTCGAATGTCAGCTAAAATGGATG
lncRNA drug resistance	target	GuideScan	lenti sgRNA(MS2)_puro opt (SAM)	XLOC_030172|XLOC_030172|10-gRNAs__3	TCCTGCTCTAAAGACAAGAG			CCTTTAAATTTGAGGCGAAATGTGG	CTTCGAATGTCAGCTAAAATGGATG
lncRNA drug resistance	target	GuideScan	lenti sgRNA(MS2)_puro opt (SAM)	XLOC_030172|XLOC_030172|10-gRNAs__9	GGGCTTAAAAGGTTTTGTTT			CCTTTAAATTTGAGGCGAAATGTGG	CTTCGAATGTCAGCTAAAATGGATG
lncRNA drug resistance	target	GuideScan	lenti sgRNA(MS2)_puro opt (SAM)	XLOC_030172|XLOC_030172|10-gRNAs__4	TTTAGAGCAGGACATTGTGA			CCTTTAAATTTGAGGCGAAATGTGG	CTTCGAATGTCAGCTAAAATGGATG
lncRNA drug resistance	target	GuideScan	lenti sgRNA(MS2)_puro opt (SAM)	XLOC_030915|XLOC_030915|10-gRNAs__2	ACCGCTGTGCTCTCGGTAGG			CCTTTAAATTTGAGGCGAAATGTGG	CTTCGAATGTCAGCTAAAATGGATG
lncRNA drug resistance	target	GuideScan	lenti sgRNA(MS2)_puro opt (SAM)	XLOC_030915|XLOC_030915|10-gRNAs__5	CCCGCCCCCGAAAGTCGGCT			CCTTTAAATTTGAGGCGAAATGTGG	CTTCGAATGTCAGCTAAAATGGATG
lncRNA drug resistance	target	GuideScan	lenti sgRNA(MS2)_puro opt (SAM)	XLOC_030915|XLOC_030915|10-gRNAs__20	CGCGCTTACGGGATTGGGGC			CCTTTAAATTTGAGGCGAAATGTGG	CTTCGAATGTCAGCTAAAATGGATG
lncRNA drug resistance	target	GuideScan	lenti sgRNA(MS2)_puro opt (SAM)	XLOC_030915|XLOC_030915|10-gRNAs__12	AGAGAGACGCGAACCGGCGG			CCTTTAAATTTGAGGCGAAATGTGG	CTTCGAATGTCAGCTAAAATGGATG
lncRNA drug resistance	target	GuideScan	lenti sgRNA(MS2)_puro opt (SAM)	XLOC_030915|XLOC_030915|10-gRNAs__6	CGGAGCCGAGCCGACTTTCG			CCTTTAAATTTGAGGCGAAATGTGG	CTTCGAATGTCAGCTAAAATGGATG
lncRNA drug resistance	target	GuideScan	lenti sgRNA(MS2)_puro opt (SAM)	XLOC_030915|XLOC_030915|10-gRNAs__3	CAGAGAGACGCGAACCGGCG			CCTTTAAATTTGAGGCGAAATGTGG	CTTCGAATGTCAGCTAAAATGGATG
lncRNA drug resistance	target	GuideScan	lenti sgRNA(MS2)_puro opt (SAM)	XLOC_030915|XLOC_030915|10-gRNAs__4	GCGCGCGCTTCCGGGATTGG			CCTTTAAATTTGAGGCGAAATGTGG	CTTCGAATGTCAGCTAAAATGGATG
lncRNA drug resistance	target	GuideScan	lenti sgRNA(MS2)_puro opt (SAM)	XLOC_030915|XLOC_030915|10-gRNAs__7	CGGCACCCTTAGGCCCACTC			CCTTTAAATTTGAGGCGAAATGTGG	CTTCGAATGTCAGCTAAAATGGATG
lncRNA drug resistance	target	GuideScan	lenti sgRNA(MS2)_puro opt (SAM)	XLOC_030915|XLOC_030915|10-gRNAs__9	CCTAAGGGTGCCGGGACGCG			CCTTTAAATTTGAGGCGAAATGTGG	CTTCGAATGTCAGCTAAAATGGATG
lncRNA drug resistance	target	GuideScan	lenti sgRNA(MS2)_puro opt (SAM)	XLOC_030915|XLOC_030915|10-gRNAs__16	CCGAGCCGACTTTCGGGGGC			CCTTTAAATTTGAGGCGAAATGTGG	CTTCGAATGTCAGCTAAAATGGATG
lncRNA drug resistance	target	GuideScan	lenti sgRNA(MS2)_puro opt (SAM)	XLOC_033138|XLOC_033138|10-gRNAs__11	CCTCCTGGGGCGATGTTTTG			CCTTTAAATTTGAGGCGAAATGTGG	CTTCGAATGTCAGCTAAAATGGATG
lncRNA drug resistance	target	GuideScan	lenti sgRNA(MS2)_puro opt (SAM)	XLOC_033138|XLOC_033138|10-gRNAs__5	CCACCCCAAAACATCGCCCC			CCTTTAAATTTGAGGCGAAATGTGG	CTTCGAATGTCAGCTAAAATGGATG
lncRNA drug resistance	target	GuideScan	lenti sgRNA(MS2)_puro opt (SAM)	XLOC_033138|XLOC_033138|10-gRNAs__3	GAGAGTCACTCATAGTGACC			CCTTTAAATTTGAGGCGAAATGTGG	CTTCGAATGTCAGCTAAAATGGATG
lncRNA drug resistance	target	GuideScan	lenti sgRNA(MS2)_puro opt (SAM)	XLOC_033138|XLOC_033138|10-gRNAs__10	TCACTCATAGTGACCGGGCC			CCTTTAAATTTGAGGCGAAATGTGG	CTTCGAATGTCAGCTAAAATGGATG
lncRNA drug resistance	target	GuideScan	lenti sgRNA(MS2)_puro opt (SAM)	XLOC_033138|XLOC_033138|10-gRNAs__19	GTCCTCCTGGGGCGATGTTT			CCTTTAAATTTGAGGCGAAATGTGG	CTTCGAATGTCAGCTAAAATGGATG
lncRNA drug resistance	target	GuideScan	lenti sgRNA(MS2)_puro opt (SAM)	XLOC_033138|XLOC_033138|10-gRNAs__13	GCCACATGCCCTGGAGTTAA			CCTTTAAATTTGAGGCGAAATGTGG	CTTCGAATGTCAGCTAAAATGGATG
lncRNA drug resistance	target	GuideScan	lenti sgRNA(MS2)_puro opt (SAM)	XLOC_033138|XLOC_033138|10-gRNAs__7	GGTCACTATGAGTGACTCTC			CCTTTAAATTTGAGGCGAAATGTGG	CTTCGAATGTCAGCTAAAATGGATG
lncRNA drug resistance	target	GuideScan	lenti sgRNA(MS2)_puro opt (SAM)	XLOC_033138|XLOC_033138|10-gRNAs__15	TTATCTAAGCTAGCTTGTCT			CCTTTAAATTTGAGGCGAAATGTGG	CTTCGAATGTCAGCTAAAATGGATG
lncRNA drug resistance	target	GuideScan	lenti sgRNA(MS2)_puro opt (SAM)	XLOC_033138|XLOC_033138|10-gRNAs__20	TCCTCCTGGGGCGATGTTTT			CCTTTAAATTTGAGGCGAAATGTGG	CTTCGAATGTCAGCTAAAATGGATG
lncRNA drug resistance	target	GuideScan	lenti sgRNA(MS2)_puro opt (SAM)	XLOC_033138|XLOC_033138|10-gRNAs__2	CCCCAAAACATCGCCCCAGG			CCTTTAAATTTGAGGCGAAATGTGG	CTTCGAATGTCAGCTAAAATGGATG
lncRNA drug resistance	target	GuideScan	lenti sgRNA(MS2)_puro opt (SAM)	XLOC_033296|XLOC_033296|10-gRNAs__2	GTCCCCTGCGCAGATGACGG			CCTTTAAATTTGAGGCGAAATGTGG	CTTCGAATGTCAGCTAAAATGGATG
lncRNA drug resistance	target	GuideScan	lenti sgRNA(MS2)_puro opt (SAM)	XLOC_033296|XLOC_033296|10-gRNAs__18	CCTGCGCAGATGACGGGGGT			CCTTTAAATTTGAGGCGAAATGTGG	CTTCGAATGTCAGCTAAAATGGATG
lncRNA drug resistance	target	GuideScan	lenti sgRNA(MS2)_puro opt (SAM)	XLOC_033296|XLOC_033296|10-gRNAs__15	ATGTCCCCTGCGCAGATGAC			CCTTTAAATTTGAGGCGAAATGTGG	CTTCGAATGTCAGCTAAAATGGATG
lncRNA drug resistance	target	GuideScan	lenti sgRNA(MS2)_puro opt (SAM)	XLOC_033296|XLOC_033296|10-gRNAs__3	CACCCCCGTCATCTGCGCAG			CCTTTAAATTTGAGGCGAAATGTGG	CTTCGAATGTCAGCTAAAATGGATG
lncRNA drug resistance	target	GuideScan	lenti sgRNA(MS2)_puro opt (SAM)	XLOC_033296|XLOC_033296|10-gRNAs__7	CCACCCCCGTCATCTGCGCA			CCTTTAAATTTGAGGCGAAATGTGG	CTTCGAATGTCAGCTAAAATGGATG
lncRNA drug resistance	target	GuideScan	lenti sgRNA(MS2)_puro opt (SAM)	XLOC_033296|XLOC_033296|10-gRNAs__6	TGTCCCCTGCGCAGATGACG			CCTTTAAATTTGAGGCGAAATGTGG	CTTCGAATGTCAGCTAAAATGGATG
lncRNA drug resistance	target	GuideScan	lenti sgRNA(MS2)_puro opt (SAM)	XLOC_033296|XLOC_033296|10-gRNAs__14	CCCACCCCCGTCATCTGCGC			CCTTTAAATTTGAGGCGAAATGTGG	CTTCGAATGTCAGCTAAAATGGATG
lncRNA drug resistance	target	GuideScan	lenti sgRNA(MS2)_puro opt (SAM)	XLOC_033296|XLOC_033296|10-gRNAs__8	GTGACTATCACTGAGGCAGC			CCTTTAAATTTGAGGCGAAATGTGG	CTTCGAATGTCAGCTAAAATGGATG
lncRNA drug resistance	target	GuideScan	lenti sgRNA(MS2)_puro opt (SAM)	XLOC_033296|XLOC_033296|10-gRNAs__16	CCCTGCGCAGATGACGGGGG			CCTTTAAATTTGAGGCGAAATGTGG	CTTCGAATGTCAGCTAAAATGGATG
lncRNA drug resistance	target	GuideScan	lenti sgRNA(MS2)_puro opt (SAM)	XLOC_033296|XLOC_033296|10-gRNAs__9	AATGTCCCCTGCGCAGATGA			CCTTTAAATTTGAGGCGAAATGTGG	CTTCGAATGTCAGCTAAAATGGATG
lncRNA drug resistance	target	GuideScan	lenti sgRNA(MS2)_puro opt (SAM)	XLOC_033759|XLOC_033759|10-gRNAs__6	CAAAACAGTAGGCGAGTTGA			CCTTTAAATTTGAGGCGAAATGTGG	CTTCGAATGTCAGCTAAAATGGATG
lncRNA drug resistance	target	GuideScan	lenti sgRNA(MS2)_puro opt (SAM)	XLOC_033759|XLOC_033759|10-gRNAs__7	AGGCGAGTTGAAGGTGTGAT			CCTTTAAATTTGAGGCGAAATGTGG	CTTCGAATGTCAGCTAAAATGGATG
lncRNA drug resistance	target	GuideScan	lenti sgRNA(MS2)_puro opt (SAM)	XLOC_033759|XLOC_033759|10-gRNAs__8	GTTGAAGGTGTGATTGGAAT			CCTTTAAATTTGAGGCGAAATGTGG	CTTCGAATGTCAGCTAAAATGGATG
lncRNA drug resistance	target	GuideScan	lenti sgRNA(MS2)_puro opt (SAM)	XLOC_033759|XLOC_033759|10-gRNAs__2	CACTGGGAGAAAAGCTGATC			CCTTTAAATTTGAGGCGAAATGTGG	CTTCGAATGTCAGCTAAAATGGATG
lncRNA drug resistance	target	GuideScan	lenti sgRNA(MS2)_puro opt (SAM)	XLOC_033759|XLOC_033759|10-gRNAs__4	TTGTCAATCATGTTTTTCAC			CCTTTAAATTTGAGGCGAAATGTGG	CTTCGAATGTCAGCTAAAATGGATG
lncRNA drug resistance	target	GuideScan	lenti sgRNA(MS2)_puro opt (SAM)	XLOC_033759|XLOC_033759|10-gRNAs__3	TGTCAATCATGTTTTTCACT			CCTTTAAATTTGAGGCGAAATGTGG	CTTCGAATGTCAGCTAAAATGGATG
lncRNA drug resistance	target	GuideScan	lenti sgRNA(MS2)_puro opt (SAM)	XLOC_033759|XLOC_033759|10-gRNAs__5	AACATGATTGACAAAACAGT			CCTTTAAATTTGAGGCGAAATGTGG	CTTCGAATGTCAGCTAAAATGGATG
lncRNA drug resistance	target	GuideScan	lenti sgRNA(MS2)_puro opt (SAM)	XLOC_033759|XLOC_033759|10-gRNAs__1	GGAGAAAAGCTGATCTGGTT			CCTTTAAATTTGAGGCGAAATGTGG	CTTCGAATGTCAGCTAAAATGGATG
lncRNA drug resistance	target	GuideScan	lenti sgRNA(MS2)_puro opt (SAM)	XLOC_033759|XLOC_033759|10-gRNAs__13	CCCACAAATAAGTATATATT			CCTTTAAATTTGAGGCGAAATGTGG	CTTCGAATGTCAGCTAAAATGGATG
lncRNA drug resistance	target	GuideScan	lenti sgRNA(MS2)_puro opt (SAM)	XLOC_033759|XLOC_033759|10-gRNAs__10	CCCAAATATATACTTATTTG			CCTTTAAATTTGAGGCGAAATGTGG	CTTCGAATGTCAGCTAAAATGGATG
lncRNA drug resistance	target	GuideScan	lenti sgRNA(MS2)_puro opt (SAM)	XLOC_034059|XLOC_034059|10-gRNAs__10	TGGGTGAAGCTATTCGGACC			CCTTTAAATTTGAGGCGAAATGTGG	CTTCGAATGTCAGCTAAAATGGATG
lncRNA drug resistance	target	GuideScan	lenti sgRNA(MS2)_puro opt (SAM)	XLOC_034059|XLOC_034059|10-gRNAs__15	AGCTTTCCTTCACACGCCGC			CCTTTAAATTTGAGGCGAAATGTGG	CTTCGAATGTCAGCTAAAATGGATG
lncRNA drug resistance	target	GuideScan	lenti sgRNA(MS2)_puro opt (SAM)	XLOC_034059|XLOC_034059|10-gRNAs__13	GGCCGCATTTCTCGGCACTC			CCTTTAAATTTGAGGCGAAATGTGG	CTTCGAATGTCAGCTAAAATGGATG
lncRNA drug resistance	target	GuideScan	lenti sgRNA(MS2)_puro opt (SAM)	XLOC_034059|XLOC_034059|10-gRNAs__1	AGCGTTGACATCATCTACGC			CCTTTAAATTTGAGGCGAAATGTGG	CTTCGAATGTCAGCTAAAATGGATG
lncRNA drug resistance	target	GuideScan	lenti sgRNA(MS2)_puro opt (SAM)	XLOC_034059|XLOC_034059|10-gRNAs__12	GACAGTCCGGCGGCGTGTGA			CCTTTAAATTTGAGGCGAAATGTGG	CTTCGAATGTCAGCTAAAATGGATG
lncRNA drug resistance	target	GuideScan	lenti sgRNA(MS2)_puro opt (SAM)	XLOC_034059|XLOC_034059|10-gRNAs__11	TAGCTTCACCCACGTGCTCA			CCTTTAAATTTGAGGCGAAATGTGG	CTTCGAATGTCAGCTAAAATGGATG
lncRNA drug resistance	target	GuideScan	lenti sgRNA(MS2)_puro opt (SAM)	XLOC_034059|XLOC_034059|10-gRNAs__19	ATAGCTTCACCCACGTGCTC			CCTTTAAATTTGAGGCGAAATGTGG	CTTCGAATGTCAGCTAAAATGGATG
lncRNA drug resistance	target	GuideScan	lenti sgRNA(MS2)_puro opt (SAM)	XLOC_034059|XLOC_034059|10-gRNAs__18	AGCACGTGGGTGAAGCTATT			CCTTTAAATTTGAGGCGAAATGTGG	CTTCGAATGTCAGCTAAAATGGATG
lncRNA drug resistance	target	GuideScan	lenti sgRNA(MS2)_puro opt (SAM)	XLOC_034059|XLOC_034059|10-gRNAs__5	GCCGGACTGTCCACTGATGG			CCTTTAAATTTGAGGCGAAATGTGG	CTTCGAATGTCAGCTAAAATGGATG
lncRNA drug resistance	target	GuideScan	lenti sgRNA(MS2)_puro opt (SAM)	XLOC_034059|XLOC_034059|10-gRNAs__4	ACCCGCTGCCCTGAGCACGT			CCTTTAAATTTGAGGCGAAATGTGG	CTTCGAATGTCAGCTAAAATGGATG
lncRNA drug resistance	target	GuideScan	lenti sgRNA(MS2)_puro opt (SAM)	XLOC_034881|XLOC_034881|10-gRNAs__13	AAAAACCTGCAACCAGTTGA			CCTTTAAATTTGAGGCGAAATGTGG	CTTCGAATGTCAGCTAAAATGGATG
lncRNA drug resistance	target	GuideScan	lenti sgRNA(MS2)_puro opt (SAM)	XLOC_034881|XLOC_034881|10-gRNAs__16	GTGAAATAAGACCCATCAAC			CCTTTAAATTTGAGGCGAAATGTGG	CTTCGAATGTCAGCTAAAATGGATG
lncRNA drug resistance	target	GuideScan	lenti sgRNA(MS2)_puro opt (SAM)	XLOC_034881|XLOC_034881|10-gRNAs__11	CATTTACAGCTGGCCATGGC			CCTTTAAATTTGAGGCGAAATGTGG	CTTCGAATGTCAGCTAAAATGGATG
lncRNA drug resistance	target	GuideScan	lenti sgRNA(MS2)_puro opt (SAM)	XLOC_034881|XLOC_034881|10-gRNAs__14	AAAACCTGCAACCAGTTGAT			CCTTTAAATTTGAGGCGAAATGTGG	CTTCGAATGTCAGCTAAAATGGATG
lncRNA drug resistance	target	GuideScan	lenti sgRNA(MS2)_puro opt (SAM)	XLOC_034881|XLOC_034881|10-gRNAs__8	TCTACCTACACATTTACAGC			CCTTTAAATTTGAGGCGAAATGTGG	CTTCGAATGTCAGCTAAAATGGATG
lncRNA drug resistance	target	GuideScan	lenti sgRNA(MS2)_puro opt (SAM)	XLOC_034881|XLOC_034881|10-gRNAs__19	AATAGGATGACTTTCCAGGC			CCTTTAAATTTGAGGCGAAATGTGG	CTTCGAATGTCAGCTAAAATGGATG
lncRNA drug resistance	target	GuideScan	lenti sgRNA(MS2)_puro opt (SAM)	XLOC_034881|XLOC_034881|10-gRNAs__15	AAGACCCATCAACTGGTTGC			CCTTTAAATTTGAGGCGAAATGTGG	CTTCGAATGTCAGCTAAAATGGATG
lncRNA drug resistance	target	GuideScan	lenti sgRNA(MS2)_puro opt (SAM)	XLOC_034881|XLOC_034881|10-gRNAs__9	ATGGCCAGCTGTAAATGTGT			CCTTTAAATTTGAGGCGAAATGTGG	CTTCGAATGTCAGCTAAAATGGATG
lncRNA drug resistance	target	GuideScan	lenti sgRNA(MS2)_puro opt (SAM)	XLOC_034881|XLOC_034881|10-gRNAs__6	GTGTAGGTAGAAGTAAGTGG			CCTTTAAATTTGAGGCGAAATGTGG	CTTCGAATGTCAGCTAAAATGGATG
lncRNA drug resistance	target	GuideScan	lenti sgRNA(MS2)_puro opt (SAM)	XLOC_034881|XLOC_034881|10-gRNAs__10	TACACATTTACAGCTGGCCA			CCTTTAAATTTGAGGCGAAATGTGG	CTTCGAATGTCAGCTAAAATGGATG
lncRNA drug resistance	target	GuideScan	lenti sgRNA(MS2)_puro opt (SAM)	XLOC_035518|XLOC_035518|10-gRNAs__8	GTCATGAGTCCCCATCTGGG			CCTTTAAATTTGAGGCGAAATGTGG	CTTCGAATGTCAGCTAAAATGGATG
lncRNA drug resistance	target	GuideScan	lenti sgRNA(MS2)_puro opt (SAM)	XLOC_035518|XLOC_035518|10-gRNAs__6	CTGGCTGACTCCACCCAGAT			CCTTTAAATTTGAGGCGAAATGTGG	CTTCGAATGTCAGCTAAAATGGATG
lncRNA drug resistance	target	GuideScan	lenti sgRNA(MS2)_puro opt (SAM)	XLOC_035518|XLOC_035518|10-gRNAs__2	GTCCAAAAAATCATCTGGAA			CCTTTAAATTTGAGGCGAAATGTGG	CTTCGAATGTCAGCTAAAATGGATG
lncRNA drug resistance	target	GuideScan	lenti sgRNA(MS2)_puro opt (SAM)	XLOC_035518|XLOC_035518|10-gRNAs__9	TTGAGTCATGAGTCCCCATC			CCTTTAAATTTGAGGCGAAATGTGG	CTTCGAATGTCAGCTAAAATGGATG
lncRNA drug resistance	target	GuideScan	lenti sgRNA(MS2)_puro opt (SAM)	XLOC_035518|XLOC_035518|10-gRNAs__7	TGGCTGACTCCACCCAGATG			CCTTTAAATTTGAGGCGAAATGTGG	CTTCGAATGTCAGCTAAAATGGATG
lncRNA drug resistance	target	GuideScan	lenti sgRNA(MS2)_puro opt (SAM)	XLOC_035518|XLOC_035518|10-gRNAs__12	CACCTCTGAATGGGGACCAC			CCTTTAAATTTGAGGCGAAATGTGG	CTTCGAATGTCAGCTAAAATGGATG
lncRNA drug resistance	target	GuideScan	lenti sgRNA(MS2)_puro opt (SAM)	XLOC_035518|XLOC_035518|10-gRNAs__5	ACTGGCTGACTCCACCCAGA			CCTTTAAATTTGAGGCGAAATGTGG	CTTCGAATGTCAGCTAAAATGGATG
lncRNA drug resistance	target	GuideScan	lenti sgRNA(MS2)_puro opt (SAM)	XLOC_035518|XLOC_035518|10-gRNAs__10	ATGGGGACTCATGACTCAAC			CCTTTAAATTTGAGGCGAAATGTGG	CTTCGAATGTCAGCTAAAATGGATG
lncRNA drug resistance	target	GuideScan	lenti sgRNA(MS2)_puro opt (SAM)	XLOC_035518|XLOC_035518|10-gRNAs__1	GGCCTTTCCAGATGATTTTT			CCTTTAAATTTGAGGCGAAATGTGG	CTTCGAATGTCAGCTAAAATGGATG
lncRNA drug resistance	target	GuideScan	lenti sgRNA(MS2)_puro opt (SAM)	XLOC_035518|XLOC_035518|10-gRNAs__4	ACTTTCACATTTCTGACGAC			CCTTTAAATTTGAGGCGAAATGTGG	CTTCGAATGTCAGCTAAAATGGATG
lncRNA drug resistance	target	GuideScan	lenti sgRNA(MS2)_puro opt (SAM)	XLOC_035881|XLOC_035881|10-gRNAs__2	GTCCCCGAGAAAGAGCCGAT			CCTTTAAATTTGAGGCGAAATGTGG	CTTCGAATGTCAGCTAAAATGGATG
lncRNA drug resistance	target	GuideScan	lenti sgRNA(MS2)_puro opt (SAM)	XLOC_035881|XLOC_035881|10-gRNAs__10	GTCCCATCGGCTCTTTCTCG			CCTTTAAATTTGAGGCGAAATGTGG	CTTCGAATGTCAGCTAAAATGGATG
lncRNA drug resistance	target	GuideScan	lenti sgRNA(MS2)_puro opt (SAM)	XLOC_035881|XLOC_035881|10-gRNAs__3	TGTCCCCGAGAAAGAGCCGA			CCTTTAAATTTGAGGCGAAATGTGG	CTTCGAATGTCAGCTAAAATGGATG
lncRNA drug resistance	target	GuideScan	lenti sgRNA(MS2)_puro opt (SAM)	XLOC_035881|XLOC_035881|10-gRNAs__17	TGTCCCATCGGCTCTTTCTC			CCTTTAAATTTGAGGCGAAATGTGG	CTTCGAATGTCAGCTAAAATGGATG
lncRNA drug resistance	target	GuideScan	lenti sgRNA(MS2)_puro opt (SAM)	XLOC_035881|XLOC_035881|10-gRNAs__13	AAGGCGAAGTGAAGGGTTAG			CCTTTAAATTTGAGGCGAAATGTGG	CTTCGAATGTCAGCTAAAATGGATG
lncRNA drug resistance	target	GuideScan	lenti sgRNA(MS2)_puro opt (SAM)	XLOC_035881|XLOC_035881|10-gRNAs__19	CTGTCCCATCGGCTCTTTCT			CCTTTAAATTTGAGGCGAAATGTGG	CTTCGAATGTCAGCTAAAATGGATG
lncRNA drug resistance	target	GuideScan	lenti sgRNA(MS2)_puro opt (SAM)	XLOC_035881|XLOC_035881|10-gRNAs__4	GTAGTCCTTGCCTTGGAAGA			CCTTTAAATTTGAGGCGAAATGTGG	CTTCGAATGTCAGCTAAAATGGATG
lncRNA drug resistance	target	GuideScan	lenti sgRNA(MS2)_puro opt (SAM)	XLOC_035881|XLOC_035881|10-gRNAs__8	TGTAGTCCTTGCCTTGGAAG			CCTTTAAATTTGAGGCGAAATGTGG	CTTCGAATGTCAGCTAAAATGGATG
lncRNA drug resistance	target	GuideScan	lenti sgRNA(MS2)_puro opt (SAM)	XLOC_035881|XLOC_035881|10-gRNAs__1	GCAGAGAGCTCAGAAACACA			CCTTTAAATTTGAGGCGAAATGTGG	CTTCGAATGTCAGCTAAAATGGATG
lncRNA drug resistance	target	GuideScan	lenti sgRNA(MS2)_puro opt (SAM)	XLOC_035881|XLOC_035881|10-gRNAs__9	AATAAATGTAGTCCTTGCCT			CCTTTAAATTTGAGGCGAAATGTGG	CTTCGAATGTCAGCTAAAATGGATG
lncRNA drug resistance	target	GuideScan	lenti sgRNA(MS2)_puro opt (SAM)	XLOC_036653|XLOC_036653|10-gRNAs__3	CGACTGGGTCCAGCTCACGT			CCTTTAAATTTGAGGCGAAATGTGG	CTTCGAATGTCAGCTAAAATGGATG
lncRNA drug resistance	target	GuideScan	lenti sgRNA(MS2)_puro opt (SAM)	XLOC_036653|XLOC_036653|10-gRNAs__18	CAGGAGAGTCGGAGGCTCTA			CCTTTAAATTTGAGGCGAAATGTGG	CTTCGAATGTCAGCTAAAATGGATG
lncRNA drug resistance	target	GuideScan	lenti sgRNA(MS2)_puro opt (SAM)	XLOC_036653|XLOC_036653|10-gRNAs__8	TAGGGCTTTGTCGCCACAGT			CCTTTAAATTTGAGGCGAAATGTGG	CTTCGAATGTCAGCTAAAATGGATG
lncRNA drug resistance	target	GuideScan	lenti sgRNA(MS2)_puro opt (SAM)	XLOC_036653|XLOC_036653|10-gRNAs__14	CGGGTAGGAAGCCTCAGATT			CCTTTAAATTTGAGGCGAAATGTGG	CTTCGAATGTCAGCTAAAATGGATG
lncRNA drug resistance	target	GuideScan	lenti sgRNA(MS2)_puro opt (SAM)	XLOC_036653|XLOC_036653|10-gRNAs__19	GGAGGCTCTAGGGACATTCT			CCTTTAAATTTGAGGCGAAATGTGG	CTTCGAATGTCAGCTAAAATGGATG
lncRNA drug resistance	target	GuideScan	lenti sgRNA(MS2)_puro opt (SAM)	XLOC_036653|XLOC_036653|10-gRNAs__6	TTTAAGGAGAGAACTCCAGC			CCTTTAAATTTGAGGCGAAATGTGG	CTTCGAATGTCAGCTAAAATGGATG
lncRNA drug resistance	target	GuideScan	lenti sgRNA(MS2)_puro opt (SAM)	XLOC_036653|XLOC_036653|10-gRNAs__7	GCAAGTCATGAGATGAGCCA			CCTTTAAATTTGAGGCGAAATGTGG	CTTCGAATGTCAGCTAAAATGGATG
lncRNA drug resistance	target	GuideScan	lenti sgRNA(MS2)_puro opt (SAM)	XLOC_036653|XLOC_036653|10-gRNAs__17	CGACAAAGCCCTACGTGAGC			CCTTTAAATTTGAGGCGAAATGTGG	CTTCGAATGTCAGCTAAAATGGATG
lncRNA drug resistance	target	GuideScan	lenti sgRNA(MS2)_puro opt (SAM)	XLOC_036653|XLOC_036653|10-gRNAs__12	GACTGGGTCCAGCTCACGTA			CCTTTAAATTTGAGGCGAAATGTGG	CTTCGAATGTCAGCTAAAATGGATG
lncRNA drug resistance	target	GuideScan	lenti sgRNA(MS2)_puro opt (SAM)	XLOC_036653|XLOC_036653|10-gRNAs__15	AGAGCCTCCGACTCTCCTGC			CCTTTAAATTTGAGGCGAAATGTGG	CTTCGAATGTCAGCTAAAATGGATG
lncRNA drug resistance	target	GuideScan	lenti sgRNA(MS2)_puro opt (SAM)	XLOC_038738|XLOC_038738|10-gRNAs__9	GGGTGCACGAAGGCATAAGA			CCTTTAAATTTGAGGCGAAATGTGG	CTTCGAATGTCAGCTAAAATGGATG
lncRNA drug resistance	target	GuideScan	lenti sgRNA(MS2)_puro opt (SAM)	XLOC_038738|XLOC_038738|10-gRNAs__15	CTCATTCATGTCCATTGCAC			CCTTTAAATTTGAGGCGAAATGTGG	CTTCGAATGTCAGCTAAAATGGATG
lncRNA drug resistance	target	GuideScan	lenti sgRNA(MS2)_puro opt (SAM)	XLOC_038738|XLOC_038738|10-gRNAs__4	TCATTCATGTCCATTGCACA			CCTTTAAATTTGAGGCGAAATGTGG	CTTCGAATGTCAGCTAAAATGGATG
lncRNA drug resistance	target	GuideScan	lenti sgRNA(MS2)_puro opt (SAM)	XLOC_038738|XLOC_038738|10-gRNAs__14	AGGAATATGTTGGGAGTCTA			CCTTTAAATTTGAGGCGAAATGTGG	CTTCGAATGTCAGCTAAAATGGATG
lncRNA drug resistance	target	GuideScan	lenti sgRNA(MS2)_puro opt (SAM)	XLOC_038738|XLOC_038738|10-gRNAs__8	ACAGTCTCTGCTGCATACTA			CCTTTAAATTTGAGGCGAAATGTGG	CTTCGAATGTCAGCTAAAATGGATG
lncRNA drug resistance	target	GuideScan	lenti sgRNA(MS2)_puro opt (SAM)	XLOC_038738|XLOC_038738|10-gRNAs__18	TAGGAATATGTTGGGAGTCT			CCTTTAAATTTGAGGCGAAATGTGG	CTTCGAATGTCAGCTAAAATGGATG
lncRNA drug resistance	target	GuideScan	lenti sgRNA(MS2)_puro opt (SAM)	XLOC_038738|XLOC_038738|10-gRNAs__20	CAGAGACTGTTCAGAATTCT			CCTTTAAATTTGAGGCGAAATGTGG	CTTCGAATGTCAGCTAAAATGGATG
lncRNA drug resistance	target	GuideScan	lenti sgRNA(MS2)_puro opt (SAM)	XLOC_038738|XLOC_038738|10-gRNAs__5	AAACATTGACTGAATAGTTG			CCTTTAAATTTGAGGCGAAATGTGG	CTTCGAATGTCAGCTAAAATGGATG
lncRNA drug resistance	target	GuideScan	lenti sgRNA(MS2)_puro opt (SAM)	XLOC_038738|XLOC_038738|10-gRNAs__1	GAGTGGTCAAATGCACACAG			CCTTTAAATTTGAGGCGAAATGTGG	CTTCGAATGTCAGCTAAAATGGATG
lncRNA drug resistance	target	GuideScan	lenti sgRNA(MS2)_puro opt (SAM)	XLOC_038738|XLOC_038738|10-gRNAs__17	CGAAGGCATAAGAAGGAAGT			CCTTTAAATTTGAGGCGAAATGTGG	CTTCGAATGTCAGCTAAAATGGATG
lncRNA drug resistance	target	GuideScan	lenti sgRNA(MS2)_puro opt (SAM)	XLOC_038992|XLOC_038992|10-gRNAs__16	CCTGGGACGGGTTTATGAAT			CCTTTAAATTTGAGGCGAAATGTGG	CTTCGAATGTCAGCTAAAATGGATG
lncRNA drug resistance	target	GuideScan	lenti sgRNA(MS2)_puro opt (SAM)	XLOC_038992|XLOC_038992|10-gRNAs__7	GTATCTTTTCACAAGCGCCT			CCTTTAAATTTGAGGCGAAATGTGG	CTTCGAATGTCAGCTAAAATGGATG
lncRNA drug resistance	target	GuideScan	lenti sgRNA(MS2)_puro opt (SAM)	XLOC_038992|XLOC_038992|10-gRNAs__6	CCTATTCATAAACCCGTCCC			CCTTTAAATTTGAGGCGAAATGTGG	CTTCGAATGTCAGCTAAAATGGATG
lncRNA drug resistance	target	GuideScan	lenti sgRNA(MS2)_puro opt (SAM)	XLOC_038992|XLOC_038992|10-gRNAs__17	GCCCTTACTCAGGAGAAATC			CCTTTAAATTTGAGGCGAAATGTGG	CTTCGAATGTCAGCTAAAATGGATG
lncRNA drug resistance	target	GuideScan	lenti sgRNA(MS2)_puro opt (SAM)	XLOC_038992|XLOC_038992|10-gRNAs__12	TTTTCACAAGCGCCTGGGAC			CCTTTAAATTTGAGGCGAAATGTGG	CTTCGAATGTCAGCTAAAATGGATG
lncRNA drug resistance	target	GuideScan	lenti sgRNA(MS2)_puro opt (SAM)	XLOC_038992|XLOC_038992|10-gRNAs__15	TGTATCTTTTCACAAGCGCC			CCTTTAAATTTGAGGCGAAATGTGG	CTTCGAATGTCAGCTAAAATGGATG
lncRNA drug resistance	target	GuideScan	lenti sgRNA(MS2)_puro opt (SAM)	XLOC_038992|XLOC_038992|10-gRNAs__18	ATCCAGATTTCTCCTGAGTA			CCTTTAAATTTGAGGCGAAATGTGG	CTTCGAATGTCAGCTAAAATGGATG
lncRNA drug resistance	target	GuideScan	lenti sgRNA(MS2)_puro opt (SAM)	XLOC_038992|XLOC_038992|10-gRNAs__11	CTTTTCACAAGCGCCTGGGA			CCTTTAAATTTGAGGCGAAATGTGG	CTTCGAATGTCAGCTAAAATGGATG
lncRNA drug resistance	target	GuideScan	lenti sgRNA(MS2)_puro opt (SAM)	XLOC_038992|XLOC_038992|10-gRNAs__19	GCAAGGCAGTTTCAGAATCT			CCTTTAAATTTGAGGCGAAATGTGG	CTTCGAATGTCAGCTAAAATGGATG
lncRNA drug resistance	target	GuideScan	lenti sgRNA(MS2)_puro opt (SAM)	XLOC_038992|XLOC_038992|10-gRNAs__20	ACAATGGTTTTGAATGTATC			CCTTTAAATTTGAGGCGAAATGTGG	CTTCGAATGTCAGCTAAAATGGATG
lncRNA drug resistance	target	GuideScan	lenti sgRNA(MS2)_puro opt (SAM)	XLOC_039020|XLOC_039020|10-gRNAs__2	ACTAGGAACTAACTATGCAG			CCTTTAAATTTGAGGCGAAATGTGG	CTTCGAATGTCAGCTAAAATGGATG
lncRNA drug resistance	target	GuideScan	lenti sgRNA(MS2)_puro opt (SAM)	XLOC_039020|XLOC_039020|10-gRNAs__9	AGATGCAATCGAATTGCCTT			CCTTTAAATTTGAGGCGAAATGTGG	CTTCGAATGTCAGCTAAAATGGATG
lncRNA drug resistance	target	GuideScan	lenti sgRNA(MS2)_puro opt (SAM)	XLOC_039020|XLOC_039020|10-gRNAs__13	GAACCTAATTTACTAAATCT			CCTTTAAATTTGAGGCGAAATGTGG	CTTCGAATGTCAGCTAAAATGGATG
lncRNA drug resistance	target	GuideScan	lenti sgRNA(MS2)_puro opt (SAM)	XLOC_039020|XLOC_039020|10-gRNAs__12	TGAACCTAATTTACTAAATC			CCTTTAAATTTGAGGCGAAATGTGG	CTTCGAATGTCAGCTAAAATGGATG
lncRNA drug resistance	target	GuideScan	lenti sgRNA(MS2)_puro opt (SAM)	XLOC_039020|XLOC_039020|10-gRNAs__1	AACATGTCAATATTATCTAT			CCTTTAAATTTGAGGCGAAATGTGG	CTTCGAATGTCAGCTAAAATGGATG
lncRNA drug resistance	target	GuideScan	lenti sgRNA(MS2)_puro opt (SAM)	XLOC_039020|XLOC_039020|10-gRNAs__4	AGTTAGTTCCTAGTGAGGGA			CCTTTAAATTTGAGGCGAAATGTGG	CTTCGAATGTCAGCTAAAATGGATG
lncRNA drug resistance	target	GuideScan	lenti sgRNA(MS2)_puro opt (SAM)	XLOC_039020|XLOC_039020|10-gRNAs__14	TTACCCAGATTTAGTAAATT			CCTTTAAATTTGAGGCGAAATGTGG	CTTCGAATGTCAGCTAAAATGGATG
lncRNA drug resistance	target	GuideScan	lenti sgRNA(MS2)_puro opt (SAM)	XLOC_039020|XLOC_039020|10-gRNAs__3	TGCATAGTTAGTTCCTAGTG			CCTTTAAATTTGAGGCGAAATGTGG	CTTCGAATGTCAGCTAAAATGGATG
lncRNA drug resistance	target	GuideScan	lenti sgRNA(MS2)_puro opt (SAM)	XLOC_039020|XLOC_039020|10-gRNAs__8	GAATGACATCAAGAAGCCAA			CCTTTAAATTTGAGGCGAAATGTGG	CTTCGAATGTCAGCTAAAATGGATG
lncRNA drug resistance	target	GuideScan	lenti sgRNA(MS2)_puro opt (SAM)	XLOC_039020|XLOC_039020|10-gRNAs__6	GTTCCTAGTGAGGGAAGGAA			CCTTTAAATTTGAGGCGAAATGTGG	CTTCGAATGTCAGCTAAAATGGATG
lncRNA drug resistance	target	GuideScan	lenti sgRNA(MS2)_puro opt (SAM)	XLOC_039095|XLOC_039095|10-gRNAs__8	AAAATAGAGTACTCAGTTAC			CCTTTAAATTTGAGGCGAAATGTGG	CTTCGAATGTCAGCTAAAATGGATG
lncRNA drug resistance	target	GuideScan	lenti sgRNA(MS2)_puro opt (SAM)	XLOC_039095|XLOC_039095|10-gRNAs__2	CTGGTGGCTGAAAATTCCAT			CCTTTAAATTTGAGGCGAAATGTGG	CTTCGAATGTCAGCTAAAATGGATG
lncRNA drug resistance	target	GuideScan	lenti sgRNA(MS2)_puro opt (SAM)	XLOC_039095|XLOC_039095|10-gRNAs__1	CTATGGAATTTTCAGCCACC			CCTTTAAATTTGAGGCGAAATGTGG	CTTCGAATGTCAGCTAAAATGGATG
lncRNA drug resistance	target	GuideScan	lenti sgRNA(MS2)_puro opt (SAM)	XLOC_039095|XLOC_039095|10-gRNAs__3	CTGAAAATTCCATAGGCACC			CCTTTAAATTTGAGGCGAAATGTGG	CTTCGAATGTCAGCTAAAATGGATG
lncRNA drug resistance	target	GuideScan	lenti sgRNA(MS2)_puro opt (SAM)	XLOC_039095|XLOC_039095|10-gRNAs__5	AATAGTAAAATAGTGACTTT			CCTTTAAATTTGAGGCGAAATGTGG	CTTCGAATGTCAGCTAAAATGGATG
lncRNA drug resistance	target	GuideScan	lenti sgRNA(MS2)_puro opt (SAM)	XLOC_039095|XLOC_039095|10-gRNAs__9	GTTACAGGATCAAGAGAAAA			CCTTTAAATTTGAGGCGAAATGTGG	CTTCGAATGTCAGCTAAAATGGATG
lncRNA drug resistance	target	GuideScan	lenti sgRNA(MS2)_puro opt (SAM)	XLOC_039095|XLOC_039095|10-gRNAs__11	CAAGAGAAAATGGGAGATAT			CCTTTAAATTTGAGGCGAAATGTGG	CTTCGAATGTCAGCTAAAATGGATG
lncRNA drug resistance	target	GuideScan	lenti sgRNA(MS2)_puro opt (SAM)	XLOC_039095|XLOC_039095|10-gRNAs__4	TTGGTCTCCTTCTTTCCACC			CCTTTAAATTTGAGGCGAAATGTGG	CTTCGAATGTCAGCTAAAATGGATG
lncRNA drug resistance	target	GuideScan	lenti sgRNA(MS2)_puro opt (SAM)	XLOC_039095|XLOC_039095|10-gRNAs__10	TTACAGGATCAAGAGAAAAT			CCTTTAAATTTGAGGCGAAATGTGG	CTTCGAATGTCAGCTAAAATGGATG
lncRNA drug resistance	target	GuideScan	lenti sgRNA(MS2)_puro opt (SAM)	XLOC_039095|XLOC_039095|10-gRNAs__6	CAAAAAAAAGCCATCAAAAA			CCTTTAAATTTGAGGCGAAATGTGG	CTTCGAATGTCAGCTAAAATGGATG
lncRNA drug resistance	target	GuideScan	lenti sgRNA(MS2)_puro opt (SAM)	XLOC_045489|FTMT28000000844.1|5-gRNAs__8	ATCGTGGATTCATTGCACTA			CCTTTAAATTTGAGGCGAAATGTGG	CTTCGAATGTCAGCTAAAATGGATG
lncRNA drug resistance	target	GuideScan	lenti sgRNA(MS2)_puro opt (SAM)	XLOC_045489|FTMT28000000844.1|5-gRNAs__1	TTAGTGCAATGAATCCACGA			CCTTTAAATTTGAGGCGAAATGTGG	CTTCGAATGTCAGCTAAAATGGATG
lncRNA drug resistance	target	GuideScan	lenti sgRNA(MS2)_puro opt (SAM)	XLOC_045489|FTMT28000000844.1|5-gRNAs__2	GAATACATCAATGACCATCG			CCTTTAAATTTGAGGCGAAATGTGG	CTTCGAATGTCAGCTAAAATGGATG
lncRNA drug resistance	target	GuideScan	lenti sgRNA(MS2)_puro opt (SAM)	XLOC_045489|FTMT28000000844.1|5-gRNAs__11	AACTCTGACACATAAGGTGG			CCTTTAAATTTGAGGCGAAATGTGG	CTTCGAATGTCAGCTAAAATGGATG
lncRNA drug resistance	target	GuideScan	lenti sgRNA(MS2)_puro opt (SAM)	XLOC_045489|FTMT28000000844.1|5-gRNAs__4	CACAACTCTGACACATAAGG			CCTTTAAATTTGAGGCGAAATGTGG	CTTCGAATGTCAGCTAAAATGGATG
lncRNA drug resistance	target	GuideScan	lenti sgRNA(MS2)_puro opt (SAM)	XLOC_045489|XLOC_045489|5-gRNAs__13	GTCACCCTGCTAGTGTCATA			CCTTTAAATTTGAGGCGAAATGTGG	CTTCGAATGTCAGCTAAAATGGATG
lncRNA drug resistance	target	GuideScan	lenti sgRNA(MS2)_puro opt (SAM)	XLOC_045489|XLOC_045489|5-gRNAs__3	TCACCCTGCTAGTGTCATAG			CCTTTAAATTTGAGGCGAAATGTGG	CTTCGAATGTCAGCTAAAATGGATG
lncRNA drug resistance	target	GuideScan	lenti sgRNA(MS2)_puro opt (SAM)	XLOC_045489|XLOC_045489|5-gRNAs__2	TTCCCCCTATGACACTAGCA			CCTTTAAATTTGAGGCGAAATGTGG	CTTCGAATGTCAGCTAAAATGGATG
lncRNA drug resistance	target	GuideScan	lenti sgRNA(MS2)_puro opt (SAM)	XLOC_045489|XLOC_045489|5-gRNAs__19	AGTCACCCTGCTAGTGTCAT			CCTTTAAATTTGAGGCGAAATGTGG	CTTCGAATGTCAGCTAAAATGGATG
lncRNA drug resistance	target	GuideScan	lenti sgRNA(MS2)_puro opt (SAM)	XLOC_045489|XLOC_045489|5-gRNAs__18	CCACATCTCTTTCACACATT			CCTTTAAATTTGAGGCGAAATGTGG	CTTCGAATGTCAGCTAAAATGGATG
lncRNA drug resistance	target	GuideScan	lenti sgRNA(MS2)_puro opt (SAM)	XLOC_045771|XLOC_045771|10-gRNAs__1	AAACATGGGGGTGTCGCTTG			CCTTTAAATTTGAGGCGAAATGTGG	CTTCGAATGTCAGCTAAAATGGATG
lncRNA drug resistance	target	GuideScan	lenti sgRNA(MS2)_puro opt (SAM)	XLOC_045771|XLOC_045771|10-gRNAs__16	AGACAGCACGTGGCCCGTCC			CCTTTAAATTTGAGGCGAAATGTGG	CTTCGAATGTCAGCTAAAATGGATG
lncRNA drug resistance	target	GuideScan	lenti sgRNA(MS2)_puro opt (SAM)	XLOC_045771|XLOC_045771|10-gRNAs__15	GACAGCACGTGGCCCGTCCT			CCTTTAAATTTGAGGCGAAATGTGG	CTTCGAATGTCAGCTAAAATGGATG
lncRNA drug resistance	target	GuideScan	lenti sgRNA(MS2)_puro opt (SAM)	XLOC_045771|XLOC_045771|10-gRNAs__7	ACCTCCCCGCCCTGTGGTTT			CCTTTAAATTTGAGGCGAAATGTGG	CTTCGAATGTCAGCTAAAATGGATG
lncRNA drug resistance	target	GuideScan	lenti sgRNA(MS2)_puro opt (SAM)	XLOC_045771|XLOC_045771|10-gRNAs__18	CTTCCTGAGGAGACAGCACG			CCTTTAAATTTGAGGCGAAATGTGG	CTTCGAATGTCAGCTAAAATGGATG
lncRNA drug resistance	target	GuideScan	lenti sgRNA(MS2)_puro opt (SAM)	XLOC_045771|XLOC_045771|10-gRNAs__8	GGTCTGACCTCCCCGCCCTG			CCTTTAAATTTGAGGCGAAATGTGG	CTTCGAATGTCAGCTAAAATGGATG
lncRNA drug resistance	target	GuideScan	lenti sgRNA(MS2)_puro opt (SAM)	XLOC_045771|XLOC_045771|10-gRNAs__14	GCCCGTCCTGGGTCACATGC			CCTTTAAATTTGAGGCGAAATGTGG	CTTCGAATGTCAGCTAAAATGGATG
lncRNA drug resistance	target	GuideScan	lenti sgRNA(MS2)_puro opt (SAM)	XLOC_045771|XLOC_045771|10-gRNAs__17	GGGCCACGTGCTGTCTCCTC			CCTTTAAATTTGAGGCGAAATGTGG	CTTCGAATGTCAGCTAAAATGGATG
lncRNA drug resistance	target	GuideScan	lenti sgRNA(MS2)_puro opt (SAM)	XLOC_045771|XLOC_045771|10-gRNAs__19	TTTTCACAGTGATCCTGGAA			CCTTTAAATTTGAGGCGAAATGTGG	CTTCGAATGTCAGCTAAAATGGATG
lncRNA drug resistance	target	GuideScan	lenti sgRNA(MS2)_puro opt (SAM)	XLOC_045771|XLOC_045771|10-gRNAs__20	CTTTTCACAGTGATCCTGGA			CCTTTAAATTTGAGGCGAAATGTGG	CTTCGAATGTCAGCTAAAATGGATG
lncRNA drug resistance	target	GuideScan	lenti sgRNA(MS2)_puro opt (SAM)	XLOC_049271|XLOC_049271|10-gRNAs__5	ATGATGGAATCATACAGCAC			CCTTTAAATTTGAGGCGAAATGTGG	CTTCGAATGTCAGCTAAAATGGATG
lncRNA drug resistance	target	GuideScan	lenti sgRNA(MS2)_puro opt (SAM)	XLOC_049271|XLOC_049271|10-gRNAs__9	CAAACTATATCAACGTACAA			CCTTTAAATTTGAGGCGAAATGTGG	CTTCGAATGTCAGCTAAAATGGATG
lncRNA drug resistance	target	GuideScan	lenti sgRNA(MS2)_puro opt (SAM)	XLOC_049271|XLOC_049271|10-gRNAs__11	TTGTTCCCTCTAAAATCATG			CCTTTAAATTTGAGGCGAAATGTGG	CTTCGAATGTCAGCTAAAATGGATG
lncRNA drug resistance	target	GuideScan	lenti sgRNA(MS2)_puro opt (SAM)	XLOC_049271|XLOC_049271|10-gRNAs__13	AATCATGTGGAAATGTAGGC			CCTTTAAATTTGAGGCGAAATGTGG	CTTCGAATGTCAGCTAAAATGGATG
lncRNA drug resistance	target	GuideScan	lenti sgRNA(MS2)_puro opt (SAM)	XLOC_049271|XLOC_049271|10-gRNAs__14	ATCATGTGGAAATGTAGGCT			CCTTTAAATTTGAGGCGAAATGTGG	CTTCGAATGTCAGCTAAAATGGATG
lncRNA drug resistance	target	GuideScan	lenti sgRNA(MS2)_puro opt (SAM)	XLOC_049271|XLOC_049271|10-gRNAs__10	CATTGTACGTTGATATAGTT			CCTTTAAATTTGAGGCGAAATGTGG	CTTCGAATGTCAGCTAAAATGGATG
lncRNA drug resistance	target	GuideScan	lenti sgRNA(MS2)_puro opt (SAM)	XLOC_049271|XLOC_049271|10-gRNAs__6	TCCATGTTGCAGCATATCCC			CCTTTAAATTTGAGGCGAAATGTGG	CTTCGAATGTCAGCTAAAATGGATG
lncRNA drug resistance	target	GuideScan	lenti sgRNA(MS2)_puro opt (SAM)	XLOC_049271|XLOC_049271|10-gRNAs__4	AATCTAATTATATCATATGA			CCTTTAAATTTGAGGCGAAATGTGG	CTTCGAATGTCAGCTAAAATGGATG
lncRNA drug resistance	target	GuideScan	lenti sgRNA(MS2)_puro opt (SAM)	XLOC_049271|XLOC_049271|10-gRNAs__8	TTCAAAAGGAAGGAAATCCT			CCTTTAAATTTGAGGCGAAATGTGG	CTTCGAATGTCAGCTAAAATGGATG
lncRNA drug resistance	target	GuideScan	lenti sgRNA(MS2)_puro opt (SAM)	XLOC_049271|XLOC_049271|10-gRNAs__12	CATTTCCACATGATTTTAGA			CCTTTAAATTTGAGGCGAAATGTGG	CTTCGAATGTCAGCTAAAATGGATG
lncRNA drug resistance	target	GuideScan	lenti sgRNA(MS2)_puro opt (SAM)	XLOC_049289|XLOC_049289|10-gRNAs__5	AATGTGACCAAGGTTTGCCT			CCTTTAAATTTGAGGCGAAATGTGG	CTTCGAATGTCAGCTAAAATGGATG
lncRNA drug resistance	target	GuideScan	lenti sgRNA(MS2)_puro opt (SAM)	XLOC_049289|XLOC_049289|10-gRNAs__19	GCAGCACACGAGGGCTTGTT			CCTTTAAATTTGAGGCGAAATGTGG	CTTCGAATGTCAGCTAAAATGGATG
lncRNA drug resistance	target	GuideScan	lenti sgRNA(MS2)_puro opt (SAM)	XLOC_049289|XLOC_049289|10-gRNAs__9	AAGGTTTGCCTTGGTGCTAG			CCTTTAAATTTGAGGCGAAATGTGG	CTTCGAATGTCAGCTAAAATGGATG
lncRNA drug resistance	target	GuideScan	lenti sgRNA(MS2)_puro opt (SAM)	XLOC_049289|XLOC_049289|10-gRNAs__13	CACATTACCTGTCACATCCC			CCTTTAAATTTGAGGCGAAATGTGG	CTTCGAATGTCAGCTAAAATGGATG
lncRNA drug resistance	target	GuideScan	lenti sgRNA(MS2)_puro opt (SAM)	XLOC_049289|XLOC_049289|10-gRNAs__20	CCCTCGTGTGCTGCTGAAGC			CCTTTAAATTTGAGGCGAAATGTGG	CTTCGAATGTCAGCTAAAATGGATG
lncRNA drug resistance	target	GuideScan	lenti sgRNA(MS2)_puro opt (SAM)	XLOC_049289|XLOC_049289|10-gRNAs__11	TTGGTGCTAGAGGAGCCGGA			CCTTTAAATTTGAGGCGAAATGTGG	CTTCGAATGTCAGCTAAAATGGATG
lncRNA drug resistance	target	GuideScan	lenti sgRNA(MS2)_puro opt (SAM)	XLOC_049289|XLOC_049289|10-gRNAs__6	CTTGGTGCTAGAGGAGCCGG			CCTTTAAATTTGAGGCGAAATGTGG	CTTCGAATGTCAGCTAAAATGGATG
lncRNA drug resistance	target	GuideScan	lenti sgRNA(MS2)_puro opt (SAM)	XLOC_049289|XLOC_049289|10-gRNAs__10	CTCGTGTGCTGCTGAAGCTG			CCTTTAAATTTGAGGCGAAATGTGG	CTTCGAATGTCAGCTAAAATGGATG
lncRNA drug resistance	target	GuideScan	lenti sgRNA(MS2)_puro opt (SAM)	XLOC_049289|XLOC_049289|10-gRNAs__17	CCTCGTGTGCTGCTGAAGCT			CCTTTAAATTTGAGGCGAAATGTGG	CTTCGAATGTCAGCTAAAATGGATG
lncRNA drug resistance	target	GuideScan	lenti sgRNA(MS2)_puro opt (SAM)	XLOC_049289|XLOC_049289|10-gRNAs__1	TGTGACAGGTAATGTGACCA			CCTTTAAATTTGAGGCGAAATGTGG	CTTCGAATGTCAGCTAAAATGGATG
lncRNA drug resistance	target	GuideScan	lenti sgRNA(MS2)_puro opt (SAM)	XLOC_050656|XLOC_050656|10-gRNAs__7	ATCTTGAATTGTGTCATGGG			CCTTTAAATTTGAGGCGAAATGTGG	CTTCGAATGTCAGCTAAAATGGATG
lncRNA drug resistance	target	GuideScan	lenti sgRNA(MS2)_puro opt (SAM)	XLOC_050656|XLOC_050656|10-gRNAs__5	CTGCATCGCTATCTCCTCCA			CCTTTAAATTTGAGGCGAAATGTGG	CTTCGAATGTCAGCTAAAATGGATG
lncRNA drug resistance	target	GuideScan	lenti sgRNA(MS2)_puro opt (SAM)	XLOC_050656|XLOC_050656|10-gRNAs__20	CCAGCCCTCTCTATATAGTT			CCTTTAAATTTGAGGCGAAATGTGG	CTTCGAATGTCAGCTAAAATGGATG
lncRNA drug resistance	target	GuideScan	lenti sgRNA(MS2)_puro opt (SAM)	XLOC_050656|XLOC_050656|10-gRNAs__6	GAGGACAAACTGTTCCAGAT			CCTTTAAATTTGAGGCGAAATGTGG	CTTCGAATGTCAGCTAAAATGGATG
lncRNA drug resistance	target	GuideScan	lenti sgRNA(MS2)_puro opt (SAM)	XLOC_050656|XLOC_050656|10-gRNAs__9	AGTTGGAGAAAGCCTTGCTA			CCTTTAAATTTGAGGCGAAATGTGG	CTTCGAATGTCAGCTAAAATGGATG
lncRNA drug resistance	target	GuideScan	lenti sgRNA(MS2)_puro opt (SAM)	XLOC_050656|XLOC_050656|10-gRNAs__14	AAACTGTTCCAGATGGGAGT			CCTTTAAATTTGAGGCGAAATGTGG	CTTCGAATGTCAGCTAAAATGGATG
lncRNA drug resistance	target	GuideScan	lenti sgRNA(MS2)_puro opt (SAM)	XLOC_050656|XLOC_050656|10-gRNAs__17	GGCTTTCTCCAACTCCCATC			CCTTTAAATTTGAGGCGAAATGTGG	CTTCGAATGTCAGCTAAAATGGATG
lncRNA drug resistance	target	GuideScan	lenti sgRNA(MS2)_puro opt (SAM)	XLOC_050656|XLOC_050656|10-gRNAs__2	AACTATATAGAGAGGGCTGG			CCTTTAAATTTGAGGCGAAATGTGG	CTTCGAATGTCAGCTAAAATGGATG
lncRNA drug resistance	target	GuideScan	lenti sgRNA(MS2)_puro opt (SAM)	XLOC_050656|XLOC_050656|10-gRNAs__12	GTCAGGCAGCCGTGCCCTGG			CCTTTAAATTTGAGGCGAAATGTGG	CTTCGAATGTCAGCTAAAATGGATG
lncRNA drug resistance	target	GuideScan	lenti sgRNA(MS2)_puro opt (SAM)	XLOC_050656|XLOC_050656|10-gRNAs__15	TCTGCATCGCTATCTCCTCC			CCTTTAAATTTGAGGCGAAATGTGG	CTTCGAATGTCAGCTAAAATGGATG
lncRNA drug resistance	target	GuideScan	lenti sgRNA(MS2)_puro opt (SAM)	XLOC_051555|XLOC_051555|10-gRNAs__10	GCCAGTCAGGGCCAGTTAAA			CCTTTAAATTTGAGGCGAAATGTGG	CTTCGAATGTCAGCTAAAATGGATG
lncRNA drug resistance	target	GuideScan	lenti sgRNA(MS2)_puro opt (SAM)	XLOC_051555|XLOC_051555|10-gRNAs__19	AGCCAGTCAGGGCCAGTTAA			CCTTTAAATTTGAGGCGAAATGTGG	CTTCGAATGTCAGCTAAAATGGATG
lncRNA drug resistance	target	GuideScan	lenti sgRNA(MS2)_puro opt (SAM)	XLOC_051555|XLOC_051555|10-gRNAs__9	TCCCTTTAACTGGCCCTGAC			CCTTTAAATTTGAGGCGAAATGTGG	CTTCGAATGTCAGCTAAAATGGATG
lncRNA drug resistance	target	GuideScan	lenti sgRNA(MS2)_puro opt (SAM)	XLOC_051555|XLOC_051555|10-gRNAs__4	GGGGAAATTTCAGCTACTCA			CCTTTAAATTTGAGGCGAAATGTGG	CTTCGAATGTCAGCTAAAATGGATG
lncRNA drug resistance	target	GuideScan	lenti sgRNA(MS2)_puro opt (SAM)	XLOC_051555|XLOC_051555|10-gRNAs__18	GGCCCTGACTGGCTGAATTC			CCTTTAAATTTGAGGCGAAATGTGG	CTTCGAATGTCAGCTAAAATGGATG
lncRNA drug resistance	target	GuideScan	lenti sgRNA(MS2)_puro opt (SAM)	XLOC_051555|XLOC_051555|10-gRNAs__1	AGAGGAACATCTAACTCCAG			CCTTTAAATTTGAGGCGAAATGTGG	CTTCGAATGTCAGCTAAAATGGATG
lncRNA drug resistance	target	GuideScan	lenti sgRNA(MS2)_puro opt (SAM)	XLOC_051555|XLOC_051555|10-gRNAs__8	TGAGTAGCTGAAATTTCCCC			CCTTTAAATTTGAGGCGAAATGTGG	CTTCGAATGTCAGCTAAAATGGATG
lncRNA drug resistance	target	GuideScan	lenti sgRNA(MS2)_puro opt (SAM)	XLOC_051555|XLOC_051555|10-gRNAs__14	CTTTGTGAACTCTGGAAATC			CCTTTAAATTTGAGGCGAAATGTGG	CTTCGAATGTCAGCTAAAATGGATG
lncRNA drug resistance	target	GuideScan	lenti sgRNA(MS2)_puro opt (SAM)	XLOC_051555|XLOC_051555|10-gRNAs__13	TTTCCTGAATTCAGCCAGTC			CCTTTAAATTTGAGGCGAAATGTGG	CTTCGAATGTCAGCTAAAATGGATG
lncRNA drug resistance	target	GuideScan	lenti sgRNA(MS2)_puro opt (SAM)	XLOC_051555|XLOC_051555|10-gRNAs__12	CAAATGTTCTTTCCCAGCCC			CCTTTAAATTTGAGGCGAAATGTGG	CTTCGAATGTCAGCTAAAATGGATG
lncRNA drug resistance	target	GuideScan	lenti sgRNA(MS2)_puro opt (SAM)	XLOC_056386|FTMT21600002208.1|10-gRNAs__9	ACCGTGCATCATCCCTCTGA			CCTTTAAATTTGAGGCGAAATGTGG	CTTCGAATGTCAGCTAAAATGGATG
lncRNA drug resistance	target	GuideScan	lenti sgRNA(MS2)_puro opt (SAM)	XLOC_056386|FTMT21600002208.1|10-gRNAs__6	ATGATGCACGGTACCCCAGA			CCTTTAAATTTGAGGCGAAATGTGG	CTTCGAATGTCAGCTAAAATGGATG
lncRNA drug resistance	target	GuideScan	lenti sgRNA(MS2)_puro opt (SAM)	XLOC_056386|FTMT21600002208.1|10-gRNAs__7	TACCGTGCATCATCCCTCTG			CCTTTAAATTTGAGGCGAAATGTGG	CTTCGAATGTCAGCTAAAATGGATG
lncRNA drug resistance	target	GuideScan	lenti sgRNA(MS2)_puro opt (SAM)	XLOC_056386|FTMT21600002208.1|10-gRNAs__1	GATGATGCACGGTACCCCAG			CCTTTAAATTTGAGGCGAAATGTGG	CTTCGAATGTCAGCTAAAATGGATG
lncRNA drug resistance	target	GuideScan	lenti sgRNA(MS2)_puro opt (SAM)	XLOC_056386|FTMT21600002208.1|10-gRNAs__10	GTGATCTAATTGGAATGAGA			CCTTTAAATTTGAGGCGAAATGTGG	CTTCGAATGTCAGCTAAAATGGATG
lncRNA drug resistance	target	GuideScan	lenti sgRNA(MS2)_puro opt (SAM)	XLOC_056386|FTMT21600002208.1|10-gRNAs__5	ACCCTCAGAGGGATGATGCA			CCTTTAAATTTGAGGCGAAATGTGG	CTTCGAATGTCAGCTAAAATGGATG
lncRNA drug resistance	target	GuideScan	lenti sgRNA(MS2)_puro opt (SAM)	XLOC_056386|FTMT21600002208.1|10-gRNAs__3	TGGGCTAAAAATACCCTCAG			CCTTTAAATTTGAGGCGAAATGTGG	CTTCGAATGTCAGCTAAAATGGATG
lncRNA drug resistance	target	GuideScan	lenti sgRNA(MS2)_puro opt (SAM)	XLOC_056386|FTMT21600002208.1|10-gRNAs__4	GGGCTAAAAATACCCTCAGA			CCTTTAAATTTGAGGCGAAATGTGG	CTTCGAATGTCAGCTAAAATGGATG
lncRNA drug resistance	target	GuideScan	lenti sgRNA(MS2)_puro opt (SAM)	XLOC_056386|FTMT21600002208.1|10-gRNAs__17	ATGTAGTTCTGTGATCTAAT			CCTTTAAATTTGAGGCGAAATGTGG	CTTCGAATGTCAGCTAAAATGGATG
lncRNA drug resistance	target	GuideScan	lenti sgRNA(MS2)_puro opt (SAM)	XLOC_056386|FTMT21600002208.1|10-gRNAs__16	CTTCAATTATTTGCTCCCTC			CCTTTAAATTTGAGGCGAAATGTGG	CTTCGAATGTCAGCTAAAATGGATG
lncRNA drug resistance	target	GuideScan	lenti sgRNA(MS2)_puro opt (SAM)	XLOC_056761|XLOC_056761|10-gRNAs__1	CGCGGGGCACTGGATTCGCG			CCTTTAAATTTGAGGCGAAATGTGG	CTTCGAATGTCAGCTAAAATGGATG
lncRNA drug resistance	target	GuideScan	lenti sgRNA(MS2)_puro opt (SAM)	XLOC_056761|XLOC_056761|10-gRNAs__16	GAGAGCCGGGCGACGGTACG			CCTTTAAATTTGAGGCGAAATGTGG	CTTCGAATGTCAGCTAAAATGGATG
lncRNA drug resistance	target	GuideScan	lenti sgRNA(MS2)_puro opt (SAM)	XLOC_056761|XLOC_056761|10-gRNAs__17	AGAGCCGGGCGACGGTACGC			CCTTTAAATTTGAGGCGAAATGTGG	CTTCGAATGTCAGCTAAAATGGATG
lncRNA drug resistance	target	GuideScan	lenti sgRNA(MS2)_puro opt (SAM)	XLOC_056761|XLOC_056761|10-gRNAs__15	TCGCCCCGCGTACCGTCGCC			CCTTTAAATTTGAGGCGAAATGTGG	CTTCGAATGTCAGCTAAAATGGATG
lncRNA drug resistance	target	GuideScan	lenti sgRNA(MS2)_puro opt (SAM)	XLOC_056761|XLOC_056761|10-gRNAs__9	CGCCGAGATGCAGACGCTGA			CCTTTAAATTTGAGGCGAAATGTGG	CTTCGAATGTCAGCTAAAATGGATG
lncRNA drug resistance	target	GuideScan	lenti sgRNA(MS2)_puro opt (SAM)	XLOC_056761|XLOC_056761|10-gRNAs__13	AGAGCGTGGTCGCGGGGCAC			CCTTTAAATTTGAGGCGAAATGTGG	CTTCGAATGTCAGCTAAAATGGATG
lncRNA drug resistance	target	GuideScan	lenti sgRNA(MS2)_puro opt (SAM)	XLOC_056761|XLOC_056761|10-gRNAs__4	CGACCACTCACCCAGACTGT			CCTTTAAATTTGAGGCGAAATGTGG	CTTCGAATGTCAGCTAAAATGGATG
lncRNA drug resistance	target	GuideScan	lenti sgRNA(MS2)_puro opt (SAM)	XLOC_056761|XLOC_056761|10-gRNAs__7	GCCGCTCTCCCGGGGTTTCG			CCTTTAAATTTGAGGCGAAATGTGG	CTTCGAATGTCAGCTAAAATGGATG
lncRNA drug resistance	target	GuideScan	lenti sgRNA(MS2)_puro opt (SAM)	XLOC_056761|XLOC_056761|10-gRNAs__2	CTGTCCCGGTAGCTGCGAGA			CCTTTAAATTTGAGGCGAAATGTGG	CTTCGAATGTCAGCTAAAATGGATG
lncRNA drug resistance	target	GuideScan	lenti sgRNA(MS2)_puro opt (SAM)	XLOC_056761|XLOC_056761|10-gRNAs__12	TCCGTTGCTTGGATCAGTCT			CCTTTAAATTTGAGGCGAAATGTGG	CTTCGAATGTCAGCTAAAATGGATG
lncRNA drug resistance	target	GuideScan	lenti sgRNA(MS2)_puro opt (SAM)	XLOC_060498|XLOC_060498|10-gRNAs__5	CGTTCTCCAGCCATGGACGT			CCTTTAAATTTGAGGCGAAATGTGG	CTTCGAATGTCAGCTAAAATGGATG
lncRNA drug resistance	target	GuideScan	lenti sgRNA(MS2)_puro opt (SAM)	XLOC_060498|XLOC_060498|10-gRNAs__4	CTGGATCCCACGTCCATGGC			CCTTTAAATTTGAGGCGAAATGTGG	CTTCGAATGTCAGCTAAAATGGATG
lncRNA drug resistance	target	GuideScan	lenti sgRNA(MS2)_puro opt (SAM)	XLOC_060498|XLOC_060498|10-gRNAs__8	GGAGAACGTATGTTCCTGTG			CCTTTAAATTTGAGGCGAAATGTGG	CTTCGAATGTCAGCTAAAATGGATG
lncRNA drug resistance	target	GuideScan	lenti sgRNA(MS2)_puro opt (SAM)	XLOC_060498|XLOC_060498|10-gRNAs__2	CTTCCTGGATCCCACGTCCA			CCTTTAAATTTGAGGCGAAATGTGG	CTTCGAATGTCAGCTAAAATGGATG
lncRNA drug resistance	target	GuideScan	lenti sgRNA(MS2)_puro opt (SAM)	XLOC_060498|XLOC_060498|10-gRNAs__9	GAGAACGTATGTTCCTGTGT			CCTTTAAATTTGAGGCGAAATGTGG	CTTCGAATGTCAGCTAAAATGGATG
lncRNA drug resistance	target	GuideScan	lenti sgRNA(MS2)_puro opt (SAM)	XLOC_060498|XLOC_060498|10-gRNAs__7	GAACATACGTTCTCCAGCCA			CCTTTAAATTTGAGGCGAAATGTGG	CTTCGAATGTCAGCTAAAATGGATG
lncRNA drug resistance	target	GuideScan	lenti sgRNA(MS2)_puro opt (SAM)	XLOC_060498|XLOC_060498|10-gRNAs__6	ACGTTCTCCAGCCATGGACG			CCTTTAAATTTGAGGCGAAATGTGG	CTTCGAATGTCAGCTAAAATGGATG
lncRNA drug resistance	target	GuideScan	lenti sgRNA(MS2)_puro opt (SAM)	XLOC_060498|XLOC_060498|10-gRNAs__10	AGAACGTATGTTCCTGTGTG			CCTTTAAATTTGAGGCGAAATGTGG	CTTCGAATGTCAGCTAAAATGGATG
lncRNA drug resistance	target	GuideScan	lenti sgRNA(MS2)_puro opt (SAM)	XLOC_060498|XLOC_060498|10-gRNAs__11	CGGTGCTGGCTGCCCCACAC			CCTTTAAATTTGAGGCGAAATGTGG	CTTCGAATGTCAGCTAAAATGGATG
lncRNA drug resistance	target	GuideScan	lenti sgRNA(MS2)_puro opt (SAM)	XLOC_060498|XLOC_060498|10-gRNAs__3	CAGCCATGGACGTGGGATCC			CCTTTAAATTTGAGGCGAAATGTGG	CTTCGAATGTCAGCTAAAATGGATG
lncRNA drug resistance	target	GuideScan	lenti sgRNA(MS2)_puro opt (SAM)	XLOC_060942|XLOC_060942|10-gRNAs__20	CACCCTGGCCGAGGGTATAA			CCTTTAAATTTGAGGCGAAATGTGG	CTTCGAATGTCAGCTAAAATGGATG
lncRNA drug resistance	target	GuideScan	lenti sgRNA(MS2)_puro opt (SAM)	XLOC_060942|XLOC_060942|10-gRNAs__4	CATTATACCCTCGGCCAGGG			CCTTTAAATTTGAGGCGAAATGTGG	CTTCGAATGTCAGCTAAAATGGATG
lncRNA drug resistance	target	GuideScan	lenti sgRNA(MS2)_puro opt (SAM)	XLOC_060942|XLOC_060942|10-gRNAs__9	TTCCATTATACCCTCGGCCA			CCTTTAAATTTGAGGCGAAATGTGG	CTTCGAATGTCAGCTAAAATGGATG
lncRNA drug resistance	target	GuideScan	lenti sgRNA(MS2)_puro opt (SAM)	XLOC_060942|XLOC_060942|10-gRNAs__15	CTTCCATTATACCCTCGGCC			CCTTTAAATTTGAGGCGAAATGTGG	CTTCGAATGTCAGCTAAAATGGATG
lncRNA drug resistance	target	GuideScan	lenti sgRNA(MS2)_puro opt (SAM)	XLOC_060942|XLOC_060942|10-gRNAs__5	CTGGCCGAGGGTATAATGGA			CCTTTAAATTTGAGGCGAAATGTGG	CTTCGAATGTCAGCTAAAATGGATG
lncRNA drug resistance	target	GuideScan	lenti sgRNA(MS2)_puro opt (SAM)	XLOC_060942|XLOC_060942|10-gRNAs__11	TCCAACACACTTGTATCCCT			CCTTTAAATTTGAGGCGAAATGTGG	CTTCGAATGTCAGCTAAAATGGATG
lncRNA drug resistance	target	GuideScan	lenti sgRNA(MS2)_puro opt (SAM)	XLOC_060942|XLOC_060942|10-gRNAs__14	ATCCAACACACTTGTATCCC			CCTTTAAATTTGAGGCGAAATGTGG	CTTCGAATGTCAGCTAAAATGGATG
lncRNA drug resistance	target	GuideScan	lenti sgRNA(MS2)_puro opt (SAM)	XLOC_060942|XLOC_060942|10-gRNAs__6	GAAGGATGTCACAGGCAAGT			CCTTTAAATTTGAGGCGAAATGTGG	CTTCGAATGTCAGCTAAAATGGATG
lncRNA drug resistance	target	GuideScan	lenti sgRNA(MS2)_puro opt (SAM)	XLOC_060942|XLOC_060942|10-gRNAs__10	CCCCAGGGATACAAGTGTGT			CCTTTAAATTTGAGGCGAAATGTGG	CTTCGAATGTCAGCTAAAATGGATG
lncRNA drug resistance	target	GuideScan	lenti sgRNA(MS2)_puro opt (SAM)	XLOC_060942|XLOC_060942|10-gRNAs__7	TCAAGCACTGGGAACCACCC			CCTTTAAATTTGAGGCGAAATGTGG	CTTCGAATGTCAGCTAAAATGGATG
lncRNA drug resistance	target	GuideScan	lenti sgRNA(MS2)_puro opt (SAM)	XLOC_060954|XLOC_060954|10-gRNAs__15	TAGCATCCATAGGTATAATT			CCTTTAAATTTGAGGCGAAATGTGG	CTTCGAATGTCAGCTAAAATGGATG
lncRNA drug resistance	target	GuideScan	lenti sgRNA(MS2)_puro opt (SAM)	XLOC_060954|XLOC_060954|10-gRNAs__18	GGGCTCCCTGATGGGTCATT			CCTTTAAATTTGAGGCGAAATGTGG	CTTCGAATGTCAGCTAAAATGGATG
lncRNA drug resistance	target	GuideScan	lenti sgRNA(MS2)_puro opt (SAM)	XLOC_060954|XLOC_060954|10-gRNAs__12	CATAGGCCTAATTATACCTA			CCTTTAAATTTGAGGCGAAATGTGG	CTTCGAATGTCAGCTAAAATGGATG
lncRNA drug resistance	target	GuideScan	lenti sgRNA(MS2)_puro opt (SAM)	XLOC_060954|XLOC_060954|10-gRNAs__8	ATGGTGCCCAATGACCCATC			CCTTTAAATTTGAGGCGAAATGTGG	CTTCGAATGTCAGCTAAAATGGATG
lncRNA drug resistance	target	GuideScan	lenti sgRNA(MS2)_puro opt (SAM)	XLOC_060954|XLOC_060954|10-gRNAs__7	GTTGCTGTCTGGATCTGAAA			CCTTTAAATTTGAGGCGAAATGTGG	CTTCGAATGTCAGCTAAAATGGATG
lncRNA drug resistance	target	GuideScan	lenti sgRNA(MS2)_puro opt (SAM)	XLOC_060954|XLOC_060954|10-gRNAs__1	TGGTGCCCAATGACCCATCA			CCTTTAAATTTGAGGCGAAATGTGG	CTTCGAATGTCAGCTAAAATGGATG
lncRNA drug resistance	target	GuideScan	lenti sgRNA(MS2)_puro opt (SAM)	XLOC_060954|XLOC_060954|10-gRNAs__19	GGGGCTCCCTGATGGGTCAT			CCTTTAAATTTGAGGCGAAATGTGG	CTTCGAATGTCAGCTAAAATGGATG
lncRNA drug resistance	target	GuideScan	lenti sgRNA(MS2)_puro opt (SAM)	XLOC_060954|XLOC_060954|10-gRNAs__20	CATGGATTTTTTGACTTAAT			CCTTTAAATTTGAGGCGAAATGTGG	CTTCGAATGTCAGCTAAAATGGATG
lncRNA drug resistance	target	GuideScan	lenti sgRNA(MS2)_puro opt (SAM)	XLOC_060954|XLOC_060954|10-gRNAs__3	ACATAATAGCAGCATTGACA			CCTTTAAATTTGAGGCGAAATGTGG	CTTCGAATGTCAGCTAAAATGGATG
lncRNA drug resistance	target	GuideScan	lenti sgRNA(MS2)_puro opt (SAM)	XLOC_060954|XLOC_060954|10-gRNAs__4	TGCTATTATGTAGCATCCAT			CCTTTAAATTTGAGGCGAAATGTGG	CTTCGAATGTCAGCTAAAATGGATG
lncRNA drug resistance	target	GuideScan	lenti sgRNA(MS2)_puro opt (SAM)	XLOC_061970|XLOC_061970|10-gRNAs__9	TACCACAACAAACTGCAACT			CCTTTAAATTTGAGGCGAAATGTGG	CTTCGAATGTCAGCTAAAATGGATG
lncRNA drug resistance	target	GuideScan	lenti sgRNA(MS2)_puro opt (SAM)	XLOC_061970|XLOC_061970|10-gRNAs__6	GATCACAAGACGGTGGCTGA			CCTTTAAATTTGAGGCGAAATGTGG	CTTCGAATGTCAGCTAAAATGGATG
lncRNA drug resistance	target	GuideScan	lenti sgRNA(MS2)_puro opt (SAM)	XLOC_061970|XLOC_061970|10-gRNAs__12	AATTCCAAAGACGCCAAAGC			CCTTTAAATTTGAGGCGAAATGTGG	CTTCGAATGTCAGCTAAAATGGATG
lncRNA drug resistance	target	GuideScan	lenti sgRNA(MS2)_puro opt (SAM)	XLOC_061970|XLOC_061970|10-gRNAs__1	CAGACTGGATCACAAGACGG			CCTTTAAATTTGAGGCGAAATGTGG	CTTCGAATGTCAGCTAAAATGGATG
lncRNA drug resistance	target	GuideScan	lenti sgRNA(MS2)_puro opt (SAM)	XLOC_061970|XLOC_061970|10-gRNAs__11	GCCCCAGTTGCAGTTTGTTG			CCTTTAAATTTGAGGCGAAATGTGG	CTTCGAATGTCAGCTAAAATGGATG
lncRNA drug resistance	target	GuideScan	lenti sgRNA(MS2)_puro opt (SAM)	XLOC_061970|XLOC_061970|10-gRNAs__8	AATTGACTGGCTATCTCCCA			CCTTTAAATTTGAGGCGAAATGTGG	CTTCGAATGTCAGCTAAAATGGATG
lncRNA drug resistance	target	GuideScan	lenti sgRNA(MS2)_puro opt (SAM)	XLOC_061970|XLOC_061970|10-gRNAs__15	TCCTGTATGTGGGCACAGAC			CCTTTAAATTTGAGGCGAAATGTGG	CTTCGAATGTCAGCTAAAATGGATG
lncRNA drug resistance	target	GuideScan	lenti sgRNA(MS2)_puro opt (SAM)	XLOC_061970|XLOC_061970|10-gRNAs__18	CTCTACTTATCTCCTGTATG			CCTTTAAATTTGAGGCGAAATGTGG	CTTCGAATGTCAGCTAAAATGGATG
lncRNA drug resistance	target	GuideScan	lenti sgRNA(MS2)_puro opt (SAM)	XLOC_061970|XLOC_061970|10-gRNAs__20	ATTTCCTGCTTTGGCGTCTT			CCTTTAAATTTGAGGCGAAATGTGG	CTTCGAATGTCAGCTAAAATGGATG
lncRNA drug resistance	target	GuideScan	lenti sgRNA(MS2)_puro opt (SAM)	XLOC_061970|XLOC_061970|10-gRNAs__14	TCCAGTCTGTGCCCACATAC			CCTTTAAATTTGAGGCGAAATGTGG	CTTCGAATGTCAGCTAAAATGGATG
lncRNA drug resistance	target	GuideScan	lenti sgRNA(MS2)_puro opt (SAM)	XLOC_064040|XLOC_064040|10-gRNAs__2	GCCGCTATAATGATGTGAAA			CCTTTAAATTTGAGGCGAAATGTGG	CTTCGAATGTCAGCTAAAATGGATG
lncRNA drug resistance	target	GuideScan	lenti sgRNA(MS2)_puro opt (SAM)	XLOC_064040|XLOC_064040|10-gRNAs__10	CAAAGCACTTTGACATACTT			CCTTTAAATTTGAGGCGAAATGTGG	CTTCGAATGTCAGCTAAAATGGATG
lncRNA drug resistance	target	GuideScan	lenti sgRNA(MS2)_puro opt (SAM)	XLOC_064040|XLOC_064040|10-gRNAs__7	TAAACAAGTCTTTCCCACTA			CCTTTAAATTTGAGGCGAAATGTGG	CTTCGAATGTCAGCTAAAATGGATG
lncRNA drug resistance	target	GuideScan	lenti sgRNA(MS2)_puro opt (SAM)	XLOC_064040|XLOC_064040|10-gRNAs__3	GCCATTTCACATCATTATAG			CCTTTAAATTTGAGGCGAAATGTGG	CTTCGAATGTCAGCTAAAATGGATG
lncRNA drug resistance	target	GuideScan	lenti sgRNA(MS2)_puro opt (SAM)	XLOC_064040|XLOC_064040|10-gRNAs__11	CAAAGTATGTCAAAGTGCTT			CCTTTAAATTTGAGGCGAAATGTGG	CTTCGAATGTCAGCTAAAATGGATG
lncRNA drug resistance	target	GuideScan	lenti sgRNA(MS2)_puro opt (SAM)	XLOC_064040|XLOC_064040|10-gRNAs__9	CTTGTTTATCTTCTAACAAT			CCTTTAAATTTGAGGCGAAATGTGG	CTTCGAATGTCAGCTAAAATGGATG
lncRNA drug resistance	target	GuideScan	lenti sgRNA(MS2)_puro opt (SAM)	XLOC_064040|XLOC_064040|10-gRNAs__8	ACTTGTTTATCTTCTAACAA			CCTTTAAATTTGAGGCGAAATGTGG	CTTCGAATGTCAGCTAAAATGGATG
lncRNA drug resistance	target	GuideScan	lenti sgRNA(MS2)_puro opt (SAM)	XLOC_064040|XLOC_064040|10-gRNAs__6	CATCTTCAAAATTTTGGTGG			CCTTTAAATTTGAGGCGAAATGTGG	CTTCGAATGTCAGCTAAAATGGATG
lncRNA drug resistance	target	GuideScan	lenti sgRNA(MS2)_puro opt (SAM)	XLOC_064040|XLOC_064040|10-gRNAs__5	TGGCATCTTCAAAATTTTGG			CCTTTAAATTTGAGGCGAAATGTGG	CTTCGAATGTCAGCTAAAATGGATG
lncRNA drug resistance	target	GuideScan	lenti sgRNA(MS2)_puro opt (SAM)	XLOC_064040|XLOC_064040|10-gRNAs__1	ATACATACATATAATCTAGA			CCTTTAAATTTGAGGCGAAATGTGG	CTTCGAATGTCAGCTAAAATGGATG
lncRNA drug resistance	target	GuideScan	lenti sgRNA(MS2)_puro opt (SAM)	XLOC_065386|XLOC_065386|10-gRNAs__1	TAGGTGAAAAGTACCAAATG			CCTTTAAATTTGAGGCGAAATGTGG	CTTCGAATGTCAGCTAAAATGGATG
lncRNA drug resistance	target	GuideScan	lenti sgRNA(MS2)_puro opt (SAM)	XLOC_065458|XLOC_065458|10-gRNAs__1	TTGGCTTTACTTGAAGACTA			CCTTTAAATTTGAGGCGAAATGTGG	CTTCGAATGTCAGCTAAAATGGATG
lncRNA drug resistance	target	GuideScan	lenti sgRNA(MS2)_puro opt (SAM)	XLOC_065458|XLOC_065458|10-gRNAs__3	AGACCCATCCTTAACTGAGT			CCTTTAAATTTGAGGCGAAATGTGG	CTTCGAATGTCAGCTAAAATGGATG
lncRNA drug resistance	target	GuideScan	lenti sgRNA(MS2)_puro opt (SAM)	XLOC_065458|XLOC_065458|10-gRNAs__4	GTGCCCACTCAGTTAAGGAT			CCTTTAAATTTGAGGCGAAATGTGG	CTTCGAATGTCAGCTAAAATGGATG
lncRNA drug resistance	target	GuideScan	lenti sgRNA(MS2)_puro opt (SAM)	XLOC_065458|XLOC_065458|10-gRNAs__6	TATATTTGGTGGCGGCTGAT			CCTTTAAATTTGAGGCGAAATGTGG	CTTCGAATGTCAGCTAAAATGGATG
lncRNA drug resistance	target	GuideScan	lenti sgRNA(MS2)_puro opt (SAM)	XLOC_065458|XLOC_065458|10-gRNAs__2	GACAAGGCGTGGACTTAAGA			CCTTTAAATTTGAGGCGAAATGTGG	CTTCGAATGTCAGCTAAAATGGATG
lncRNA drug resistance	target	GuideScan	lenti sgRNA(MS2)_puro opt (SAM)	XLOC_065458|XLOC_065458|10-gRNAs__5	TTTGGTGGCGGCTGATTGGA			CCTTTAAATTTGAGGCGAAATGTGG	CTTCGAATGTCAGCTAAAATGGATG
lncRNA drug resistance	target	GuideScan	lenti sgRNA(MS2)_puro opt (SAM)	XLOC_065459|XLOC_065459|10-gRNAs__1	TACACTACAAGAAATGTTAA			CCTTTAAATTTGAGGCGAAATGTGG	CTTCGAATGTCAGCTAAAATGGATG
lncRNA drug resistance	target	GuideScan	lenti sgRNA(MS2)_puro opt (SAM)	XLOC_065459|XLOC_065459|10-gRNAs__3	TGTCATTTATTGGATGGTAG			CCTTTAAATTTGAGGCGAAATGTGG	CTTCGAATGTCAGCTAAAATGGATG
lncRNA drug resistance	target	GuideScan	lenti sgRNA(MS2)_puro opt (SAM)	XLOC_065459|XLOC_065459|10-gRNAs__2	ATGGGATGTCATTTATTGGA			CCTTTAAATTTGAGGCGAAATGTGG	CTTCGAATGTCAGCTAAAATGGATG
lncRNA drug resistance	target	GuideScan	lenti sgRNA(MS2)_puro opt (SAM)	XLOC_065459|XLOC_065459|10-gRNAs__4	AGTGGAATAAACAACAGTCT			CCTTTAAATTTGAGGCGAAATGTGG	CTTCGAATGTCAGCTAAAATGGATG
lncRNA drug resistance	target	GuideScan	lenti sgRNA(MS2)_puro opt (SAM)	XLOC_065459|XLOC_065459|10-gRNAs__5	AAAATTCACCACTCACAGTG			CCTTTAAATTTGAGGCGAAATGTGG	CTTCGAATGTCAGCTAAAATGGATG
lncRNA drug resistance	target	GuideScan	lenti sgRNA(MS2)_puro opt (SAM)	XLOC_065459|XLOC_065459|10-gRNAs__6	CTTTCTTGCCACACTGTGAG			CCTTTAAATTTGAGGCGAAATGTGG	CTTCGAATGTCAGCTAAAATGGATG
lncRNA drug resistance	target	GuideScan	lenti sgRNA(MS2)_puro opt (SAM)	XLOC_065566|XLOC_065566|10-gRNAs__3	AAGCGCTAGAGCTCACCCAC			CCTTTAAATTTGAGGCGAAATGTGG	CTTCGAATGTCAGCTAAAATGGATG
lncRNA drug resistance	target	GuideScan	lenti sgRNA(MS2)_puro opt (SAM)	XLOC_065566|XLOC_065566|10-gRNAs__6	CTAGAGCTCACCCACAGGTG			CCTTTAAATTTGAGGCGAAATGTGG	CTTCGAATGTCAGCTAAAATGGATG
lncRNA drug resistance	target	GuideScan	lenti sgRNA(MS2)_puro opt (SAM)	XLOC_065566|XLOC_065566|10-gRNAs__13	GAGATAACAGTCCTTAGGAT			CCTTTAAATTTGAGGCGAAATGTGG	CTTCGAATGTCAGCTAAAATGGATG
lncRNA drug resistance	target	GuideScan	lenti sgRNA(MS2)_puro opt (SAM)	XLOC_065566|XLOC_065566|10-gRNAs__16	CCTTTGAGATAACAGTCCTT			CCTTTAAATTTGAGGCGAAATGTGG	CTTCGAATGTCAGCTAAAATGGATG
lncRNA drug resistance	target	GuideScan	lenti sgRNA(MS2)_puro opt (SAM)	XLOC_065566|XLOC_065566|10-gRNAs__8	TGTCAAAAACGAAACTTACT			CCTTTAAATTTGAGGCGAAATGTGG	CTTCGAATGTCAGCTAAAATGGATG
lncRNA drug resistance	target	GuideScan	lenti sgRNA(MS2)_puro opt (SAM)	XLOC_065566|XLOC_065566|10-gRNAs__10	CCTAAGGACTGTTATCTCAA			CCTTTAAATTTGAGGCGAAATGTGG	CTTCGAATGTCAGCTAAAATGGATG
lncRNA drug resistance	target	GuideScan	lenti sgRNA(MS2)_puro opt (SAM)	XLOC_065566|XLOC_065566|10-gRNAs__20	TTGTCAAAAACGAAACTTAC			CCTTTAAATTTGAGGCGAAATGTGG	CTTCGAATGTCAGCTAAAATGGATG
lncRNA drug resistance	target	GuideScan	lenti sgRNA(MS2)_puro opt (SAM)	XLOC_065566|XLOC_065566|10-gRNAs__15	CTAAGGACTGTTATCTCAAA			CCTTTAAATTTGAGGCGAAATGTGG	CTTCGAATGTCAGCTAAAATGGATG
lncRNA drug resistance	target	GuideScan	lenti sgRNA(MS2)_puro opt (SAM)	XLOC_065566|XLOC_065566|10-gRNAs__9	TTTCCCTCAATCCAATCCTA			CCTTTAAATTTGAGGCGAAATGTGG	CTTCGAATGTCAGCTAAAATGGATG
lncRNA drug resistance	target	GuideScan	lenti sgRNA(MS2)_puro opt (SAM)	XLOC_065566|XLOC_065566|10-gRNAs__17	CAAATCTGAGTAAAAGTCTC			CCTTTAAATTTGAGGCGAAATGTGG	CTTCGAATGTCAGCTAAAATGGATG
lncRNA drug resistance	target	GuideScan	lenti sgRNA(MS2)_puro opt (SAM)	XLOC_065567|XLOC_065567|10-gRNAs__15	TCTCACCAATTTGTGTTGAT			CCTTTAAATTTGAGGCGAAATGTGG	CTTCGAATGTCAGCTAAAATGGATG
lncRNA drug resistance	target	GuideScan	lenti sgRNA(MS2)_puro opt (SAM)	XLOC_065567|XLOC_065567|10-gRNAs__11	GACCTAAAAGTCAGTGTCAT			CCTTTAAATTTGAGGCGAAATGTGG	CTTCGAATGTCAGCTAAAATGGATG
lncRNA drug resistance	target	GuideScan	lenti sgRNA(MS2)_puro opt (SAM)	XLOC_065567|XLOC_065567|10-gRNAs__7	TGACACTGACTTTTAGGTCC			CCTTTAAATTTGAGGCGAAATGTGG	CTTCGAATGTCAGCTAAAATGGATG
lncRNA drug resistance	target	GuideScan	lenti sgRNA(MS2)_puro opt (SAM)	XLOC_065567|XLOC_065567|10-gRNAs__17	TGCGGCCTATCAACACAAAT			CCTTTAAATTTGAGGCGAAATGTGG	CTTCGAATGTCAGCTAAAATGGATG
lncRNA drug resistance	target	GuideScan	lenti sgRNA(MS2)_puro opt (SAM)	XLOC_065567|XLOC_065567|10-gRNAs__9	CTAGATTTCAATGTCTATGT			CCTTTAAATTTGAGGCGAAATGTGG	CTTCGAATGTCAGCTAAAATGGATG
lncRNA drug resistance	target	GuideScan	lenti sgRNA(MS2)_puro opt (SAM)	XLOC_065567|XLOC_065567|10-gRNAs__16	GGAATGCATGCTAATGATTC			CCTTTAAATTTGAGGCGAAATGTGG	CTTCGAATGTCAGCTAAAATGGATG
lncRNA drug resistance	target	GuideScan	lenti sgRNA(MS2)_puro opt (SAM)	XLOC_065567|XLOC_065567|10-gRNAs__12	ATAGGCCGCAAAATGTTTCC			CCTTTAAATTTGAGGCGAAATGTGG	CTTCGAATGTCAGCTAAAATGGATG
lncRNA drug resistance	target	GuideScan	lenti sgRNA(MS2)_puro opt (SAM)	XLOC_065567|XLOC_065567|10-gRNAs__19	GGTAACCGGGTCTGGAGTTT			CCTTTAAATTTGAGGCGAAATGTGG	CTTCGAATGTCAGCTAAAATGGATG
lncRNA drug resistance	target	GuideScan	lenti sgRNA(MS2)_puro opt (SAM)	XLOC_065567|XLOC_065567|10-gRNAs__1	GTATTCTCTTAGTGTATTGG			CCTTTAAATTTGAGGCGAAATGTGG	CTTCGAATGTCAGCTAAAATGGATG
lncRNA drug resistance	target	GuideScan	lenti sgRNA(MS2)_puro opt (SAM)	XLOC_065567|XLOC_065567|10-gRNAs__4	TACCAGAGTGACCCCTGCAC			CCTTTAAATTTGAGGCGAAATGTGG	CTTCGAATGTCAGCTAAAATGGATG
lncRNA drug resistance	target	GuideScan	lenti sgRNA(MS2)_puro opt (SAM)	XLOC_065585|XLOC_065585|10-gRNAs__8	CTCGGCCTCTATTTCATCAA			CCTTTAAATTTGAGGCGAAATGTGG	CTTCGAATGTCAGCTAAAATGGATG
lncRNA drug resistance	target	GuideScan	lenti sgRNA(MS2)_puro opt (SAM)	XLOC_065585|XLOC_065585|10-gRNAs__16	AATAGGTCACCTATGACTTT			CCTTTAAATTTGAGGCGAAATGTGG	CTTCGAATGTCAGCTAAAATGGATG
lncRNA drug resistance	target	GuideScan	lenti sgRNA(MS2)_puro opt (SAM)	XLOC_065585|XLOC_065585|10-gRNAs__15	CGCCCCATAGTTTGGGTGAT			CCTTTAAATTTGAGGCGAAATGTGG	CTTCGAATGTCAGCTAAAATGGATG
lncRNA drug resistance	target	GuideScan	lenti sgRNA(MS2)_puro opt (SAM)	XLOC_065585|XLOC_065585|10-gRNAs__3	ATTAGAGGACTCCTGACAGT			CCTTTAAATTTGAGGCGAAATGTGG	CTTCGAATGTCAGCTAAAATGGATG
lncRNA drug resistance	target	GuideScan	lenti sgRNA(MS2)_puro opt (SAM)	XLOC_065585|XLOC_065585|10-gRNAs__19	GTGACCTATTTCTCCACTTT			CCTTTAAATTTGAGGCGAAATGTGG	CTTCGAATGTCAGCTAAAATGGATG
lncRNA drug resistance	target	GuideScan	lenti sgRNA(MS2)_puro opt (SAM)	XLOC_065585|XLOC_065585|10-gRNAs__9	AACGTTGACTTCCAACTGTC			CCTTTAAATTTGAGGCGAAATGTGG	CTTCGAATGTCAGCTAAAATGGATG
lncRNA drug resistance	target	GuideScan	lenti sgRNA(MS2)_puro opt (SAM)	XLOC_065585|XLOC_065585|10-gRNAs__13	GCTTTAGGAGCTTGGCGCCC			CCTTTAAATTTGAGGCGAAATGTGG	CTTCGAATGTCAGCTAAAATGGATG
lncRNA drug resistance	target	GuideScan	lenti sgRNA(MS2)_puro opt (SAM)	XLOC_065585|XLOC_065585|10-gRNAs__14	CTTTAGGAGCTTGGCGCCCC			CCTTTAAATTTGAGGCGAAATGTGG	CTTCGAATGTCAGCTAAAATGGATG
lncRNA drug resistance	target	GuideScan	lenti sgRNA(MS2)_puro opt (SAM)	XLOC_065585|XLOC_065585|10-gRNAs__5	CACCCAAACTATGGGGCGGA			CCTTTAAATTTGAGGCGAAATGTGG	CTTCGAATGTCAGCTAAAATGGATG
lncRNA drug resistance	target	GuideScan	lenti sgRNA(MS2)_puro opt (SAM)	XLOC_065585|XLOC_065585|10-gRNAs__1	TCTTGACTTAATCCTCCAAG			CCTTTAAATTTGAGGCGAAATGTGG	CTTCGAATGTCAGCTAAAATGGATG
lncRNA drug resistance	target	GuideScan	lenti sgRNA(MS2)_puro opt (SAM)	XLOC_065593|XLOC_065593|10-gRNAs__14	AAAACAGCAGCGCATTCGTG			CCTTTAAATTTGAGGCGAAATGTGG	CTTCGAATGTCAGCTAAAATGGATG
lncRNA drug resistance	target	GuideScan	lenti sgRNA(MS2)_puro opt (SAM)	XLOC_065593|XLOC_065593|10-gRNAs__3	CGCTGTAATAGGATTTTCAA			CCTTTAAATTTGAGGCGAAATGTGG	CTTCGAATGTCAGCTAAAATGGATG
lncRNA drug resistance	target	GuideScan	lenti sgRNA(MS2)_puro opt (SAM)	XLOC_065593|XLOC_065593|10-gRNAs__13	CGAATGCGCTGCTGTTTTAA			CCTTTAAATTTGAGGCGAAATGTGG	CTTCGAATGTCAGCTAAAATGGATG
lncRNA drug resistance	target	GuideScan	lenti sgRNA(MS2)_puro opt (SAM)	XLOC_065593|XLOC_065593|10-gRNAs__7	TCTCCGTGAATTTTCTAGTC			CCTTTAAATTTGAGGCGAAATGTGG	CTTCGAATGTCAGCTAAAATGGATG
lncRNA drug resistance	target	GuideScan	lenti sgRNA(MS2)_puro opt (SAM)	XLOC_065593|XLOC_065593|10-gRNAs__6	CACGGAGAAATTTTTGACAG			CCTTTAAATTTGAGGCGAAATGTGG	CTTCGAATGTCAGCTAAAATGGATG
lncRNA drug resistance	target	GuideScan	lenti sgRNA(MS2)_puro opt (SAM)	XLOC_065593|XLOC_065593|10-gRNAs__8	GAGCCAGACTAGAAAATTCA			CCTTTAAATTTGAGGCGAAATGTGG	CTTCGAATGTCAGCTAAAATGGATG
lncRNA drug resistance	target	GuideScan	lenti sgRNA(MS2)_puro opt (SAM)	XLOC_065593|XLOC_065593|10-gRNAs__12	AATATCAACGAATTTATATA			CCTTTAAATTTGAGGCGAAATGTGG	CTTCGAATGTCAGCTAAAATGGATG
lncRNA drug resistance	target	GuideScan	lenti sgRNA(MS2)_puro opt (SAM)	XLOC_065593|XLOC_065593|10-gRNAs__9	TATATTTACAGACTTTAGCA			CCTTTAAATTTGAGGCGAAATGTGG	CTTCGAATGTCAGCTAAAATGGATG
lncRNA drug resistance	target	GuideScan	lenti sgRNA(MS2)_puro opt (SAM)	XLOC_065593|XLOC_065593|10-gRNAs__11	AGTCTCAAAGGTCTCTTGAA			CCTTTAAATTTGAGGCGAAATGTGG	CTTCGAATGTCAGCTAAAATGGATG
lncRNA drug resistance	target	GuideScan	lenti sgRNA(MS2)_puro opt (SAM)	XLOC_065593|XLOC_065593|10-gRNAs__2	GGATTTTCAATGGTGAGTGA			CCTTTAAATTTGAGGCGAAATGTGG	CTTCGAATGTCAGCTAAAATGGATG
lncRNA drug resistance	target	GuideScan	lenti sgRNA(MS2)_puro opt (SAM)	XLOC_065594|XLOC_065594|10-gRNAs__11	ATACGTCTAAATAGAGGGGG			CCTTTAAATTTGAGGCGAAATGTGG	CTTCGAATGTCAGCTAAAATGGATG
lncRNA drug resistance	target	GuideScan	lenti sgRNA(MS2)_puro opt (SAM)	XLOC_065594|XLOC_065594|10-gRNAs__2	CATATACGTCTAAATAGAGG			CCTTTAAATTTGAGGCGAAATGTGG	CTTCGAATGTCAGCTAAAATGGATG
lncRNA drug resistance	target	GuideScan	lenti sgRNA(MS2)_puro opt (SAM)	XLOC_065594|XLOC_065594|10-gRNAs__13	ATGCATATACGTCTAAATAG			CCTTTAAATTTGAGGCGAAATGTGG	CTTCGAATGTCAGCTAAAATGGATG
lncRNA drug resistance	target	GuideScan	lenti sgRNA(MS2)_puro opt (SAM)	XLOC_065594|XLOC_065594|10-gRNAs__1	TTAACTAACAGAAACAGTCG			CCTTTAAATTTGAGGCGAAATGTGG	CTTCGAATGTCAGCTAAAATGGATG
lncRNA drug resistance	target	GuideScan	lenti sgRNA(MS2)_puro opt (SAM)	XLOC_065594|XLOC_065594|10-gRNAs__18	ACGACTGTTTCTGTTAGTTA			CCTTTAAATTTGAGGCGAAATGTGG	CTTCGAATGTCAGCTAAAATGGATG
lncRNA drug resistance	target	GuideScan	lenti sgRNA(MS2)_puro opt (SAM)	XLOC_065594|XLOC_065594|10-gRNAs__5	CTAACAGAAACAGTCGTGGT			CCTTTAAATTTGAGGCGAAATGTGG	CTTCGAATGTCAGCTAAAATGGATG
lncRNA drug resistance	target	GuideScan	lenti sgRNA(MS2)_puro opt (SAM)	XLOC_065594|XLOC_065594|10-gRNAs__17	CGACTGTTTCTGTTAGTTAA			CCTTTAAATTTGAGGCGAAATGTGG	CTTCGAATGTCAGCTAAAATGGATG
lncRNA drug resistance	target	GuideScan	lenti sgRNA(MS2)_puro opt (SAM)	XLOC_065594|XLOC_065594|10-gRNAs__4	TACGTCTAAATAGAGGGGGA			CCTTTAAATTTGAGGCGAAATGTGG	CTTCGAATGTCAGCTAAAATGGATG
lncRNA drug resistance	target	GuideScan	lenti sgRNA(MS2)_puro opt (SAM)	XLOC_065594|XLOC_065594|10-gRNAs__12	TGCATATACGTCTAAATAGA			CCTTTAAATTTGAGGCGAAATGTGG	CTTCGAATGTCAGCTAAAATGGATG
lncRNA drug resistance	target	GuideScan	lenti sgRNA(MS2)_puro opt (SAM)	XLOC_065594|XLOC_065594|10-gRNAs__9	TGGCAAATTTGTCTAGTCAA			CCTTTAAATTTGAGGCGAAATGTGG	CTTCGAATGTCAGCTAAAATGGATG
lncRNA drug resistance	target	GuideScan	lenti sgRNA(MS2)_puro opt (SAM)	XLOC_065595|FTMT22300007521.1|10-gRNAs__17	CGTCATTTCCGGGTCCGCTC			CCTTTAAATTTGAGGCGAAATGTGG	CTTCGAATGTCAGCTAAAATGGATG
lncRNA drug resistance	target	GuideScan	lenti sgRNA(MS2)_puro opt (SAM)	XLOC_065595|FTMT22300007521.1|10-gRNAs__16	GCGGACCCGGAAATGACGCC			CCTTTAAATTTGAGGCGAAATGTGG	CTTCGAATGTCAGCTAAAATGGATG
lncRNA drug resistance	target	GuideScan	lenti sgRNA(MS2)_puro opt (SAM)	XLOC_065595|FTMT22300007521.1|10-gRNAs__15	CGAGGTTTCCAGAGCGGACC			CCTTTAAATTTGAGGCGAAATGTGG	CTTCGAATGTCAGCTAAAATGGATG
lncRNA drug resistance	target	GuideScan	lenti sgRNA(MS2)_puro opt (SAM)	XLOC_065595|FTMT22300007521.1|10-gRNAs__13	GCCGAGTTAGTAATTCTTGA			CCTTTAAATTTGAGGCGAAATGTGG	CTTCGAATGTCAGCTAAAATGGATG
lncRNA drug resistance	target	GuideScan	lenti sgRNA(MS2)_puro opt (SAM)	XLOC_065595|FTMT22300007521.1|10-gRNAs__20	GCATCCCCTGGCGTCATTTC			CCTTTAAATTTGAGGCGAAATGTGG	CTTCGAATGTCAGCTAAAATGGATG
lncRNA drug resistance	target	GuideScan	lenti sgRNA(MS2)_puro opt (SAM)	XLOC_065595|FTMT22300007521.1|10-gRNAs__12	TGAAGGTGTGTCAGGTACAT			CCTTTAAATTTGAGGCGAAATGTGG	CTTCGAATGTCAGCTAAAATGGATG
lncRNA drug resistance	target	GuideScan	lenti sgRNA(MS2)_puro opt (SAM)	XLOC_065595|FTMT22300007521.1|10-gRNAs__10	TCAAGAATTACTAACTCGGC			CCTTTAAATTTGAGGCGAAATGTGG	CTTCGAATGTCAGCTAAAATGGATG
lncRNA drug resistance	target	GuideScan	lenti sgRNA(MS2)_puro opt (SAM)	XLOC_065595|FTMT22300007521.1|10-gRNAs__2	CCTTCCCTTCTAAACACACG			CCTTTAAATTTGAGGCGAAATGTGG	CTTCGAATGTCAGCTAAAATGGATG
lncRNA drug resistance	target	GuideScan	lenti sgRNA(MS2)_puro opt (SAM)	XLOC_065595|FTMT22300007521.1|10-gRNAs__4	GTCCGCTCTGGAAACCTCGG			CCTTTAAATTTGAGGCGAAATGTGG	CTTCGAATGTCAGCTAAAATGGATG
lncRNA drug resistance	target	GuideScan	lenti sgRNA(MS2)_puro opt (SAM)	XLOC_065595|FTMT22300007521.1|10-gRNAs__11	CCCCGTGTGTTTAGAAGGGA			CCTTTAAATTTGAGGCGAAATGTGG	CTTCGAATGTCAGCTAAAATGGATG
lncRNA drug resistance	target	GuideScan	lenti sgRNA(MS2)_puro opt (SAM)	XLOC_065780|XLOC_065780|10-gRNAs__7	GGGTCAAATTGCACTGAGTA			CCTTTAAATTTGAGGCGAAATGTGG	CTTCGAATGTCAGCTAAAATGGATG
lncRNA drug resistance	target	GuideScan	lenti sgRNA(MS2)_puro opt (SAM)	XLOC_065780|XLOC_065780|10-gRNAs__3	CCACTGACTCTCCATACTGC			CCTTTAAATTTGAGGCGAAATGTGG	CTTCGAATGTCAGCTAAAATGGATG
lncRNA drug resistance	target	GuideScan	lenti sgRNA(MS2)_puro opt (SAM)	XLOC_065780|XLOC_065780|10-gRNAs__12	GAGTAGGGAAAAGATCCATT			CCTTTAAATTTGAGGCGAAATGTGG	CTTCGAATGTCAGCTAAAATGGATG
lncRNA drug resistance	target	GuideScan	lenti sgRNA(MS2)_puro opt (SAM)	XLOC_065780|XLOC_065780|10-gRNAs__15	AGCTTTTTAATCCTGCAGTA			CCTTTAAATTTGAGGCGAAATGTGG	CTTCGAATGTCAGCTAAAATGGATG
lncRNA drug resistance	target	GuideScan	lenti sgRNA(MS2)_puro opt (SAM)	XLOC_065780|XLOC_065780|10-gRNAs__18	CTCTGCTTATATGGACAATA			CCTTTAAATTTGAGGCGAAATGTGG	CTTCGAATGTCAGCTAAAATGGATG
lncRNA drug resistance	target	GuideScan	lenti sgRNA(MS2)_puro opt (SAM)	XLOC_065780|XLOC_065780|10-gRNAs__5	AGGGTCAAATTGCACTGAGT			CCTTTAAATTTGAGGCGAAATGTGG	CTTCGAATGTCAGCTAAAATGGATG
lncRNA drug resistance	target	GuideScan	lenti sgRNA(MS2)_puro opt (SAM)	XLOC_065780|XLOC_065780|10-gRNAs__6	TCTGCTTATATGGACAATAA			CCTTTAAATTTGAGGCGAAATGTGG	CTTCGAATGTCAGCTAAAATGGATG
lncRNA drug resistance	target	GuideScan	lenti sgRNA(MS2)_puro opt (SAM)	XLOC_065780|XLOC_065780|10-gRNAs__19	CAGCAATATCTCCTTTTATT			CCTTTAAATTTGAGGCGAAATGTGG	CTTCGAATGTCAGCTAAAATGGATG
lncRNA drug resistance	target	GuideScan	lenti sgRNA(MS2)_puro opt (SAM)	XLOC_065780|XLOC_065780|10-gRNAs__10	GTAAAGAAGTTGGGGACATA			CCTTTAAATTTGAGGCGAAATGTGG	CTTCGAATGTCAGCTAAAATGGATG
lncRNA drug resistance	target	GuideScan	lenti sgRNA(MS2)_puro opt (SAM)	XLOC_065780|XLOC_065780|10-gRNAs__8	TGGGGACATAAGGCTGCTGC			CCTTTAAATTTGAGGCGAAATGTGG	CTTCGAATGTCAGCTAAAATGGATG
lncRNA drug resistance	target	GuideScan	lenti sgRNA(MS2)_puro opt (SAM)	XLOC_066509|MICT00000297935.1|5-gRNAs__9	GAAAGTTTGCGGTAACAAGA			CCTTTAAATTTGAGGCGAAATGTGG	CTTCGAATGTCAGCTAAAATGGATG
lncRNA drug resistance	target	GuideScan	lenti sgRNA(MS2)_puro opt (SAM)	XLOC_066509|MICT00000297935.1|5-gRNAs__18	CCTTCCCTTGGTCATCAAAC			CCTTTAAATTTGAGGCGAAATGTGG	CTTCGAATGTCAGCTAAAATGGATG
lncRNA drug resistance	target	GuideScan	lenti sgRNA(MS2)_puro opt (SAM)	XLOC_066509|MICT00000297935.1|5-gRNAs__11	TTGGTCATCAAACTGGAGAC			CCTTTAAATTTGAGGCGAAATGTGG	CTTCGAATGTCAGCTAAAATGGATG
lncRNA drug resistance	target	GuideScan	lenti sgRNA(MS2)_puro opt (SAM)	XLOC_066509|MICT00000297935.1|5-gRNAs__13	AGGGAAGGTCCTGACTCACT			CCTTTAAATTTGAGGCGAAATGTGG	CTTCGAATGTCAGCTAAAATGGATG
lncRNA drug resistance	target	GuideScan	lenti sgRNA(MS2)_puro opt (SAM)	XLOC_066509|MICT00000297935.1|5-gRNAs__4	GCTTATGAAGGGTAACAAGG			CCTTTAAATTTGAGGCGAAATGTGG	CTTCGAATGTCAGCTAAAATGGATG
lncRNA drug resistance	target	GuideScan	lenti sgRNA(MS2)_puro opt (SAM)	XLOC_066509|XLOC_066509|5-gRNAs__16	TCAGGGAGATCCCGGTCACT			CCTTTAAATTTGAGGCGAAATGTGG	CTTCGAATGTCAGCTAAAATGGATG
lncRNA drug resistance	target	GuideScan	lenti sgRNA(MS2)_puro opt (SAM)	XLOC_066509|XLOC_066509|5-gRNAs__10	ACGTACTGCCTCCTACCCTC			CCTTTAAATTTGAGGCGAAATGTGG	CTTCGAATGTCAGCTAAAATGGATG
lncRNA drug resistance	target	GuideScan	lenti sgRNA(MS2)_puro opt (SAM)	XLOC_066509|XLOC_066509|5-gRNAs__3	AGTGACCGGGATCTCCCTGA			CCTTTAAATTTGAGGCGAAATGTGG	CTTCGAATGTCAGCTAAAATGGATG
lncRNA drug resistance	target	GuideScan	lenti sgRNA(MS2)_puro opt (SAM)	XLOC_066509|XLOC_066509|5-gRNAs__17	CTAGCGTCTCCCCCAGTGAC			CCTTTAAATTTGAGGCGAAATGTGG	CTTCGAATGTCAGCTAAAATGGATG
lncRNA drug resistance	target	GuideScan	lenti sgRNA(MS2)_puro opt (SAM)	XLOC_066509|XLOC_066509|5-gRNAs__20	CTCAGGGAGATCCCGGTCAC			CCTTTAAATTTGAGGCGAAATGTGG	CTTCGAATGTCAGCTAAAATGGATG
lncRNA drug resistance	target	GuideScan	lenti sgRNA(MS2)_puro opt (SAM)	XLOC_067012|XLOC_067012|10-gRNAs__12	GCAACCTGTTCCGGCACTTG			CCTTTAAATTTGAGGCGAAATGTGG	CTTCGAATGTCAGCTAAAATGGATG
lncRNA drug resistance	target	GuideScan	lenti sgRNA(MS2)_puro opt (SAM)	XLOC_067012|XLOC_067012|10-gRNAs__7	TGCAATCTGTTCCGGGACTT			CCTTTAAATTTGAGGCGAAATGTGG	CTTCGAATGTCAGCTAAAATGGATG
lncRNA drug resistance	target	GuideScan	lenti sgRNA(MS2)_puro opt (SAM)	XLOC_067012|XLOC_067012|10-gRNAs__15	ATGCAACCTGTTCCGGTACC			CCTTTAAATTTGAGGCGAAATGTGG	CTTCGAATGTCAGCTAAAATGGATG
lncRNA drug resistance	target	GuideScan	lenti sgRNA(MS2)_puro opt (SAM)	XLOC_067012|XLOC_067012|10-gRNAs__13	TGAACCCCAAGTGCCGGAAC			CCTTTAAATTTGAGGCGAAATGTGG	CTTCGAATGTCAGCTAAAATGGATG
lncRNA drug resistance	target	GuideScan	lenti sgRNA(MS2)_puro opt (SAM)	XLOC_067012|XLOC_067012|10-gRNAs__9	GTTGCATGAGCCCCAAGTCC			CCTTTAAATTTGAGGCGAAATGTGG	CTTCGAATGTCAGCTAAAATGGATG
lncRNA drug resistance	target	GuideScan	lenti sgRNA(MS2)_puro opt (SAM)	XLOC_067012|XLOC_067012|10-gRNAs__14	GTTGCATGAACCCCAAGTGC			CCTTTAAATTTGAGGCGAAATGTGG	CTTCGAATGTCAGCTAAAATGGATG
lncRNA drug resistance	target	GuideScan	lenti sgRNA(MS2)_puro opt (SAM)	XLOC_067012|XLOC_067012|10-gRNAs__8	GCAATCTGTTCCGGGACTTG			CCTTTAAATTTGAGGCGAAATGTGG	CTTCGAATGTCAGCTAAAATGGATG
lncRNA drug resistance	target	GuideScan	lenti sgRNA(MS2)_puro opt (SAM)	XLOC_067012|XLOC_067012|10-gRNAs__11	TGCAACCTGTTCCGGCACTT			CCTTTAAATTTGAGGCGAAATGTGG	CTTCGAATGTCAGCTAAAATGGATG
lncRNA drug resistance	target	GuideScan	lenti sgRNA(MS2)_puro opt (SAM)	XLOC_067012|XLOC_067012|10-gRNAs__3	TCATGAGGGCACCTTGTGAC			CCTTTAAATTTGAGGCGAAATGTGG	CTTCGAATGTCAGCTAAAATGGATG
lncRNA drug resistance	target	GuideScan	lenti sgRNA(MS2)_puro opt (SAM)	XLOC_067012|XLOC_067012|10-gRNAs__10	ATGCAACCTGTTCCGGCACT			CCTTTAAATTTGAGGCGAAATGTGG	CTTCGAATGTCAGCTAAAATGGATG
lncRNA drug resistance	target	GuideScan	lenti sgRNA(MS2)_puro opt (SAM)	XLOC_067207|XLOC_067207|10-gRNAs__5	TTAAAGGTTAGGCTGGGCAC			CCTTTAAATTTGAGGCGAAATGTGG	CTTCGAATGTCAGCTAAAATGGATG
lncRNA drug resistance	target	GuideScan	lenti sgRNA(MS2)_puro opt (SAM)	XLOC_067207|XLOC_067207|10-gRNAs__3	CATTTTTTAAAGGTTAGGCT			CCTTTAAATTTGAGGCGAAATGTGG	CTTCGAATGTCAGCTAAAATGGATG
lncRNA drug resistance	target	GuideScan	lenti sgRNA(MS2)_puro opt (SAM)	XLOC_067207|XLOC_067207|10-gRNAs__6	TAAAGGTTAGGCTGGGCACG			CCTTTAAATTTGAGGCGAAATGTGG	CTTCGAATGTCAGCTAAAATGGATG
lncRNA drug resistance	target	GuideScan	lenti sgRNA(MS2)_puro opt (SAM)	XLOC_067207|XLOC_067207|10-gRNAs__1	AAGTACATTTTTTAAAGGTT			CCTTTAAATTTGAGGCGAAATGTGG	CTTCGAATGTCAGCTAAAATGGATG
lncRNA drug resistance	target	GuideScan	lenti sgRNA(MS2)_puro opt (SAM)	XLOC_067207|XLOC_067207|10-gRNAs__2	ACATTTTTTAAAGGTTAGGC			CCTTTAAATTTGAGGCGAAATGTGG	CTTCGAATGTCAGCTAAAATGGATG
lncRNA drug resistance	target	GuideScan	lenti sgRNA(MS2)_puro opt (SAM)	XLOC_067207|XLOC_067207|10-gRNAs__4	TTTAAAGGTTAGGCTGGGCA			CCTTTAAATTTGAGGCGAAATGTGG	CTTCGAATGTCAGCTAAAATGGATG
lncRNA drug resistance	target	GuideScan	lenti sgRNA(MS2)_puro opt (SAM)	XLOC_067229|XLOC_067229|10-gRNAs__12	GTAGCAGCATTATATGGAGT			CCTTTAAATTTGAGGCGAAATGTGG	CTTCGAATGTCAGCTAAAATGGATG
lncRNA drug resistance	target	GuideScan	lenti sgRNA(MS2)_puro opt (SAM)	XLOC_067229|XLOC_067229|10-gRNAs__18	CATCAAGTAGCAGCATTATA			CCTTTAAATTTGAGGCGAAATGTGG	CTTCGAATGTCAGCTAAAATGGATG
lncRNA drug resistance	target	GuideScan	lenti sgRNA(MS2)_puro opt (SAM)	XLOC_067229|XLOC_067229|10-gRNAs__15	CAGCATGCTACATGTGATAT			CCTTTAAATTTGAGGCGAAATGTGG	CTTCGAATGTCAGCTAAAATGGATG
lncRNA drug resistance	target	GuideScan	lenti sgRNA(MS2)_puro opt (SAM)	XLOC_067229|XLOC_067229|10-gRNAs__9	TATGCCAGTTCCCACTCCAC			CCTTTAAATTTGAGGCGAAATGTGG	CTTCGAATGTCAGCTAAAATGGATG
lncRNA drug resistance	target	GuideScan	lenti sgRNA(MS2)_puro opt (SAM)	XLOC_067229|XLOC_067229|10-gRNAs__8	CCTCAGAGGCATTCTAGAGT			CCTTTAAATTTGAGGCGAAATGTGG	CTTCGAATGTCAGCTAAAATGGATG
lncRNA drug resistance	target	GuideScan	lenti sgRNA(MS2)_puro opt (SAM)	XLOC_067229|XLOC_067229|10-gRNAs__2	CCAACTCTAGAATGCCTCTG			CCTTTAAATTTGAGGCGAAATGTGG	CTTCGAATGTCAGCTAAAATGGATG
lncRNA drug resistance	target	GuideScan	lenti sgRNA(MS2)_puro opt (SAM)	XLOC_067229|XLOC_067229|10-gRNAs__10	TGCCTCTGAGGTTGAGCCAA			CCTTTAAATTTGAGGCGAAATGTGG	CTTCGAATGTCAGCTAAAATGGATG
lncRNA drug resistance	target	GuideScan	lenti sgRNA(MS2)_puro opt (SAM)	XLOC_067229|XLOC_067229|10-gRNAs__16	ATAAAGGAGGTGAGACTGTA			CCTTTAAATTTGAGGCGAAATGTGG	CTTCGAATGTCAGCTAAAATGGATG
lncRNA drug resistance	target	GuideScan	lenti sgRNA(MS2)_puro opt (SAM)	XLOC_067229|XLOC_067229|10-gRNAs__13	CTTGTGGTTTCTAGCTGCAA			CCTTTAAATTTGAGGCGAAATGTGG	CTTCGAATGTCAGCTAAAATGGATG
lncRNA drug resistance	target	GuideScan	lenti sgRNA(MS2)_puro opt (SAM)	XLOC_067229|XLOC_067229|10-gRNAs__3	AGTCTCACCTCCTTTATCAG			CCTTTAAATTTGAGGCGAAATGTGG	CTTCGAATGTCAGCTAAAATGGATG
lncRNA drug resistance	target	GuideScan	lenti sgRNA(MS2)_puro opt (SAM)	XLOC_067371|ENCT00000393102.1|10-gRNAs__2	AGACTCGGCCGAGACGCGGG			CCTTTAAATTTGAGGCGAAATGTGG	CTTCGAATGTCAGCTAAAATGGATG
lncRNA drug resistance	target	GuideScan	lenti sgRNA(MS2)_puro opt (SAM)	XLOC_067371|ENCT00000393102.1|10-gRNAs__9	GCGGAGACTCGGCCGAGACG			CCTTTAAATTTGAGGCGAAATGTGG	CTTCGAATGTCAGCTAAAATGGATG
lncRNA drug resistance	target	GuideScan	lenti sgRNA(MS2)_puro opt (SAM)	XLOC_067371|ENCT00000393102.1|10-gRNAs__16	CGGTCACGTGGCGCGCAGCC			CCTTTAAATTTGAGGCGAAATGTGG	CTTCGAATGTCAGCTAAAATGGATG
lncRNA drug resistance	target	GuideScan	lenti sgRNA(MS2)_puro opt (SAM)	XLOC_067371|ENCT00000393102.1|10-gRNAs__14	CGGAGACTCGGCCGAGACGC			CCTTTAAATTTGAGGCGAAATGTGG	CTTCGAATGTCAGCTAAAATGGATG
lncRNA drug resistance	target	GuideScan	lenti sgRNA(MS2)_puro opt (SAM)	XLOC_067371|ENCT00000393102.1|10-gRNAs__20	GCGGTCACGTGGCGCGCAGC			CCTTTAAATTTGAGGCGAAATGTGG	CTTCGAATGTCAGCTAAAATGGATG
lncRNA drug resistance	target	GuideScan	lenti sgRNA(MS2)_puro opt (SAM)	XLOC_067371|ENCT00000393102.1|10-gRNAs__5	GGAGACTCGGCCGAGACGCG			CCTTTAAATTTGAGGCGAAATGTGG	CTTCGAATGTCAGCTAAAATGGATG
lncRNA drug resistance	target	GuideScan	lenti sgRNA(MS2)_puro opt (SAM)	XLOC_067371|ENCT00000393102.1|10-gRNAs__12	ACGTGACCCGGCGCGGCGAG			CCTTTAAATTTGAGGCGAAATGTGG	CTTCGAATGTCAGCTAAAATGGATG
lncRNA drug resistance	target	GuideScan	lenti sgRNA(MS2)_puro opt (SAM)	XLOC_067371|ENCT00000393102.1|10-gRNAs__1	GAGACTCGGCCGAGACGCGG			CCTTTAAATTTGAGGCGAAATGTGG	CTTCGAATGTCAGCTAAAATGGATG
lncRNA drug resistance	target	GuideScan	lenti sgRNA(MS2)_puro opt (SAM)	XLOC_067371|ENCT00000393102.1|10-gRNAs__3	GGTCACGTGGCGCGGTCACG			CCTTTAAATTTGAGGCGAAATGTGG	CTTCGAATGTCAGCTAAAATGGATG
lncRNA drug resistance	target	GuideScan	lenti sgRNA(MS2)_puro opt (SAM)	XLOC_067371|ENCT00000393102.1|10-gRNAs__4	CCGCGCCACGTGACCCGGCG			CCTTTAAATTTGAGGCGAAATGTGG	CTTCGAATGTCAGCTAAAATGGATG
lncRNA drug resistance	target	GuideScan	lenti sgRNA(MS2)_puro opt (SAM)	XLOC_068389|XLOC_068389|10-gRNAs__10	ACAGCCTTAATAAGGGAGCC			CCTTTAAATTTGAGGCGAAATGTGG	CTTCGAATGTCAGCTAAAATGGATG
lncRNA drug resistance	target	GuideScan	lenti sgRNA(MS2)_puro opt (SAM)	XLOC_068389|XLOC_068389|10-gRNAs__16	CGCCCCTGGCTCCCTTATTA			CCTTTAAATTTGAGGCGAAATGTGG	CTTCGAATGTCAGCTAAAATGGATG
lncRNA drug resistance	target	GuideScan	lenti sgRNA(MS2)_puro opt (SAM)	XLOC_068389|XLOC_068389|10-gRNAs__4	GTATGTTCTCTCCTCAGCGA			CCTTTAAATTTGAGGCGAAATGTGG	CTTCGAATGTCAGCTAAAATGGATG
lncRNA drug resistance	target	GuideScan	lenti sgRNA(MS2)_puro opt (SAM)	XLOC_068389|XLOC_068389|10-gRNAs__17	GCGACGGCCTGTCACCTTCC			CCTTTAAATTTGAGGCGAAATGTGG	CTTCGAATGTCAGCTAAAATGGATG
lncRNA drug resistance	target	GuideScan	lenti sgRNA(MS2)_puro opt (SAM)	XLOC_068389|XLOC_068389|10-gRNAs__18	GAGCCTGAACAGCCTTAATA			CCTTTAAATTTGAGGCGAAATGTGG	CTTCGAATGTCAGCTAAAATGGATG
lncRNA drug resistance	target	GuideScan	lenti sgRNA(MS2)_puro opt (SAM)	XLOC_068389|XLOC_068389|10-gRNAs__8	AGCCTGAACAGCCTTAATAA			CCTTTAAATTTGAGGCGAAATGTGG	CTTCGAATGTCAGCTAAAATGGATG
lncRNA drug resistance	target	GuideScan	lenti sgRNA(MS2)_puro opt (SAM)	XLOC_068389|XLOC_068389|10-gRNAs__1	AAGGTGACAGGCCGTCGCTG			CCTTTAAATTTGAGGCGAAATGTGG	CTTCGAATGTCAGCTAAAATGGATG
lncRNA drug resistance	target	GuideScan	lenti sgRNA(MS2)_puro opt (SAM)	XLOC_068389|XLOC_068389|10-gRNAs__6	CAGCCTTAATAAGGGAGCCA			CCTTTAAATTTGAGGCGAAATGTGG	CTTCGAATGTCAGCTAAAATGGATG
lncRNA drug resistance	target	GuideScan	lenti sgRNA(MS2)_puro opt (SAM)	XLOC_068389|XLOC_068389|10-gRNAs__14	GTTTCTTGGGACTCCGCCCC			CCTTTAAATTTGAGGCGAAATGTGG	CTTCGAATGTCAGCTAAAATGGATG
lncRNA drug resistance	target	GuideScan	lenti sgRNA(MS2)_puro opt (SAM)	XLOC_068389|XLOC_068389|10-gRNAs__19	CTCCCTTATTAAGGCTGTTC			CCTTTAAATTTGAGGCGAAATGTGG	CTTCGAATGTCAGCTAAAATGGATG
lncRNA drug resistance	target	GuideScan	lenti sgRNA(MS2)_puro opt (SAM)	XLOC_071857|XLOC_071857|10-gRNAs__1	AGGTATTTTATAGTGCTACA			CCTTTAAATTTGAGGCGAAATGTGG	CTTCGAATGTCAGCTAAAATGGATG
lncRNA drug resistance	target	GuideScan	lenti sgRNA(MS2)_puro opt (SAM)	XLOC_071857|XLOC_071857|10-gRNAs__3	TCTTTATCGATAGCAAAAAA			CCTTTAAATTTGAGGCGAAATGTGG	CTTCGAATGTCAGCTAAAATGGATG
lncRNA drug resistance	target	GuideScan	lenti sgRNA(MS2)_puro opt (SAM)	XLOC_071857|XLOC_071857|10-gRNAs__2	ATACTTTTTGCAATGTAATT			CCTTTAAATTTGAGGCGAAATGTGG	CTTCGAATGTCAGCTAAAATGGATG
lncRNA drug resistance	target	GuideScan	lenti sgRNA(MS2)_puro opt (SAM)	XLOC_072199|XLOC_072199|10-gRNAs__2	GTGGCCACGTCACTAAGAGC			CCTTTAAATTTGAGGCGAAATGTGG	CTTCGAATGTCAGCTAAAATGGATG
lncRNA drug resistance	target	GuideScan	lenti sgRNA(MS2)_puro opt (SAM)	XLOC_072199|XLOC_072199|10-gRNAs__3	TTGACCAGCTCTTAGTGACG			CCTTTAAATTTGAGGCGAAATGTGG	CTTCGAATGTCAGCTAAAATGGATG
lncRNA drug resistance	target	GuideScan	lenti sgRNA(MS2)_puro opt (SAM)	XLOC_072199|XLOC_072199|10-gRNAs__5	GCTGGTCAATTGCATGTGAT			CCTTTAAATTTGAGGCGAAATGTGG	CTTCGAATGTCAGCTAAAATGGATG
lncRNA drug resistance	target	GuideScan	lenti sgRNA(MS2)_puro opt (SAM)	XLOC_072199|XLOC_072199|10-gRNAs__4	AGCTGGTCAATTGCATGTGA			CCTTTAAATTTGAGGCGAAATGTGG	CTTCGAATGTCAGCTAAAATGGATG
lncRNA drug resistance	target	GuideScan	lenti sgRNA(MS2)_puro opt (SAM)	XLOC_072199|XLOC_072199|10-gRNAs__7	TTGGGATGTGTCATAATGAA			CCTTTAAATTTGAGGCGAAATGTGG	CTTCGAATGTCAGCTAAAATGGATG
lncRNA drug resistance	target	GuideScan	lenti sgRNA(MS2)_puro opt (SAM)	XLOC_072199|XLOC_072199|10-gRNAs__8	TGGGATGTGTCATAATGAAA			CCTTTAAATTTGAGGCGAAATGTGG	CTTCGAATGTCAGCTAAAATGGATG
lncRNA drug resistance	target	GuideScan	lenti sgRNA(MS2)_puro opt (SAM)	XLOC_072199|XLOC_072199|10-gRNAs__1	TAAAGACTGCATTGTTAGCC			CCTTTAAATTTGAGGCGAAATGTGG	CTTCGAATGTCAGCTAAAATGGATG
lncRNA drug resistance	target	GuideScan	lenti sgRNA(MS2)_puro opt (SAM)	XLOC_072199|XLOC_072199|10-gRNAs__6	AAGTAAAATGTTTAACTTTT			CCTTTAAATTTGAGGCGAAATGTGG	CTTCGAATGTCAGCTAAAATGGATG
lncRNA drug resistance	target	GuideScan	lenti sgRNA(MS2)_puro opt (SAM)	XLOC_072434|XLOC_072434|10-gRNAs__3	AACCCGAGTCACAGGAATGG			CCTTTAAATTTGAGGCGAAATGTGG	CTTCGAATGTCAGCTAAAATGGATG
lncRNA drug resistance	target	GuideScan	lenti sgRNA(MS2)_puro opt (SAM)	XLOC_072434|XLOC_072434|10-gRNAs__8	CAGAGCAAAACCCGAGTCAC			CCTTTAAATTTGAGGCGAAATGTGG	CTTCGAATGTCAGCTAAAATGGATG
lncRNA drug resistance	target	GuideScan	lenti sgRNA(MS2)_puro opt (SAM)	XLOC_072434|XLOC_072434|10-gRNAs__11	CTCGGGTTTTGCTCTGCGCT			CCTTTAAATTTGAGGCGAAATGTGG	CTTCGAATGTCAGCTAAAATGGATG
lncRNA drug resistance	target	GuideScan	lenti sgRNA(MS2)_puro opt (SAM)	XLOC_072434|XLOC_072434|10-gRNAs__9	CTCTGCTCTGTACAGACGCT			CCTTTAAATTTGAGGCGAAATGTGG	CTTCGAATGTCAGCTAAAATGGATG
lncRNA drug resistance	target	GuideScan	lenti sgRNA(MS2)_puro opt (SAM)	XLOC_072434|XLOC_072434|10-gRNAs__16	GACGCTTGGTGAACTGAAAC			CCTTTAAATTTGAGGCGAAATGTGG	CTTCGAATGTCAGCTAAAATGGATG
lncRNA drug resistance	target	GuideScan	lenti sgRNA(MS2)_puro opt (SAM)	XLOC_072434|XLOC_072434|10-gRNAs__17	CCTGGCCACTCAGCCGAGCT			CCTTTAAATTTGAGGCGAAATGTGG	CTTCGAATGTCAGCTAAAATGGATG
lncRNA drug resistance	target	GuideScan	lenti sgRNA(MS2)_puro opt (SAM)	XLOC_072434|XLOC_072434|10-gRNAs__4	CAAAACCCGAGTCACAGGAA			CCTTTAAATTTGAGGCGAAATGTGG	CTTCGAATGTCAGCTAAAATGGATG
lncRNA drug resistance	target	GuideScan	lenti sgRNA(MS2)_puro opt (SAM)	XLOC_072434|XLOC_072434|10-gRNAs__2	GAGGCCTGCACAAGCAGTCG			CCTTTAAATTTGAGGCGAAATGTGG	CTTCGAATGTCAGCTAAAATGGATG
lncRNA drug resistance	target	GuideScan	lenti sgRNA(MS2)_puro opt (SAM)	XLOC_072434|XLOC_072434|10-gRNAs__13	GCTTCCCCGACTGCTTGTGC			CCTTTAAATTTGAGGCGAAATGTGG	CTTCGAATGTCAGCTAAAATGGATG
lncRNA drug resistance	target	GuideScan	lenti sgRNA(MS2)_puro opt (SAM)	XLOC_072434|XLOC_072434|10-gRNAs__10	TTGCCACCATTCCTGTGACT			CCTTTAAATTTGAGGCGAAATGTGG	CTTCGAATGTCAGCTAAAATGGATG
lncRNA drug resistance	target	GuideScan	lenti sgRNA(MS2)_puro opt (SAM)	XLOC_072739|XLOC_072739|10-gRNAs__10	GGGTGTGTCCGATAAAAACT			CCTTTAAATTTGAGGCGAAATGTGG	CTTCGAATGTCAGCTAAAATGGATG
lncRNA drug resistance	target	GuideScan	lenti sgRNA(MS2)_puro opt (SAM)	XLOC_072739|XLOC_072739|10-gRNAs__3	GTCATTGGTAGCATCCATTG			CCTTTAAATTTGAGGCGAAATGTGG	CTTCGAATGTCAGCTAAAATGGATG
lncRNA drug resistance	target	GuideScan	lenti sgRNA(MS2)_puro opt (SAM)	XLOC_072739|XLOC_072739|10-gRNAs__1	AAGACAGGATATACACGCGG			CCTTTAAATTTGAGGCGAAATGTGG	CTTCGAATGTCAGCTAAAATGGATG
lncRNA drug resistance	target	GuideScan	lenti sgRNA(MS2)_puro opt (SAM)	XLOC_072739|XLOC_072739|10-gRNAs__15	ATGGTACCTCGGGTCGCTGC			CCTTTAAATTTGAGGCGAAATGTGG	CTTCGAATGTCAGCTAAAATGGATG
lncRNA drug resistance	target	GuideScan	lenti sgRNA(MS2)_puro opt (SAM)	XLOC_072739|XLOC_072739|10-gRNAs__6	GGTGTGTCCGATAAAAACTT			CCTTTAAATTTGAGGCGAAATGTGG	CTTCGAATGTCAGCTAAAATGGATG
lncRNA drug resistance	target	GuideScan	lenti sgRNA(MS2)_puro opt (SAM)	XLOC_072739|XLOC_072739|10-gRNAs__8	CAGCTAAATTGATGGTACCT			CCTTTAAATTTGAGGCGAAATGTGG	CTTCGAATGTCAGCTAAAATGGATG
lncRNA drug resistance	target	GuideScan	lenti sgRNA(MS2)_puro opt (SAM)	XLOC_072739|XLOC_072739|10-gRNAs__2	CCACTCTCCAAATAACGCAG			CCTTTAAATTTGAGGCGAAATGTGG	CTTCGAATGTCAGCTAAAATGGATG
lncRNA drug resistance	target	GuideScan	lenti sgRNA(MS2)_puro opt (SAM)	XLOC_072739|XLOC_072739|10-gRNAs__11	AGCTAAATTGATGGTACCTC			CCTTTAAATTTGAGGCGAAATGTGG	CTTCGAATGTCAGCTAAAATGGATG
lncRNA drug resistance	target	GuideScan	lenti sgRNA(MS2)_puro opt (SAM)	XLOC_072739|XLOC_072739|10-gRNAs__12	CTCTGCGTTATTTGGAGAGT			CCTTTAAATTTGAGGCGAAATGTGG	CTTCGAATGTCAGCTAAAATGGATG
lncRNA drug resistance	target	GuideScan	lenti sgRNA(MS2)_puro opt (SAM)	XLOC_072739|XLOC_072739|10-gRNAs__9	CCTCTGCGTTATTTGGAGAG			CCTTTAAATTTGAGGCGAAATGTGG	CTTCGAATGTCAGCTAAAATGGATG
lncRNA drug resistance	target	GuideScan	lenti sgRNA(MS2)_puro opt (SAM)	XLOC_072851|XLOC_072851|10-gRNAs__2	CGACATCTTGGGGGCGCCTT			CCTTTAAATTTGAGGCGAAATGTGG	CTTCGAATGTCAGCTAAAATGGATG
lncRNA drug resistance	target	GuideScan	lenti sgRNA(MS2)_puro opt (SAM)	XLOC_072851|XLOC_072851|10-gRNAs__3	ACTGTACAGCCCTTGTGACG			CCTTTAAATTTGAGGCGAAATGTGG	CTTCGAATGTCAGCTAAAATGGATG
lncRNA drug resistance	target	GuideScan	lenti sgRNA(MS2)_puro opt (SAM)	XLOC_072851|XLOC_072851|10-gRNAs__1	GCGCCCCCAAGATGTCGCAA			CCTTTAAATTTGAGGCGAAATGTGG	CTTCGAATGTCAGCTAAAATGGATG
lncRNA drug resistance	target	GuideScan	lenti sgRNA(MS2)_puro opt (SAM)	XLOC_073566|XLOC_073566|10-gRNAs__12	CAGGTAAGACGCGCATGCGC			CCTTTAAATTTGAGGCGAAATGTGG	CTTCGAATGTCAGCTAAAATGGATG
lncRNA drug resistance	target	GuideScan	lenti sgRNA(MS2)_puro opt (SAM)	XLOC_073566|XLOC_073566|10-gRNAs__11	AAGACGCGCATGCGCGGGAG			CCTTTAAATTTGAGGCGAAATGTGG	CTTCGAATGTCAGCTAAAATGGATG
lncRNA drug resistance	target	GuideScan	lenti sgRNA(MS2)_puro opt (SAM)	XLOC_073566|XLOC_073566|10-gRNAs__3	ACTTCTCCGAGCGTGACGTG			CCTTTAAATTTGAGGCGAAATGTGG	CTTCGAATGTCAGCTAAAATGGATG
lncRNA drug resistance	target	GuideScan	lenti sgRNA(MS2)_puro opt (SAM)	XLOC_073566|XLOC_073566|10-gRNAs__2	CTTTGTGACGTCAGGCTGCG			CCTTTAAATTTGAGGCGAAATGTGG	CTTCGAATGTCAGCTAAAATGGATG
lncRNA drug resistance	target	GuideScan	lenti sgRNA(MS2)_puro opt (SAM)	XLOC_073566|XLOC_073566|10-gRNAs__6	GCAGGTAAGACGCGCATGCG			CCTTTAAATTTGAGGCGAAATGTGG	CTTCGAATGTCAGCTAAAATGGATG
lncRNA drug resistance	target	GuideScan	lenti sgRNA(MS2)_puro opt (SAM)	XLOC_073566|XLOC_073566|10-gRNAs__5	GTACAGGCGGCTGCTCGCGG			CCTTTAAATTTGAGGCGAAATGTGG	CTTCGAATGTCAGCTAAAATGGATG
lncRNA drug resistance	target	GuideScan	lenti sgRNA(MS2)_puro opt (SAM)	XLOC_073566|XLOC_073566|10-gRNAs__1	GTGCGGACTCCGCTCCACTG			CCTTTAAATTTGAGGCGAAATGTGG	CTTCGAATGTCAGCTAAAATGGATG
lncRNA drug resistance	target	GuideScan	lenti sgRNA(MS2)_puro opt (SAM)	XLOC_073566|XLOC_073566|10-gRNAs__19	CACGCGCCTGCGCGGCCCAC			CCTTTAAATTTGAGGCGAAATGTGG	CTTCGAATGTCAGCTAAAATGGATG
lncRNA drug resistance	target	GuideScan	lenti sgRNA(MS2)_puro opt (SAM)	XLOC_073566|XLOC_073566|10-gRNAs__20	TGACGTCAGGCTGCGCGGCC			CCTTTAAATTTGAGGCGAAATGTGG	CTTCGAATGTCAGCTAAAATGGATG
lncRNA drug resistance	target	GuideScan	lenti sgRNA(MS2)_puro opt (SAM)	XLOC_073566|XLOC_073566|10-gRNAs__7	ACTCACCAGTAGGGGGCGGA			CCTTTAAATTTGAGGCGAAATGTGG	CTTCGAATGTCAGCTAAAATGGATG
lncRNA drug resistance	target	GuideScan	lenti sgRNA(MS2)_puro opt (SAM)	XLOC_077676|XLOC_077676|10-gRNAs__11	ATATTTCACATACGCTAACT			CCTTTAAATTTGAGGCGAAATGTGG	CTTCGAATGTCAGCTAAAATGGATG
lncRNA drug resistance	target	GuideScan	lenti sgRNA(MS2)_puro opt (SAM)	XLOC_077676|XLOC_077676|10-gRNAs__9	GGTTCAACTATATCATATGT			CCTTTAAATTTGAGGCGAAATGTGG	CTTCGAATGTCAGCTAAAATGGATG
lncRNA drug resistance	target	GuideScan	lenti sgRNA(MS2)_puro opt (SAM)	XLOC_077676|XLOC_077676|10-gRNAs__8	GCAATAGCAATATTTTGCAG			CCTTTAAATTTGAGGCGAAATGTGG	CTTCGAATGTCAGCTAAAATGGATG
lncRNA drug resistance	target	GuideScan	lenti sgRNA(MS2)_puro opt (SAM)	XLOC_077676|XLOC_077676|10-gRNAs__5	TTTCTAGTGACAATGATTAT			CCTTTAAATTTGAGGCGAAATGTGG	CTTCGAATGTCAGCTAAAATGGATG
lncRNA drug resistance	target	GuideScan	lenti sgRNA(MS2)_puro opt (SAM)	XLOC_077676|XLOC_077676|10-gRNAs__7	AGCAATATTTTGCAGTGGAG			CCTTTAAATTTGAGGCGAAATGTGG	CTTCGAATGTCAGCTAAAATGGATG
lncRNA drug resistance	target	GuideScan	lenti sgRNA(MS2)_puro opt (SAM)	XLOC_077676|XLOC_077676|10-gRNAs__2	CATTAAGAGAAATCTGAGGC			CCTTTAAATTTGAGGCGAAATGTGG	CTTCGAATGTCAGCTAAAATGGATG
lncRNA drug resistance	target	GuideScan	lenti sgRNA(MS2)_puro opt (SAM)	XLOC_077676|XLOC_077676|10-gRNAs__4	TTAATGTCTTGATTTTGCAC			CCTTTAAATTTGAGGCGAAATGTGG	CTTCGAATGTCAGCTAAAATGGATG
lncRNA drug resistance	target	GuideScan	lenti sgRNA(MS2)_puro opt (SAM)	XLOC_077676|XLOC_077676|10-gRNAs__3	AAGACATTAAGAGAAATCTG			CCTTTAAATTTGAGGCGAAATGTGG	CTTCGAATGTCAGCTAAAATGGATG
lncRNA drug resistance	target	GuideScan	lenti sgRNA(MS2)_puro opt (SAM)	XLOC_077676|XLOC_077676|10-gRNAs__6	TAAAAACAAATTTATAACTG			CCTTTAAATTTGAGGCGAAATGTGG	CTTCGAATGTCAGCTAAAATGGATG
lncRNA drug resistance	target	GuideScan	lenti sgRNA(MS2)_puro opt (SAM)	XLOC_077676|XLOC_077676|10-gRNAs__10	AAATTTATTCATTAATTTCT			CCTTTAAATTTGAGGCGAAATGTGG	CTTCGAATGTCAGCTAAAATGGATG
lncRNA drug resistance	target	GuideScan	lenti sgRNA(MS2)_puro opt (SAM)	XLOC_078036|XLOC_078036|10-gRNAs__15	GGATAAAGCATTAATCTCCC			CCTTTAAATTTGAGGCGAAATGTGG	CTTCGAATGTCAGCTAAAATGGATG
lncRNA drug resistance	target	GuideScan	lenti sgRNA(MS2)_puro opt (SAM)	XLOC_078036|XLOC_078036|10-gRNAs__17	TTCTGCTGTTTGTCCATTCT			CCTTTAAATTTGAGGCGAAATGTGG	CTTCGAATGTCAGCTAAAATGGATG
lncRNA drug resistance	target	GuideScan	lenti sgRNA(MS2)_puro opt (SAM)	XLOC_078036|XLOC_078036|10-gRNAs__6	ACTTTCTGAGTTTACTACTG			CCTTTAAATTTGAGGCGAAATGTGG	CTTCGAATGTCAGCTAAAATGGATG
lncRNA drug resistance	target	GuideScan	lenti sgRNA(MS2)_puro opt (SAM)	XLOC_078036|XLOC_078036|10-gRNAs__5	AAGTAGTAGTAGTGGGGCAA			CCTTTAAATTTGAGGCGAAATGTGG	CTTCGAATGTCAGCTAAAATGGATG
lncRNA drug resistance	target	GuideScan	lenti sgRNA(MS2)_puro opt (SAM)	XLOC_078036|XLOC_078036|10-gRNAs__16	ATTAATGCTTTATCCAAGAA			CCTTTAAATTTGAGGCGAAATGTGG	CTTCGAATGTCAGCTAAAATGGATG
lncRNA drug resistance	target	GuideScan	lenti sgRNA(MS2)_puro opt (SAM)	XLOC_078036|XLOC_078036|10-gRNAs__4	AATACAAAGTAGTAGTAGTG			CCTTTAAATTTGAGGCGAAATGTGG	CTTCGAATGTCAGCTAAAATGGATG
lncRNA drug resistance	target	GuideScan	lenti sgRNA(MS2)_puro opt (SAM)	XLOC_078036|XLOC_078036|10-gRNAs__10	GTCAGTTTGTTTAAACTCAG			CCTTTAAATTTGAGGCGAAATGTGG	CTTCGAATGTCAGCTAAAATGGATG
lncRNA drug resistance	target	GuideScan	lenti sgRNA(MS2)_puro opt (SAM)	XLOC_078036|XLOC_078036|10-gRNAs__13	GTTTAAACAAACTGACTTCC			CCTTTAAATTTGAGGCGAAATGTGG	CTTCGAATGTCAGCTAAAATGGATG
lncRNA drug resistance	target	GuideScan	lenti sgRNA(MS2)_puro opt (SAM)	XLOC_078036|XLOC_078036|10-gRNAs__2	ACTACTACTTTGTATTTGCA			CCTTTAAATTTGAGGCGAAATGTGG	CTTCGAATGTCAGCTAAAATGGATG
lncRNA drug resistance	target	GuideScan	lenti sgRNA(MS2)_puro opt (SAM)	XLOC_078036|XLOC_078036|10-gRNAs__12	AAGTCAGTTTGTTTAAACTC			CCTTTAAATTTGAGGCGAAATGTGG	CTTCGAATGTCAGCTAAAATGGATG
lncRNA drug resistance	target	GuideScan	lenti sgRNA(MS2)_puro opt (SAM)	XLOC_078060|XLOC_078060|10-gRNAs__1	CTGCGTCTCGAAAAAAAACT			CCTTTAAATTTGAGGCGAAATGTGG	CTTCGAATGTCAGCTAAAATGGATG
lncRNA drug resistance	target	GuideScan	lenti sgRNA(MS2)_puro opt (SAM)	XLOC_078060|XLOC_078060|10-gRNAs__2	ACTGCGTCTCGAAAAAAAAC			CCTTTAAATTTGAGGCGAAATGTGG	CTTCGAATGTCAGCTAAAATGGATG
lncRNA drug resistance	target	GuideScan	lenti sgRNA(MS2)_puro opt (SAM)	XLOC_078074|XLOC_078074|10-gRNAs__4	GAGCTCTATGCAATATCATC			CCTTTAAATTTGAGGCGAAATGTGG	CTTCGAATGTCAGCTAAAATGGATG
lncRNA drug resistance	target	GuideScan	lenti sgRNA(MS2)_puro opt (SAM)	XLOC_078074|XLOC_078074|10-gRNAs__5	GCAATATCATCAGGCTTCTT			CCTTTAAATTTGAGGCGAAATGTGG	CTTCGAATGTCAGCTAAAATGGATG
lncRNA drug resistance	target	GuideScan	lenti sgRNA(MS2)_puro opt (SAM)	XLOC_078074|XLOC_078074|10-gRNAs__1	ATTTATTCTTGCTAAATACT			CCTTTAAATTTGAGGCGAAATGTGG	CTTCGAATGTCAGCTAAAATGGATG
lncRNA drug resistance	target	GuideScan	lenti sgRNA(MS2)_puro opt (SAM)	XLOC_078074|XLOC_078074|10-gRNAs__3	ACTGTTTGGAAATGACAATG			CCTTTAAATTTGAGGCGAAATGTGG	CTTCGAATGTCAGCTAAAATGGATG
lncRNA drug resistance	target	GuideScan	lenti sgRNA(MS2)_puro opt (SAM)	XLOC_078074|XLOC_078074|10-gRNAs__2	AAACATTTAAATCAACTGTT			CCTTTAAATTTGAGGCGAAATGTGG	CTTCGAATGTCAGCTAAAATGGATG
lncRNA drug resistance	target	GuideScan	lenti sgRNA(MS2)_puro opt (SAM)	XLOC_078958|XLOC_078958|10-gRNAs__1	AGACTTAAAAGAAAAAAAAG			CCTTTAAATTTGAGGCGAAATGTGG	CTTCGAATGTCAGCTAAAATGGATG
lncRNA drug resistance	target	GuideScan	lenti sgRNA(MS2)_puro opt (SAM)	XLOC_080218|XLOC_080218|10-gRNAs__5	CGATTATATTTATACTTTCC			CCTTTAAATTTGAGGCGAAATGTGG	CTTCGAATGTCAGCTAAAATGGATG
lncRNA drug resistance	target	GuideScan	lenti sgRNA(MS2)_puro opt (SAM)	XLOC_080218|XLOC_080218|10-gRNAs__1	ATTGTCTGGCTCGGAGCACA			CCTTTAAATTTGAGGCGAAATGTGG	CTTCGAATGTCAGCTAAAATGGATG
lncRNA drug resistance	target	GuideScan	lenti sgRNA(MS2)_puro opt (SAM)	XLOC_080218|XLOC_080218|10-gRNAs__6	ACACATGCATGTTTAGTGCC			CCTTTAAATTTGAGGCGAAATGTGG	CTTCGAATGTCAGCTAAAATGGATG
lncRNA drug resistance	target	GuideScan	lenti sgRNA(MS2)_puro opt (SAM)	XLOC_080218|XLOC_080218|10-gRNAs__2	ACTTAGCACATTGTCTGGCT			CCTTTAAATTTGAGGCGAAATGTGG	CTTCGAATGTCAGCTAAAATGGATG
lncRNA drug resistance	target	GuideScan	lenti sgRNA(MS2)_puro opt (SAM)	XLOC_080218|XLOC_080218|10-gRNAs__7	TAAACATGCATGTGTATTGC			CCTTTAAATTTGAGGCGAAATGTGG	CTTCGAATGTCAGCTAAAATGGATG
lncRNA drug resistance	target	GuideScan	lenti sgRNA(MS2)_puro opt (SAM)	XLOC_080218|XLOC_080218|10-gRNAs__3	CAACAACTTAGCACATTGTC			CCTTTAAATTTGAGGCGAAATGTGG	CTTCGAATGTCAGCTAAAATGGATG
lncRNA drug resistance	target	GuideScan	lenti sgRNA(MS2)_puro opt (SAM)	XLOC_080218|XLOC_080218|10-gRNAs__4	TAAATACAACACTGTTCAAA			CCTTTAAATTTGAGGCGAAATGTGG	CTTCGAATGTCAGCTAAAATGGATG
lncRNA drug resistance	target	GuideScan	lenti sgRNA(MS2)_puro opt (SAM)	XLOC_080218|XLOC_080218|10-gRNAs__9	ATAAAATAGAAACATGGTTT			CCTTTAAATTTGAGGCGAAATGTGG	CTTCGAATGTCAGCTAAAATGGATG
lncRNA drug resistance	target	GuideScan	lenti sgRNA(MS2)_puro opt (SAM)	XLOC_080218|XLOC_080218|10-gRNAs__8	AAATGTATAAAATAGAAACA			CCTTTAAATTTGAGGCGAAATGTGG	CTTCGAATGTCAGCTAAAATGGATG
lncRNA drug resistance	target	GuideScan	lenti sgRNA(MS2)_puro opt (SAM)	XLOC_080282|XLOC_080282|10-gRNAs__10	AGCACGTTTATTAGAAGATG			CCTTTAAATTTGAGGCGAAATGTGG	CTTCGAATGTCAGCTAAAATGGATG
lncRNA drug resistance	target	GuideScan	lenti sgRNA(MS2)_puro opt (SAM)	XLOC_080282|XLOC_080282|10-gRNAs__14	CAACGGAATGAATTATTAAG			CCTTTAAATTTGAGGCGAAATGTGG	CTTCGAATGTCAGCTAAAATGGATG
lncRNA drug resistance	target	GuideScan	lenti sgRNA(MS2)_puro opt (SAM)	XLOC_080282|XLOC_080282|10-gRNAs__19	CGTTGAAGGGTGCTGTAATT			CCTTTAAATTTGAGGCGAAATGTGG	CTTCGAATGTCAGCTAAAATGGATG
lncRNA drug resistance	target	GuideScan	lenti sgRNA(MS2)_puro opt (SAM)	XLOC_080282|XLOC_080282|10-gRNAs__5	GAGGCCCAGTAATATTAACT			CCTTTAAATTTGAGGCGAAATGTGG	CTTCGAATGTCAGCTAAAATGGATG
lncRNA drug resistance	target	GuideScan	lenti sgRNA(MS2)_puro opt (SAM)	XLOC_080282|XLOC_080282|10-gRNAs__12	GTTATGGGTATTTAAGGAGC			CCTTTAAATTTGAGGCGAAATGTGG	CTTCGAATGTCAGCTAAAATGGATG
lncRNA drug resistance	target	GuideScan	lenti sgRNA(MS2)_puro opt (SAM)	XLOC_080282|XLOC_080282|10-gRNAs__16	TAGGCTCTTTGTGAGATCTA			CCTTTAAATTTGAGGCGAAATGTGG	CTTCGAATGTCAGCTAAAATGGATG
lncRNA drug resistance	target	GuideScan	lenti sgRNA(MS2)_puro opt (SAM)	XLOC_080282|XLOC_080282|10-gRNAs__4	AGAGCCTAGTTAATATTACT			CCTTTAAATTTGAGGCGAAATGTGG	CTTCGAATGTCAGCTAAAATGGATG
lncRNA drug resistance	target	GuideScan	lenti sgRNA(MS2)_puro opt (SAM)	XLOC_080282|XLOC_080282|10-gRNAs__15	TTAATAATTCATTCCGTTGA			CCTTTAAATTTGAGGCGAAATGTGG	CTTCGAATGTCAGCTAAAATGGATG
lncRNA drug resistance	target	GuideScan	lenti sgRNA(MS2)_puro opt (SAM)	XLOC_080282|XLOC_080282|10-gRNAs__7	TTGCTACCTACTCATTTCAG			CCTTTAAATTTGAGGCGAAATGTGG	CTTCGAATGTCAGCTAAAATGGATG
lncRNA drug resistance	target	GuideScan	lenti sgRNA(MS2)_puro opt (SAM)	XLOC_080282|XLOC_080282|10-gRNAs__17	ATGTGGCTATGCAGCTGTTA			CCTTTAAATTTGAGGCGAAATGTGG	CTTCGAATGTCAGCTAAAATGGATG
lncRNA drug resistance	target	GuideScan	lenti sgRNA(MS2)_puro opt (SAM)	XLOC_081013|XLOC_081013|10-gRNAs__7	TTCCCTTTATACTCAATCCC			CCTTTAAATTTGAGGCGAAATGTGG	CTTCGAATGTCAGCTAAAATGGATG
lncRNA drug resistance	target	GuideScan	lenti sgRNA(MS2)_puro opt (SAM)	XLOC_081013|XLOC_081013|10-gRNAs__8	TGCCAGGGATTGAGTATAAA			CCTTTAAATTTGAGGCGAAATGTGG	CTTCGAATGTCAGCTAAAATGGATG
lncRNA drug resistance	target	GuideScan	lenti sgRNA(MS2)_puro opt (SAM)	XLOC_081013|XLOC_081013|10-gRNAs__4	TGCAAGAAGGAAAACAGTTC			CCTTTAAATTTGAGGCGAAATGTGG	CTTCGAATGTCAGCTAAAATGGATG
lncRNA drug resistance	target	GuideScan	lenti sgRNA(MS2)_puro opt (SAM)	XLOC_081013|XLOC_081013|10-gRNAs__1	GAACATATCTATATCTTTCA			CCTTTAAATTTGAGGCGAAATGTGG	CTTCGAATGTCAGCTAAAATGGATG
lncRNA drug resistance	target	GuideScan	lenti sgRNA(MS2)_puro opt (SAM)	XLOC_081013|XLOC_081013|10-gRNAs__2	AACATATCTATATCTTTCAT			CCTTTAAATTTGAGGCGAAATGTGG	CTTCGAATGTCAGCTAAAATGGATG
lncRNA drug resistance	target	GuideScan	lenti sgRNA(MS2)_puro opt (SAM)	XLOC_081013|XLOC_081013|10-gRNAs__6	GATTGAGTATAAAGGGAAAA			CCTTTAAATTTGAGGCGAAATGTGG	CTTCGAATGTCAGCTAAAATGGATG
lncRNA drug resistance	target	GuideScan	lenti sgRNA(MS2)_puro opt (SAM)	XLOC_081013|XLOC_081013|10-gRNAs__5	ATTGAGTATAAAGGGAAAAT			CCTTTAAATTTGAGGCGAAATGTGG	CTTCGAATGTCAGCTAAAATGGATG
lncRNA drug resistance	target	GuideScan	lenti sgRNA(MS2)_puro opt (SAM)	XLOC_081013|XLOC_081013|10-gRNAs__3	CTTAAGCATTTTTAGATGTA			CCTTTAAATTTGAGGCGAAATGTGG	CTTCGAATGTCAGCTAAAATGGATG
lncRNA drug resistance	target	GuideScan	lenti sgRNA(MS2)_puro opt (SAM)	XLOC_081013|XLOC_081013|10-gRNAs__9	AATAATGATATAAAGTAGAA			CCTTTAAATTTGAGGCGAAATGTGG	CTTCGAATGTCAGCTAAAATGGATG
lncRNA drug resistance	target	GuideScan	lenti sgRNA(MS2)_puro opt (SAM)	XLOC_084352|XLOC_084352|10-gRNAs__5	TAATGAATTCATTTCATTGC			CCTTTAAATTTGAGGCGAAATGTGG	CTTCGAATGTCAGCTAAAATGGATG
lncRNA drug resistance	target	GuideScan	lenti sgRNA(MS2)_puro opt (SAM)	XLOC_084352|XLOC_084352|10-gRNAs__1	TTTCATTGCAGGGGAAAGTA			CCTTTAAATTTGAGGCGAAATGTGG	CTTCGAATGTCAGCTAAAATGGATG
lncRNA drug resistance	target	GuideScan	lenti sgRNA(MS2)_puro opt (SAM)	XLOC_084352|XLOC_084352|10-gRNAs__11	GTTTTGATTGATAATTACTG			CCTTTAAATTTGAGGCGAAATGTGG	CTTCGAATGTCAGCTAAAATGGATG
lncRNA drug resistance	target	GuideScan	lenti sgRNA(MS2)_puro opt (SAM)	XLOC_084352|XLOC_084352|10-gRNAs__9	GAGGCTGAAATGATAAAGGC			CCTTTAAATTTGAGGCGAAATGTGG	CTTCGAATGTCAGCTAAAATGGATG
lncRNA drug resistance	target	GuideScan	lenti sgRNA(MS2)_puro opt (SAM)	XLOC_084352|XLOC_084352|10-gRNAs__2	ATTTCATTGCAGGGGAAAGT			CCTTTAAATTTGAGGCGAAATGTGG	CTTCGAATGTCAGCTAAAATGGATG
lncRNA drug resistance	target	GuideScan	lenti sgRNA(MS2)_puro opt (SAM)	XLOC_084352|XLOC_084352|10-gRNAs__7	ATTATATAACTAGTTTTCAA			CCTTTAAATTTGAGGCGAAATGTGG	CTTCGAATGTCAGCTAAAATGGATG
lncRNA drug resistance	target	GuideScan	lenti sgRNA(MS2)_puro opt (SAM)	XLOC_084352|XLOC_084352|10-gRNAs__10	TACTGAGGCTGAAATGATAA			CCTTTAAATTTGAGGCGAAATGTGG	CTTCGAATGTCAGCTAAAATGGATG
lncRNA drug resistance	target	GuideScan	lenti sgRNA(MS2)_puro opt (SAM)	XLOC_084352|XLOC_084352|10-gRNAs__8	AGGCTGAAATGATAAAGGCA			CCTTTAAATTTGAGGCGAAATGTGG	CTTCGAATGTCAGCTAAAATGGATG
lncRNA drug resistance	target	GuideScan	lenti sgRNA(MS2)_puro opt (SAM)	XLOC_084352|XLOC_084352|10-gRNAs__12	ATTTAGATGAAATAGGTTTA			CCTTTAAATTTGAGGCGAAATGTGG	CTTCGAATGTCAGCTAAAATGGATG
lncRNA drug resistance	target	GuideScan	lenti sgRNA(MS2)_puro opt (SAM)	XLOC_084352|XLOC_084352|10-gRNAs__3	ATGAATTCATTTCATTGCAG			CCTTTAAATTTGAGGCGAAATGTGG	CTTCGAATGTCAGCTAAAATGGATG
lncRNA drug resistance	target	GuideScan	lenti sgRNA(MS2)_puro opt (SAM)	XLOC_084382|XLOC_084382|10-gRNAs__12	ATTAAGGCATTTTGGGCACC			CCTTTAAATTTGAGGCGAAATGTGG	CTTCGAATGTCAGCTAAAATGGATG
lncRNA drug resistance	target	GuideScan	lenti sgRNA(MS2)_puro opt (SAM)	XLOC_084382|XLOC_084382|10-gRNAs__1	TTTGCAGAGGAGGTAACACG			CCTTTAAATTTGAGGCGAAATGTGG	CTTCGAATGTCAGCTAAAATGGATG
lncRNA drug resistance	target	GuideScan	lenti sgRNA(MS2)_puro opt (SAM)	XLOC_084382|XLOC_084382|10-gRNAs__7	GGTAACACGTGGTGAAAGAA			CCTTTAAATTTGAGGCGAAATGTGG	CTTCGAATGTCAGCTAAAATGGATG
lncRNA drug resistance	target	GuideScan	lenti sgRNA(MS2)_puro opt (SAM)	XLOC_084382|XLOC_084382|10-gRNAs__14	GAGTCTCAGAGTTGTTCCTT			CCTTTAAATTTGAGGCGAAATGTGG	CTTCGAATGTCAGCTAAAATGGATG
lncRNA drug resistance	target	GuideScan	lenti sgRNA(MS2)_puro opt (SAM)	XLOC_084382|XLOC_084382|10-gRNAs__6	GTTCAAGAAATAGATGCTAG			CCTTTAAATTTGAGGCGAAATGTGG	CTTCGAATGTCAGCTAAAATGGATG
lncRNA drug resistance	target	GuideScan	lenti sgRNA(MS2)_puro opt (SAM)	XLOC_084382|XLOC_084382|10-gRNAs__19	CATTTCACCTGCTTAACTTT			CCTTTAAATTTGAGGCGAAATGTGG	CTTCGAATGTCAGCTAAAATGGATG
lncRNA drug resistance	target	GuideScan	lenti sgRNA(MS2)_puro opt (SAM)	XLOC_084382|XLOC_084382|10-gRNAs__8	AGCAATTCCAAAAGTTAAGC			CCTTTAAATTTGAGGCGAAATGTGG	CTTCGAATGTCAGCTAAAATGGATG
lncRNA drug resistance	target	GuideScan	lenti sgRNA(MS2)_puro opt (SAM)	XLOC_084382|XLOC_084382|10-gRNAs__9	CTGACATCAAATTTTGCCCA			CCTTTAAATTTGAGGCGAAATGTGG	CTTCGAATGTCAGCTAAAATGGATG
lncRNA drug resistance	target	GuideScan	lenti sgRNA(MS2)_puro opt (SAM)	XLOC_084382|XLOC_084382|10-gRNAs__20	TTTGGAATTGCTGCTGTTAA			CCTTTAAATTTGAGGCGAAATGTGG	CTTCGAATGTCAGCTAAAATGGATG
lncRNA drug resistance	target	GuideScan	lenti sgRNA(MS2)_puro opt (SAM)	XLOC_084382|XLOC_084382|10-gRNAs__16	TGAGTCTCAGAGTTGTTCCT			CCTTTAAATTTGAGGCGAAATGTGG	CTTCGAATGTCAGCTAAAATGGATG
lncRNA drug resistance	target	GuideScan	lenti sgRNA(MS2)_puro opt (SAM)	XLOC_085141|XLOC_085141|10-gRNAs__14	TATGGGTTATAGAAACTCAT			CCTTTAAATTTGAGGCGAAATGTGG	CTTCGAATGTCAGCTAAAATGGATG
lncRNA drug resistance	target	GuideScan	lenti sgRNA(MS2)_puro opt (SAM)	XLOC_085141|XLOC_085141|10-gRNAs__1	ACGGGGAGAAACCACCCCCA			CCTTTAAATTTGAGGCGAAATGTGG	CTTCGAATGTCAGCTAAAATGGATG
lncRNA drug resistance	target	GuideScan	lenti sgRNA(MS2)_puro opt (SAM)	XLOC_085141|XLOC_085141|10-gRNAs__8	TGTTGTCTCTCATTAAATAT			CCTTTAAATTTGAGGCGAAATGTGG	CTTCGAATGTCAGCTAAAATGGATG
lncRNA drug resistance	target	GuideScan	lenti sgRNA(MS2)_puro opt (SAM)	XLOC_085141|XLOC_085141|10-gRNAs__6	TCTTATAATTCCCACATATG			CCTTTAAATTTGAGGCGAAATGTGG	CTTCGAATGTCAGCTAAAATGGATG
lncRNA drug resistance	target	GuideScan	lenti sgRNA(MS2)_puro opt (SAM)	XLOC_085141|XLOC_085141|10-gRNAs__7	TCATTAAATATGGGTTGATA			CCTTTAAATTTGAGGCGAAATGTGG	CTTCGAATGTCAGCTAAAATGGATG
lncRNA drug resistance	target	GuideScan	lenti sgRNA(MS2)_puro opt (SAM)	XLOC_085141|XLOC_085141|10-gRNAs__11	CATAATCTGCTCAAAAAATA			CCTTTAAATTTGAGGCGAAATGTGG	CTTCGAATGTCAGCTAAAATGGATG
lncRNA drug resistance	target	GuideScan	lenti sgRNA(MS2)_puro opt (SAM)	XLOC_085141|XLOC_085141|10-gRNAs__13	ATGAATGCTACAGAGAATAT			CCTTTAAATTTGAGGCGAAATGTGG	CTTCGAATGTCAGCTAAAATGGATG
lncRNA drug resistance	target	GuideScan	lenti sgRNA(MS2)_puro opt (SAM)	XLOC_085141|XLOC_085141|10-gRNAs__4	CAGCTCCTTCCCACATATGT			CCTTTAAATTTGAGGCGAAATGTGG	CTTCGAATGTCAGCTAAAATGGATG
lncRNA drug resistance	target	GuideScan	lenti sgRNA(MS2)_puro opt (SAM)	XLOC_085141|XLOC_085141|10-gRNAs__5	CTTATAATTCCCACATATGT			CCTTTAAATTTGAGGCGAAATGTGG	CTTCGAATGTCAGCTAAAATGGATG
lncRNA drug resistance	target	GuideScan	lenti sgRNA(MS2)_puro opt (SAM)	XLOC_085141|XLOC_085141|10-gRNAs__10	ATTTAATGAGAGACAACAAA			CCTTTAAATTTGAGGCGAAATGTGG	CTTCGAATGTCAGCTAAAATGGATG
lncRNA drug resistance	target	benchling fill up	lenti sgRNA(MS2)_puro opt (SAM)	XLOC_001476|XLOC_001476	CGTCTACAGTGTGGGTATGC			CCTTTAAATTTGAGGCGAAATGTGG	CTTCGAATGTCAGCTAAAATGGATG
lncRNA drug resistance	target	benchling fill up	lenti sgRNA(MS2)_puro opt (SAM)	XLOC_001476|XLOC_001476	CCATCACTACTCTTGTGCTC			CCTTTAAATTTGAGGCGAAATGTGG	CTTCGAATGTCAGCTAAAATGGATG
lncRNA drug resistance	target	benchling fill up	lenti sgRNA(MS2)_puro opt (SAM)	XLOC_001476|XLOC_001476	AGTGTGGGTATGCTGGACAA			CCTTTAAATTTGAGGCGAAATGTGG	CTTCGAATGTCAGCTAAAATGGATG
lncRNA drug resistance	target	benchling fill up	lenti sgRNA(MS2)_puro opt (SAM)	XLOC_001476|XLOC_001476	CCAGAGCACAAGAGTAGTGA			CCTTTAAATTTGAGGCGAAATGTGG	CTTCGAATGTCAGCTAAAATGGATG
lncRNA drug resistance	target	benchling fill up	lenti sgRNA(MS2)_puro opt (SAM)	ENSG00000169059|ENSG00000169059	GCTCACACATTCACACAATG			CCTTTAAATTTGAGGCGAAATGTGG	CTTCGAATGTCAGCTAAAATGGATG
lncRNA drug resistance	target	benchling fill up	lenti sgRNA(MS2)_puro opt (SAM)	ENSG00000169059|ENSG00000169059	TCACACATTCACACAATGTG			CCTTTAAATTTGAGGCGAAATGTGG	CTTCGAATGTCAGCTAAAATGGATG
lncRNA drug resistance	target	benchling fill up	lenti sgRNA(MS2)_puro opt (SAM)	ENSG00000169059|ENSG00000169059	TACAGTTTATTCTAAGCAAT			CCTTTAAATTTGAGGCGAAATGTGG	CTTCGAATGTCAGCTAAAATGGATG
lncRNA drug resistance	target	benchling fill up	lenti sgRNA(MS2)_puro opt (SAM)	ENSG00000169059|ENSG00000169059	CTCACACATTCACACAATGT			CCTTTAAATTTGAGGCGAAATGTGG	CTTCGAATGTCAGCTAAAATGGATG
lncRNA drug resistance	target	benchling fill up	lenti sgRNA(MS2)_puro opt (SAM)	ENSG00000169059|ENSG00000169059	CACACATTCACACAATGTGG			CCTTTAAATTTGAGGCGAAATGTGG	CTTCGAATGTCAGCTAAAATGGATG
lncRNA drug resistance	target	benchling fill up	lenti sgRNA(MS2)_puro opt (SAM)	ENSG00000169059|ENSG00000169059	GAAGGAGAAACTGAACCAAC			CCTTTAAATTTGAGGCGAAATGTGG	CTTCGAATGTCAGCTAAAATGGATG
lncRNA drug resistance	target	benchling fill up	lenti sgRNA(MS2)_puro opt (SAM)	ENSG00000253490|ENST00000522158.1	AAATGTACAGTCACGGTGGA			CCTTTAAATTTGAGGCGAAATGTGG	CTTCGAATGTCAGCTAAAATGGATG
lncRNA drug resistance	target	benchling fill up	lenti sgRNA(MS2)_puro opt (SAM)	ENSG00000253490|ENST00000522158.1	CAGGAAATGTACAGTCACGG			CCTTTAAATTTGAGGCGAAATGTGG	CTTCGAATGTCAGCTAAAATGGATG
lncRNA drug resistance	target	benchling fill up	lenti sgRNA(MS2)_puro opt (SAM)	ENSG00000253490|ENST00000522158.1	AGCATGGCTAGGGAGTCCTC			CCTTTAAATTTGAGGCGAAATGTGG	CTTCGAATGTCAGCTAAAATGGATG
lncRNA drug resistance	target	benchling fill up	lenti sgRNA(MS2)_puro opt (SAM)	ENSG00000253490|ENST00000522158.1	CTATCACAAGACAGCACTAG			CCTTTAAATTTGAGGCGAAATGTGG	CTTCGAATGTCAGCTAAAATGGATG
lncRNA drug resistance	target	benchling fill up	lenti sgRNA(MS2)_puro opt (SAM)	ENSG00000253490|ENST00000522158.1	TCTATCACAAGACAGCACTA			CCTTTAAATTTGAGGCGAAATGTGG	CTTCGAATGTCAGCTAAAATGGATG
lncRNA drug resistance	target	benchling fill up	lenti sgRNA(MS2)_puro opt (SAM)	ENSG00000253490|ENST00000522158.1	TATCACAAGACAGCACTAGG			CCTTTAAATTTGAGGCGAAATGTGG	CTTCGAATGTCAGCTAAAATGGATG
lncRNA drug resistance	target	benchling fill up	lenti sgRNA(MS2)_puro opt (SAM)	ENSG00000253490|ENST00000522158.1	TAATTCGCAGTGATGGAGGT			CCTTTAAATTTGAGGCGAAATGTGG	CTTCGAATGTCAGCTAAAATGGATG
lncRNA drug resistance	target	benchling fill up	lenti sgRNA(MS2)_puro opt (SAM)	XLOC_001013|XLOC_001013	TCACCTCGGCCTCGGTCGGT			CCTTTAAATTTGAGGCGAAATGTGG	CTTCGAATGTCAGCTAAAATGGATG
lncRNA drug resistance	target	benchling fill up	lenti sgRNA(MS2)_puro opt (SAM)	XLOC_001013|XLOC_001013	TCGCTCACCTCGGCCTCGGT			CCTTTAAATTTGAGGCGAAATGTGG	CTTCGAATGTCAGCTAAAATGGATG
lncRNA drug resistance	target	benchling fill up	lenti sgRNA(MS2)_puro opt (SAM)	XLOC_001013|XLOC_001013	CACCTCGGCCTCGGTCGGTG			CCTTTAAATTTGAGGCGAAATGTGG	CTTCGAATGTCAGCTAAAATGGATG
lncRNA drug resistance	target	benchling fill up	lenti sgRNA(MS2)_puro opt (SAM)	XLOC_001013|XLOC_001013	CTCACCTCGGCCTCGGTCGG			CCTTTAAATTTGAGGCGAAATGTGG	CTTCGAATGTCAGCTAAAATGGATG
lncRNA drug resistance	target	benchling fill up	lenti sgRNA(MS2)_puro opt (SAM)	XLOC_001013|XLOC_001013	AGCAGTAGAGAATCGGGTGA			CCTTTAAATTTGAGGCGAAATGTGG	CTTCGAATGTCAGCTAAAATGGATG
lncRNA drug resistance	target	benchling fill up	lenti sgRNA(MS2)_puro opt (SAM)	XLOC_001013|XLOC_001013	CGCCCCACCGACCGAGGCCG			CCTTTAAATTTGAGGCGAAATGTGG	CTTCGAATGTCAGCTAAAATGGATG
lncRNA drug resistance	target	benchling fill up	lenti sgRNA(MS2)_puro opt (SAM)	XLOC_001013|XLOC_001013	AAGCAAGCAGAACGCCCCGT			CCTTTAAATTTGAGGCGAAATGTGG	CTTCGAATGTCAGCTAAAATGGATG
lncRNA drug resistance	target	benchling fill up	lenti sgRNA(MS2)_puro opt (SAM)	XLOC_001013|XLOC_001013	ACCGAGGCCGAGGTGAGCGA			CCTTTAAATTTGAGGCGAAATGTGG	CTTCGAATGTCAGCTAAAATGGATG
lncRNA drug resistance	target	benchling fill up	lenti sgRNA(MS2)_puro opt (SAM)	XLOC_001013|XLOC_001013	TCCCTGGGCCTGAGCCGCGT			CCTTTAAATTTGAGGCGAAATGTGG	CTTCGAATGTCAGCTAAAATGGATG
lncRNA drug resistance	target	benchling fill up	lenti sgRNA(MS2)_puro opt (SAM)	XLOC_001013|XLOC_001013	CTCGGCCTCGGTCGGTGGGG			CCTTTAAATTTGAGGCGAAATGTGG	CTTCGAATGTCAGCTAAAATGGATG
lncRNA drug resistance	target	benchling fill up	lenti sgRNA(MS2)_puro opt (SAM)	XLOC_078074|XLOC_078074	GGGGTGCAGTGGCGCAATCT			CCTTTAAATTTGAGGCGAAATGTGG	CTTCGAATGTCAGCTAAAATGGATG
lncRNA drug resistance	target	benchling fill up	lenti sgRNA(MS2)_puro opt (SAM)	XLOC_078074|XLOC_078074	CAGGAGAATGGCGTGAACCC			CCTTTAAATTTGAGGCGAAATGTGG	CTTCGAATGTCAGCTAAAATGGATG
lncRNA drug resistance	target	benchling fill up	lenti sgRNA(MS2)_puro opt (SAM)	XLOC_078074|XLOC_078074	TACAAAAAATTAGCCGGGCA			CCTTTAAATTTGAGGCGAAATGTGG	CTTCGAATGTCAGCTAAAATGGATG
lncRNA drug resistance	target	benchling fill up	lenti sgRNA(MS2)_puro opt (SAM)	XLOC_078074|XLOC_078074	GAGAATGGCGTGAACCCAGG			CCTTTAAATTTGAGGCGAAATGTGG	CTTCGAATGTCAGCTAAAATGGATG
lncRNA drug resistance	target	benchling fill up	lenti sgRNA(MS2)_puro opt (SAM)	XLOC_078074|XLOC_078074	AATGGCGTGAACCCAGGAGG			CCTTTAAATTTGAGGCGAAATGTGG	CTTCGAATGTCAGCTAAAATGGATG
lncRNA drug resistance	target	benchling fill up	lenti sgRNA(MS2)_puro opt (SAM)	XLOC_033680|XLOC_033680	GATAGATTTTAGGATTTCGT			CCTTTAAATTTGAGGCGAAATGTGG	CTTCGAATGTCAGCTAAAATGGATG
lncRNA drug resistance	target	benchling fill up	lenti sgRNA(MS2)_puro opt (SAM)	XLOC_033680|XLOC_033680	TGGACGTTTGAAGCACTTTG			CCTTTAAATTTGAGGCGAAATGTGG	CTTCGAATGTCAGCTAAAATGGATG
lncRNA drug resistance	target	benchling fill up	lenti sgRNA(MS2)_puro opt (SAM)	XLOC_033680|XLOC_033680	TTTAGGATTTCGTTGGAAAC			CCTTTAAATTTGAGGCGAAATGTGG	CTTCGAATGTCAGCTAAAATGGATG
lncRNA drug resistance	target	benchling fill up	lenti sgRNA(MS2)_puro opt (SAM)	XLOC_033680|XLOC_033680	TTGAAGCACTTTGAGGCCCA			CCTTTAAATTTGAGGCGAAATGTGG	CTTCGAATGTCAGCTAAAATGGATG
lncRNA drug resistance	target	benchling fill up	lenti sgRNA(MS2)_puro opt (SAM)	XLOC_033680|XLOC_033680	AACATTCTCTTTCATAGAGC			CCTTTAAATTTGAGGCGAAATGTGG	CTTCGAATGTCAGCTAAAATGGATG
lncRNA drug resistance	target	benchling fill up	lenti sgRNA(MS2)_puro opt (SAM)	XLOC_067207|XLOC_067207	CCTAGGTGGGTGGATCACCT			CCTTTAAATTTGAGGCGAAATGTGG	CTTCGAATGTCAGCTAAAATGGATG
lncRNA drug resistance	target	benchling fill up	lenti sgRNA(MS2)_puro opt (SAM)	XLOC_067207|XLOC_067207	GATGGGGGTTTTCACCATGT			CCTTTAAATTTGAGGCGAAATGTGG	CTTCGAATGTCAGCTAAAATGGATG
lncRNA drug resistance	target	benchling fill up	lenti sgRNA(MS2)_puro opt (SAM)	XLOC_067207|XLOC_067207	CTAGGTGGGTGGATCACCTG			CCTTTAAATTTGAGGCGAAATGTGG	CTTCGAATGTCAGCTAAAATGGATG
lncRNA drug resistance	target	benchling fill up	lenti sgRNA(MS2)_puro opt (SAM)	XLOC_067207|XLOC_067207	TTGTACTTTAGTAGGGATGG			CCTTTAAATTTGAGGCGAAATGTGG	CTTCGAATGTCAGCTAAAATGGATG
lncRNA drug resistance	target	benchling fill up	lenti sgRNA(MS2)_puro opt (SAM)	XLOC_065459|XLOC_065459	CTTTATGGGATGTCATTTAT			CCTTTAAATTTGAGGCGAAATGTGG	CTTCGAATGTCAGCTAAAATGGATG
lncRNA drug resistance	target	benchling fill up	lenti sgRNA(MS2)_puro opt (SAM)	XLOC_065459|XLOC_065459	TTAACATTTCTTGTAGTGTA			CCTTTAAATTTGAGGCGAAATGTGG	CTTCGAATGTCAGCTAAAATGGATG
lncRNA drug resistance	target	benchling fill up	lenti sgRNA(MS2)_puro opt (SAM)	XLOC_065459|XLOC_065459	TGTTAAAGGAAGTTCTTTAT			CCTTTAAATTTGAGGCGAAATGTGG	CTTCGAATGTCAGCTAAAATGGATG
lncRNA drug resistance	target	benchling fill up	lenti sgRNA(MS2)_puro opt (SAM)	XLOC_065459|XLOC_065459	TTTAACATTTCTTGTAGTGT			CCTTTAAATTTGAGGCGAAATGTGG	CTTCGAATGTCAGCTAAAATGGATG
lncRNA drug resistance	target	benchling fill up	lenti sgRNA(MS2)_puro opt (SAM)	XLOC_033681|XLOC_033681	CCTCAGTCTCCCTAGTAGCT			CCTTTAAATTTGAGGCGAAATGTGG	CTTCGAATGTCAGCTAAAATGGATG
lncRNA drug resistance	target	benchling fill up	lenti sgRNA(MS2)_puro opt (SAM)	XLOC_033681|XLOC_033681	TGCAACCCCAGCACTTTTGG			CCTTTAAATTTGAGGCGAAATGTGG	CTTCGAATGTCAGCTAAAATGGATG
lncRNA drug resistance	target	benchling fill up	lenti sgRNA(MS2)_puro opt (SAM)	XLOC_033681|XLOC_033681	GCACTTTTGGAGGCCAAGAT			CCTTTAAATTTGAGGCGAAATGTGG	CTTCGAATGTCAGCTAAAATGGATG
lncRNA drug resistance	target	benchling fill up	lenti sgRNA(MS2)_puro opt (SAM)	XLOC_033681|XLOC_033681	GCTACTAGGGAGACTGAGGT			CCTTTAAATTTGAGGCGAAATGTGG	CTTCGAATGTCAGCTAAAATGGATG
lncRNA drug resistance	target	benchling fill up	lenti sgRNA(MS2)_puro opt (SAM)	XLOC_033681|XLOC_033681	GCTTGTGGTCCCAGCTACTA			CCTTTAAATTTGAGGCGAAATGTGG	CTTCGAATGTCAGCTAAAATGGATG
lncRNA drug resistance	target	benchling fill up	lenti sgRNA(MS2)_puro opt (SAM)	XLOC_033681|XLOC_033681	CTCAAGCAATCTGCCCATCT			CCTTTAAATTTGAGGCGAAATGTGG	CTTCGAATGTCAGCTAAAATGGATG
lncRNA drug resistance	target	benchling fill up	lenti sgRNA(MS2)_puro opt (SAM)	XLOC_033681|XLOC_033681	GAGGATCACTTGAGCCCAGG			CCTTTAAATTTGAGGCGAAATGTGG	CTTCGAATGTCAGCTAAAATGGATG
lncRNA drug resistance	target	benchling fill up	lenti sgRNA(MS2)_puro opt (SAM)	XLOC_033681|XLOC_033681	GGCATGGTGGCATGTGCTTG			CCTTTAAATTTGAGGCGAAATGTGG	CTTCGAATGTCAGCTAAAATGGATG
lncRNA drug resistance	target	benchling fill up	lenti sgRNA(MS2)_puro opt (SAM)	XLOC_033681|XLOC_033681	CCCAGCTACTAGGGAGACTG			CCTTTAAATTTGAGGCGAAATGTGG	CTTCGAATGTCAGCTAAAATGGATG
lncRNA drug resistance	target	benchling fill up	lenti sgRNA(MS2)_puro opt (SAM)	XLOC_081013|XLOC_081013	CTGGAGATGGATGGTATTGA			CCTTTAAATTTGAGGCGAAATGTGG	CTTCGAATGTCAGCTAAAATGGATG
lncRNA drug resistance	target	benchling fill up	lenti sgRNA(MS2)_puro opt (SAM)	ENSG00000242516|ENST00000463183.1	GCCAACAAAGGAATGACGCT			CCTTTAAATTTGAGGCGAAATGTGG	CTTCGAATGTCAGCTAAAATGGATG
lncRNA drug resistance	target	benchling fill up	lenti sgRNA(MS2)_puro opt (SAM)	ENSG00000242516|ENST00000463183.1	GACAGGGGACCCTTTGGCGA			CCTTTAAATTTGAGGCGAAATGTGG	CTTCGAATGTCAGCTAAAATGGATG
lncRNA drug resistance	target	benchling fill up	lenti sgRNA(MS2)_puro opt (SAM)	ENSG00000242516|ENST00000463183.1	GAGGGTGAGGGAGCTAGAGA			CCTTTAAATTTGAGGCGAAATGTGG	CTTCGAATGTCAGCTAAAATGGATG
lncRNA drug resistance	target	benchling fill up	lenti sgRNA(MS2)_puro opt (SAM)	ENSG00000242516|ENST00000463183.1	AGACAGGGGACCCTTTGGCG			CCTTTAAATTTGAGGCGAAATGTGG	CTTCGAATGTCAGCTAAAATGGATG
lncRNA drug resistance	target	benchling fill up	lenti sgRNA(MS2)_puro opt (SAM)	ENSG00000242516|ENST00000463183.1	AGGGTGAGGGAGCTAGAGAG			CCTTTAAATTTGAGGCGAAATGTGG	CTTCGAATGTCAGCTAAAATGGATG
lncRNA drug resistance	target	benchling fill up	lenti sgRNA(MS2)_puro opt (SAM)	ENSG00000242516|ENST00000463183.1	GGCTCTGCTCTGGTAGACAG			CCTTTAAATTTGAGGCGAAATGTGG	CTTCGAATGTCAGCTAAAATGGATG
lncRNA drug resistance	target	benchling fill up	lenti sgRNA(MS2)_puro opt (SAM)	ENSG00000242516|ENST00000463183.1	AGAGAGAGAGCAAGGTGGAG			CCTTTAAATTTGAGGCGAAATGTGG	CTTCGAATGTCAGCTAAAATGGATG
lncRNA drug resistance	target	benchling fill up	lenti sgRNA(MS2)_puro opt (SAM)	ENSG00000242516|ENST00000463183.1	GAGGGGGAGCAACAGAGCCT			CCTTTAAATTTGAGGCGAAATGTGG	CTTCGAATGTCAGCTAAAATGGATG
lncRNA drug resistance	target	benchling fill up	lenti sgRNA(MS2)_puro opt (SAM)	ENSG00000242516|ENST00000463183.1	TGGGCCGGGCTAGAACAGGA			CCTTTAAATTTGAGGCGAAATGTGG	CTTCGAATGTCAGCTAAAATGGATG
lncRNA drug resistance	target	benchling fill up	lenti sgRNA(MS2)_puro opt (SAM)	ENSG00000242516|ENST00000463183.1	CCGGGCTAGAACAGGAGGGC			CCTTTAAATTTGAGGCGAAATGTGG	CTTCGAATGTCAGCTAAAATGGATG
lncRNA drug resistance	target	benchling fill up	lenti sgRNA(MS2)_puro opt (SAM)	XLOC_065572|XLOC_065572	GCTGAAACCGTAACGTAGGT			CCTTTAAATTTGAGGCGAAATGTGG	CTTCGAATGTCAGCTAAAATGGATG
lncRNA drug resistance	target	benchling fill up	lenti sgRNA(MS2)_puro opt (SAM)	XLOC_065572|XLOC_065572	GAAAGCTGAAACCGTAACGT			CCTTTAAATTTGAGGCGAAATGTGG	CTTCGAATGTCAGCTAAAATGGATG
lncRNA drug resistance	target	benchling fill up	lenti sgRNA(MS2)_puro opt (SAM)	XLOC_065572|XLOC_065572	AGCTGAAACCGTAACGTAGG			CCTTTAAATTTGAGGCGAAATGTGG	CTTCGAATGTCAGCTAAAATGGATG
lncRNA drug resistance	target	benchling fill up	lenti sgRNA(MS2)_puro opt (SAM)	XLOC_065572|XLOC_065572	TGTATTTCCCACCTACGTTA			CCTTTAAATTTGAGGCGAAATGTGG	CTTCGAATGTCAGCTAAAATGGATG
lncRNA drug resistance	target	benchling fill up	lenti sgRNA(MS2)_puro opt (SAM)	XLOC_065572|XLOC_065572	TGGAAAGGCGTAGACTCCTC			CCTTTAAATTTGAGGCGAAATGTGG	CTTCGAATGTCAGCTAAAATGGATG
lncRNA drug resistance	target	benchling fill up	lenti sgRNA(MS2)_puro opt (SAM)	XLOC_065572|XLOC_065572	GCGTAGACTCCTCTGGTCGT			CCTTTAAATTTGAGGCGAAATGTGG	CTTCGAATGTCAGCTAAAATGGATG
lncRNA drug resistance	target	benchling fill up	lenti sgRNA(MS2)_puro opt (SAM)	XLOC_065572|XLOC_065572	CGTCTGGGTTCTGCGTTACC			CCTTTAAATTTGAGGCGAAATGTGG	CTTCGAATGTCAGCTAAAATGGATG
lncRNA drug resistance	target	benchling fill up	lenti sgRNA(MS2)_puro opt (SAM)	XLOC_065572|XLOC_065572	CAGTATTTCATAGGACCGTC			CCTTTAAATTTGAGGCGAAATGTGG	CTTCGAATGTCAGCTAAAATGGATG
lncRNA drug resistance	target	benchling fill up	lenti sgRNA(MS2)_puro opt (SAM)	XLOC_065572|XLOC_065572	GTATCAATCAACGCTGCACT			CCTTTAAATTTGAGGCGAAATGTGG	CTTCGAATGTCAGCTAAAATGGATG
lncRNA drug resistance	target	benchling fill up	lenti sgRNA(MS2)_puro opt (SAM)	XLOC_065572|XLOC_065572	AGTATTTCATAGGACCGTCT			CCTTTAAATTTGAGGCGAAATGTGG	CTTCGAATGTCAGCTAAAATGGATG
lncRNA drug resistance	target	benchling fill up	lenti sgRNA(MS2)_puro opt (SAM)	XLOC_078958|XLOC_078958	CTCTTGACCTGGTGATCCGC			CCTTTAAATTTGAGGCGAAATGTGG	CTTCGAATGTCAGCTAAAATGGATG
lncRNA drug resistance	target	benchling fill up	lenti sgRNA(MS2)_puro opt (SAM)	XLOC_078958|XLOC_078958	GCTGAGGCCGGCGGATCACC			CCTTTAAATTTGAGGCGAAATGTGG	CTTCGAATGTCAGCTAAAATGGATG
lncRNA drug resistance	target	benchling fill up	lenti sgRNA(MS2)_puro opt (SAM)	XLOC_078958|XLOC_078958	GTTCTAGGTTATAGTGAGCT			CCTTTAAATTTGAGGCGAAATGTGG	CTTCGAATGTCAGCTAAAATGGATG
lncRNA drug resistance	target	benchling fill up	lenti sgRNA(MS2)_puro opt (SAM)	XLOC_078958|XLOC_078958	ATGGTCTGGATCTCTTGACC			CCTTTAAATTTGAGGCGAAATGTGG	CTTCGAATGTCAGCTAAAATGGATG
lncRNA drug resistance	target	benchling fill up	lenti sgRNA(MS2)_puro opt (SAM)	XLOC_078958|XLOC_078958	TCCCAAGTAGCTGGCACTAC			CCTTTAAATTTGAGGCGAAATGTGG	CTTCGAATGTCAGCTAAAATGGATG
lncRNA drug resistance	target	benchling fill up	lenti sgRNA(MS2)_puro opt (SAM)	XLOC_078958|XLOC_078958	CACTATAACCTAGAACTCCT			CCTTTAAATTTGAGGCGAAATGTGG	CTTCGAATGTCAGCTAAAATGGATG
lncRNA drug resistance	target	benchling fill up	lenti sgRNA(MS2)_puro opt (SAM)	XLOC_078958|XLOC_078958	TCACTATAACCTAGAACTCC			CCTTTAAATTTGAGGCGAAATGTGG	CTTCGAATGTCAGCTAAAATGGATG
lncRNA drug resistance	target	benchling fill up	lenti sgRNA(MS2)_puro opt (SAM)	XLOC_078958|XLOC_078958	TGTAGTGCCAGCTACTTGGG			CCTTTAAATTTGAGGCGAAATGTGG	CTTCGAATGTCAGCTAAAATGGATG
lncRNA drug resistance	target	benchling fill up	lenti sgRNA(MS2)_puro opt (SAM)	XLOC_078958|XLOC_078958	GAGACAGGATTTCACCATGT			CCTTTAAATTTGAGGCGAAATGTGG	CTTCGAATGTCAGCTAAAATGGATG
lncRNA drug resistance	target	benchling fill up	lenti sgRNA(MS2)_puro opt (SAM)	XLOC_072851|XLOC_072851	CGGGCCTTTGCGACATCTTG			CCTTTAAATTTGAGGCGAAATGTGG	CTTCGAATGTCAGCTAAAATGGATG
lncRNA drug resistance	target	benchling fill up	lenti sgRNA(MS2)_puro opt (SAM)	XLOC_072851|XLOC_072851	GCGGGCCTTTGCGACATCTT			CCTTTAAATTTGAGGCGAAATGTGG	CTTCGAATGTCAGCTAAAATGGATG
lncRNA drug resistance	target	benchling fill up	lenti sgRNA(MS2)_puro opt (SAM)	XLOC_072851|XLOC_072851	CGCCCCTGTGACGTCACCGA			CCTTTAAATTTGAGGCGAAATGTGG	CTTCGAATGTCAGCTAAAATGGATG
lncRNA drug resistance	target	benchling fill up	lenti sgRNA(MS2)_puro opt (SAM)	XLOC_072851|XLOC_072851	GGCCTTCTGCCACGTCACAA			CCTTTAAATTTGAGGCGAAATGTGG	CTTCGAATGTCAGCTAAAATGGATG
lncRNA drug resistance	target	benchling fill up	lenti sgRNA(MS2)_puro opt (SAM)	XLOC_072851|XLOC_072851	GGGCCTTTGCGACATCTTGG			CCTTTAAATTTGAGGCGAAATGTGG	CTTCGAATGTCAGCTAAAATGGATG
lncRNA drug resistance	target	benchling fill up	lenti sgRNA(MS2)_puro opt (SAM)	XLOC_072851|XLOC_072851	GGGCCTTCTGCCACGTCACA			CCTTTAAATTTGAGGCGAAATGTGG	CTTCGAATGTCAGCTAAAATGGATG
lncRNA drug resistance	target	benchling fill up	lenti sgRNA(MS2)_puro opt (SAM)	XLOC_072851|XLOC_072851	TTCGGTGACGTCACAGGGGC			CCTTTAAATTTGAGGCGAAATGTGG	CTTCGAATGTCAGCTAAAATGGATG
lncRNA drug resistance	target	benchling fill up	lenti sgRNA(MS2)_puro opt (SAM)	XLOC_065386|XLOC_065386	GCGTTATGAGGCTACCTCCT			CCTTTAAATTTGAGGCGAAATGTGG	CTTCGAATGTCAGCTAAAATGGATG
lncRNA drug resistance	target	benchling fill up	lenti sgRNA(MS2)_puro opt (SAM)	XLOC_065386|XLOC_065386	AACCATGTGAAAGCGTTATG			CCTTTAAATTTGAGGCGAAATGTGG	CTTCGAATGTCAGCTAAAATGGATG
lncRNA drug resistance	target	benchling fill up	lenti sgRNA(MS2)_puro opt (SAM)	XLOC_065386|XLOC_065386	GCTACCTCCTTGGCCGCATT			CCTTTAAATTTGAGGCGAAATGTGG	CTTCGAATGTCAGCTAAAATGGATG
lncRNA drug resistance	target	benchling fill up	lenti sgRNA(MS2)_puro opt (SAM)	XLOC_065386|XLOC_065386	AAAAGTACCAAATGCGGCCA			CCTTTAAATTTGAGGCGAAATGTGG	CTTCGAATGTCAGCTAAAATGGATG
lncRNA drug resistance	target	benchling fill up	lenti sgRNA(MS2)_puro opt (SAM)	XLOC_065386|XLOC_065386	AACGCTTTCACATGGTTGAT			CCTTTAAATTTGAGGCGAAATGTGG	CTTCGAATGTCAGCTAAAATGGATG
lncRNA drug resistance	target	benchling fill up	lenti sgRNA(MS2)_puro opt (SAM)	XLOC_065386|XLOC_065386	AGTACCAAATGCGGCCAAGG			CCTTTAAATTTGAGGCGAAATGTGG	CTTCGAATGTCAGCTAAAATGGATG
lncRNA drug resistance	target	benchling fill up	lenti sgRNA(MS2)_puro opt (SAM)	XLOC_065386|XLOC_065386	TAACGCTTTCACATGGTTGA			CCTTTAAATTTGAGGCGAAATGTGG	CTTCGAATGTCAGCTAAAATGGATG
lncRNA drug resistance	target	benchling fill up	lenti sgRNA(MS2)_puro opt (SAM)	XLOC_065386|XLOC_065386	GCTTTCACATGGTTGATGGG			CCTTTAAATTTGAGGCGAAATGTGG	CTTCGAATGTCAGCTAAAATGGATG
lncRNA drug resistance	target	benchling fill up	lenti sgRNA(MS2)_puro opt (SAM)	XLOC_065386|XLOC_065386	AGCCTCATAACGCTTTCACA			CCTTTAAATTTGAGGCGAAATGTGG	CTTCGAATGTCAGCTAAAATGGATG
lncRNA drug resistance	target	benchling fill up	lenti sgRNA(MS2)_puro opt (SAM)	XLOC_077170|XLOC_077170	ATCCATCCCCCGTTTGATGG			CCTTTAAATTTGAGGCGAAATGTGG	CTTCGAATGTCAGCTAAAATGGATG
lncRNA drug resistance	target	benchling fill up	lenti sgRNA(MS2)_puro opt (SAM)	XLOC_077170|XLOC_077170	TCCATCCATCCCCCGTTTGA			CCTTTAAATTTGAGGCGAAATGTGG	CTTCGAATGTCAGCTAAAATGGATG
lncRNA drug resistance	target	benchling fill up	lenti sgRNA(MS2)_puro opt (SAM)	XLOC_077170|XLOC_077170	GCCCTCCATCAAACGGGGGA			CCTTTAAATTTGAGGCGAAATGTGG	CTTCGAATGTCAGCTAAAATGGATG
lncRNA drug resistance	target	benchling fill up	lenti sgRNA(MS2)_puro opt (SAM)	XLOC_077170|XLOC_077170	GGCCTGCCCTCCATCAAACG			CCTTTAAATTTGAGGCGAAATGTGG	CTTCGAATGTCAGCTAAAATGGATG
lncRNA drug resistance	target	benchling fill up	lenti sgRNA(MS2)_puro opt (SAM)	XLOC_077170|XLOC_077170	GCCTGCCCTCCATCAAACGG			CCTTTAAATTTGAGGCGAAATGTGG	CTTCGAATGTCAGCTAAAATGGATG
lncRNA drug resistance	target	benchling fill up	lenti sgRNA(MS2)_puro opt (SAM)	XLOC_077170|XLOC_077170	TCCATCCCCCGTTTGATGGA			CCTTTAAATTTGAGGCGAAATGTGG	CTTCGAATGTCAGCTAAAATGGATG
lncRNA drug resistance	target	benchling fill up	lenti sgRNA(MS2)_puro opt (SAM)	XLOC_077170|XLOC_077170	TCCCCCGTTTGATGGAGGGC			CCTTTAAATTTGAGGCGAAATGTGG	CTTCGAATGTCAGCTAAAATGGATG
lncRNA drug resistance	target	benchling fill up	lenti sgRNA(MS2)_puro opt (SAM)	XLOC_077170|XLOC_077170	GGAGTCAGCATGAATGCGGT			CCTTTAAATTTGAGGCGAAATGTGG	CTTCGAATGTCAGCTAAAATGGATG
lncRNA drug resistance	target	benchling fill up	lenti sgRNA(MS2)_puro opt (SAM)	XLOC_077170|XLOC_077170	AGTCAGCATGAATGCGGTGG			CCTTTAAATTTGAGGCGAAATGTGG	CTTCGAATGTCAGCTAAAATGGATG
lncRNA drug resistance	target	benchling fill up	lenti sgRNA(MS2)_puro opt (SAM)	XLOC_077170|XLOC_077170	GAGTCAGCATGAATGCGGTG			CCTTTAAATTTGAGGCGAAATGTGG	CTTCGAATGTCAGCTAAAATGGATG
lncRNA drug resistance	target	benchling fill up	lenti sgRNA(MS2)_puro opt (SAM)	XLOC_072199|XLOC_072199	CGTGGCCACACTTAACTGTA			CCTTTAAATTTGAGGCGAAATGTGG	CTTCGAATGTCAGCTAAAATGGATG
lncRNA drug resistance	target	benchling fill up	lenti sgRNA(MS2)_puro opt (SAM)	XLOC_072199|XLOC_072199	GCCACACTTAACTGTAAGGG			CCTTTAAATTTGAGGCGAAATGTGG	CTTCGAATGTCAGCTAAAATGGATG
lncRNA drug resistance	target	benchling fill up	lenti sgRNA(MS2)_puro opt (SAM)	XLOC_008240|XLOC_008240	TGAGGCGGAGGGATCACATG			CCTTTAAATTTGAGGCGAAATGTGG	CTTCGAATGTCAGCTAAAATGGATG
lncRNA drug resistance	target	benchling fill up	lenti sgRNA(MS2)_puro opt (SAM)	XLOC_000103|XLOC_000103	GAGACAAGGTTTCGCCATGT			CCTTTAAATTTGAGGCGAAATGTGG	CTTCGAATGTCAGCTAAAATGGATG
lncRNA drug resistance	target	benchling fill up	lenti sgRNA(MS2)_puro opt (SAM)	XLOC_000103|XLOC_000103	CAAAAATTAGCGAGGCGTGG			CCTTTAAATTTGAGGCGAAATGTGG	CTTCGAATGTCAGCTAAAATGGATG
lncRNA drug resistance	target	benchling fill up	lenti sgRNA(MS2)_puro opt (SAM)	XLOC_000103|XLOC_000103	AATTAGCGAGGCGTGGTGGC			CCTTTAAATTTGAGGCGAAATGTGG	CTTCGAATGTCAGCTAAAATGGATG
lncRNA drug resistance	target	benchling fill up	lenti sgRNA(MS2)_puro opt (SAM)	XLOC_000103|XLOC_000103	GGTCTCGAACTCCTGATCTC			CCTTTAAATTTGAGGCGAAATGTGG	CTTCGAATGTCAGCTAAAATGGATG
lncRNA drug resistance	target	benchling fill up	lenti sgRNA(MS2)_puro opt (SAM)	XLOC_000103|XLOC_000103	TGGCAGAAGACATCACGTGG			CCTTTAAATTTGAGGCGAAATGTGG	CTTCGAATGTCAGCTAAAATGGATG
lncRNA drug resistance	target	benchling fill up	lenti sgRNA(MS2)_puro opt (SAM)	XLOC_000103|XLOC_000103	ATACAAAAATTAGCGAGGCG			CCTTTAAATTTGAGGCGAAATGTGG	CTTCGAATGTCAGCTAAAATGGATG
lncRNA drug resistance	target	benchling fill up	lenti sgRNA(MS2)_puro opt (SAM)	XLOC_000103|XLOC_000103	AGAAGGCCCTCACCAGATGC			CCTTTAAATTTGAGGCGAAATGTGG	CTTCGAATGTCAGCTAAAATGGATG
lncRNA drug resistance	target	benchling fill up	lenti sgRNA(MS2)_puro opt (SAM)	XLOC_080218|XLOC_080218	ACTGTAAGTGCTATGAGGAC			CCTTTAAATTTGAGGCGAAATGTGG	CTTCGAATGTCAGCTAAAATGGATG
lncRNA drug resistance	target	benchling fill up	lenti sgRNA(MS2)_puro opt (SAM)	XLOC_001589|XLOC_001589	TAGTTTCTGAATTTGTAAAA			CCTTTAAATTTGAGGCGAAATGTGG	CTTCGAATGTCAGCTAAAATGGATG
lncRNA drug resistance	target	benchling fill up	lenti sgRNA(MS2)_puro opt (SAM)	XLOC_078060|XLOC_078060	AGGGTTTCACTGCGTTAGCC			CCTTTAAATTTGAGGCGAAATGTGG	CTTCGAATGTCAGCTAAAATGGATG
lncRNA drug resistance	target	benchling fill up	lenti sgRNA(MS2)_puro opt (SAM)	XLOC_078060|XLOC_078060	GCAGGAGAATGGCGTGAACC			CCTTTAAATTTGAGGCGAAATGTGG	CTTCGAATGTCAGCTAAAATGGATG
lncRNA drug resistance	target	benchling fill up	lenti sgRNA(MS2)_puro opt (SAM)	XLOC_078060|XLOC_078060	ACCTTGTGATCCACCCATCT			CCTTTAAATTTGAGGCGAAATGTGG	CTTCGAATGTCAGCTAAAATGGATG
lncRNA drug resistance	target	benchling fill up	lenti sgRNA(MS2)_puro opt (SAM)	XLOC_078060|XLOC_078060	CAGGAGAATGGCGTGAACCT			CCTTTAAATTTGAGGCGAAATGTGG	CTTCGAATGTCAGCTAAAATGGATG
lncRNA drug resistance	target	benchling fill up	lenti sgRNA(MS2)_puro opt (SAM)	XLOC_078060|XLOC_078060	GAGAATGGCGTGAACCTGGG			CCTTTAAATTTGAGGCGAAATGTGG	CTTCGAATGTCAGCTAAAATGGATG
lncRNA drug resistance	target	benchling fill up	lenti sgRNA(MS2)_puro opt (SAM)	XLOC_078060|XLOC_078060	TTTCACTGCGTTAGCCAGGA			CCTTTAAATTTGAGGCGAAATGTGG	CTTCGAATGTCAGCTAAAATGGATG
lncRNA drug resistance	target	benchling fill up	lenti sgRNA(MS2)_puro opt (SAM)	XLOC_078060|XLOC_078060	CACTGCAAGCTCCGCCTCCC			CCTTTAAATTTGAGGCGAAATGTGG	CTTCGAATGTCAGCTAAAATGGATG
lncRNA drug resistance	target	benchling fill up	lenti sgRNA(MS2)_puro opt (SAM)	XLOC_078060|XLOC_078060	AATTAGCCAGGCATGGTGGT			CCTTTAAATTTGAGGCGAAATGTGG	CTTCGAATGTCAGCTAAAATGGATG
lncRNA drug resistance	target	benchling fill up	lenti sgRNA(MS2)_puro opt (SAM)	XLOC_078035|XLOC_078035	AAGGGGTGACAGACGGTACC			CCTTTAAATTTGAGGCGAAATGTGG	CTTCGAATGTCAGCTAAAATGGATG
lncRNA drug resistance	target	benchling fill up	lenti sgRNA(MS2)_puro opt (SAM)	XLOC_078035|XLOC_078035	ATCTTCTGCGTTGCTCACGC			CCTTTAAATTTGAGGCGAAATGTGG	CTTCGAATGTCAGCTAAAATGGATG
lncRNA drug resistance	target	benchling fill up	lenti sgRNA(MS2)_puro opt (SAM)	XLOC_078035|XLOC_078035	TGCTTTGGCTTACGCTCAGT			CCTTTAAATTTGAGGCGAAATGTGG	CTTCGAATGTCAGCTAAAATGGATG
lncRNA drug resistance	target	benchling fill up	lenti sgRNA(MS2)_puro opt (SAM)	XLOC_078035|XLOC_078035	CTGCTTTGGCTTACGCTCAG			CCTTTAAATTTGAGGCGAAATGTGG	CTTCGAATGTCAGCTAAAATGGATG
lncRNA drug resistance	target	benchling fill up	lenti sgRNA(MS2)_puro opt (SAM)	XLOC_078035|XLOC_078035	GGGCGAGGCATCGCCTCACG			CCTTTAAATTTGAGGCGAAATGTGG	CTTCGAATGTCAGCTAAAATGGATG
lncRNA drug resistance	target	benchling fill up	lenti sgRNA(MS2)_puro opt (SAM)	XLOC_078035|XLOC_078035	GGCGAGGCATCGCCTCACGT			CCTTTAAATTTGAGGCGAAATGTGG	CTTCGAATGTCAGCTAAAATGGATG
lncRNA drug resistance	target	benchling fill up	lenti sgRNA(MS2)_puro opt (SAM)	XLOC_078035|XLOC_078035	TCTTCTGCGTTGCTCACGCT			CCTTTAAATTTGAGGCGAAATGTGG	CTTCGAATGTCAGCTAAAATGGATG
lncRNA drug resistance	target	benchling fill up	lenti sgRNA(MS2)_puro opt (SAM)	XLOC_078035|XLOC_078035	GGAAAAGCGTAGTATTAGGG			CCTTTAAATTTGAGGCGAAATGTGG	CTTCGAATGTCAGCTAAAATGGATG
lncRNA drug resistance	target	benchling fill up	lenti sgRNA(MS2)_puro opt (SAM)	XLOC_078035|XLOC_078035	CACTGAGCGTAAGCCAAAGC			CCTTTAAATTTGAGGCGAAATGTGG	CTTCGAATGTCAGCTAAAATGGATG
lncRNA drug resistance	target	benchling fill up	lenti sgRNA(MS2)_puro opt (SAM)	XLOC_078035|XLOC_078035	GCCTCACGTGGGAAGCTCAA			CCTTTAAATTTGAGGCGAAATGTGG	CTTCGAATGTCAGCTAAAATGGATG
lncRNA drug resistance	target	benchling fill up	lenti sgRNA(MS2)_puro opt (SAM)	XLOC_065458|XLOC_065458	GCCGCCACCAAATATAAAGC			CCTTTAAATTTGAGGCGAAATGTGG	CTTCGAATGTCAGCTAAAATGGATG
lncRNA drug resistance	target	benchling fill up	lenti sgRNA(MS2)_puro opt (SAM)	XLOC_065458|XLOC_065458	GATTCTGGGTATTTCCGTGA			CCTTTAAATTTGAGGCGAAATGTGG	CTTCGAATGTCAGCTAAAATGGATG
lncRNA drug resistance	target	benchling fill up	lenti sgRNA(MS2)_puro opt (SAM)	XLOC_065458|XLOC_065458	TGATTCTGGGTATTTCCGTG			CCTTTAAATTTGAGGCGAAATGTGG	CTTCGAATGTCAGCTAAAATGGATG
lncRNA drug resistance	target	benchling fill up	lenti sgRNA(MS2)_puro opt (SAM)	XLOC_065458|XLOC_065458	TTCCGTGAGGGTGTTGCCAA			CCTTTAAATTTGAGGCGAAATGTGG	CTTCGAATGTCAGCTAAAATGGATG
lncRNA drug resistance	target	benchling fill up	lenti sgRNA(MS2)_puro opt (SAM)	XLOC_033680|MICT00000159550.1	GATAGCTTAGAGGATTTCGT			CCTTTAAATTTGAGGCGAAATGTGG	CTTCGAATGTCAGCTAAAATGGATG
lncRNA drug resistance	target	benchling fill up	lenti sgRNA(MS2)_puro opt (SAM)	XLOC_033680|MICT00000159550.1	CTTCTTGTACTACCGGGAAG			CCTTTAAATTTGAGGCGAAATGTGG	CTTCGAATGTCAGCTAAAATGGATG
lncRNA drug resistance	target	benchling fill up	lenti sgRNA(MS2)_puro opt (SAM)	XLOC_033680|MICT00000159550.1	ACTACCGGGAAGTGGACATT			CCTTTAAATTTGAGGCGAAATGTGG	CTTCGAATGTCAGCTAAAATGGATG
lncRNA drug resistance	target	benchling fill up	lenti sgRNA(MS2)_puro opt (SAM)	XLOC_033680|MICT00000159550.1	TTTCAAACCGGCTCTATGAA			CCTTTAAATTTGAGGCGAAATGTGG	CTTCGAATGTCAGCTAAAATGGATG
lncRNA drug resistance	target	benchling fill up	lenti sgRNA(MS2)_puro opt (SAM)	XLOC_033680|MICT00000159550.1	AACACTCTTCTTGTACTACC			CCTTTAAATTTGAGGCGAAATGTGG	CTTCGAATGTCAGCTAAAATGGATG
lncRNA drug resistance	target	benchling fill up	lenti sgRNA(MS2)_puro opt (SAM)	ENSG00000230269|MICT00000296113.1	GAGTGAGTTCTCGCGAGATC			CCTTTAAATTTGAGGCGAAATGTGG	CTTCGAATGTCAGCTAAAATGGATG
lncRNA drug resistance	target	benchling fill up	lenti sgRNA(MS2)_puro opt (SAM)	ENSG00000230269|MICT00000296113.1	GTAATCCTCAGTGTTGGACG			CCTTTAAATTTGAGGCGAAATGTGG	CTTCGAATGTCAGCTAAAATGGATG
lncRNA drug resistance	target	benchling fill up	lenti sgRNA(MS2)_puro opt (SAM)	ENSG00000230269|MICT00000296113.1	ATTCAACAGGAGATTCGGGC			CCTTTAAATTTGAGGCGAAATGTGG	CTTCGAATGTCAGCTAAAATGGATG
lncRNA drug resistance	target	benchling fill up	lenti sgRNA(MS2)_puro opt (SAM)	ENSG00000230269|MICT00000296113.1	TAATCCTCAGTGTTGGACGA			CCTTTAAATTTGAGGCGAAATGTGG	CTTCGAATGTCAGCTAAAATGGATG
lncRNA drug resistance	target	benchling fill up	lenti sgRNA(MS2)_puro opt (SAM)	ENSG00000230269|MICT00000296113.1	TTCAACAGGAGATTCGGGCA			CCTTTAAATTTGAGGCGAAATGTGG	CTTCGAATGTCAGCTAAAATGGATG
lncRNA drug resistance	target	benchling fill up	lenti sgRNA(MS2)_puro opt (SAM)	ENSG00000230269|MICT00000296113.1	AATCCTCAGTGTTGGACGAG			CCTTTAAATTTGAGGCGAAATGTGG	CTTCGAATGTCAGCTAAAATGGATG
lncRNA drug resistance	target	benchling fill up	lenti sgRNA(MS2)_puro opt (SAM)	ENSG00000230269|MICT00000296113.1	AGTGTGTAGCACCTCCCCCT			CCTTTAAATTTGAGGCGAAATGTGG	CTTCGAATGTCAGCTAAAATGGATG
lncRNA drug resistance	target	benchling fill up	lenti sgRNA(MS2)_puro opt (SAM)	ENSG00000230269|MICT00000296113.1	TGTTGGACGAGGGGCCCTGT			CCTTTAAATTTGAGGCGAAATGTGG	CTTCGAATGTCAGCTAAAATGGATG
lncRNA drug resistance	target	benchling fill up	lenti sgRNA(MS2)_puro opt (SAM)	ENSG00000230269|MICT00000296113.1	TCGCCAACACAAGAACAGCA			CCTTTAAATTTGAGGCGAAATGTGG	CTTCGAATGTCAGCTAAAATGGATG
lncRNA drug resistance	target	benchling fill up	lenti sgRNA(MS2)_puro opt (SAM)	ENSG00000230269|MICT00000296113.1	TGGGAGGTGACTGGATCATG			CCTTTAAATTTGAGGCGAAATGTGG	CTTCGAATGTCAGCTAAAATGGATG
lncRNA drug resistance	target	benchling fill up	lenti sgRNA(MS2)_puro opt (SAM)	ENSG00000233098|ENCT00000173094.1	TACTGCGGTAATGCCCACGG			CCTTTAAATTTGAGGCGAAATGTGG	CTTCGAATGTCAGCTAAAATGGATG
lncRNA drug resistance	target	benchling fill up	lenti sgRNA(MS2)_puro opt (SAM)	ENSG00000233098|ENCT00000173094.1	ATATACTGCGGTAATGCCCA			CCTTTAAATTTGAGGCGAAATGTGG	CTTCGAATGTCAGCTAAAATGGATG
lncRNA drug resistance	target	benchling fill up	lenti sgRNA(MS2)_puro opt (SAM)	ENSG00000233098|ENCT00000173094.1	GTAATGCCCACGGAGGTTCC			CCTTTAAATTTGAGGCGAAATGTGG	CTTCGAATGTCAGCTAAAATGGATG
lncRNA drug resistance	target	benchling fill up	lenti sgRNA(MS2)_puro opt (SAM)	ENSG00000233098|ENCT00000173094.1	TGCAGTCCAGGAACCTCCGT			CCTTTAAATTTGAGGCGAAATGTGG	CTTCGAATGTCAGCTAAAATGGATG
lncRNA drug resistance	target	benchling fill up	lenti sgRNA(MS2)_puro opt (SAM)	ENSG00000233098|ENCT00000173094.1	ACCTCTAGGCCTACTCTGAT			CCTTTAAATTTGAGGCGAAATGTGG	CTTCGAATGTCAGCTAAAATGGATG
lncRNA drug resistance	target	benchling fill up	lenti sgRNA(MS2)_puro opt (SAM)	ENSG00000233098|ENCT00000173094.1	TCCAATCAGAGTAGGCCTAG			CCTTTAAATTTGAGGCGAAATGTGG	CTTCGAATGTCAGCTAAAATGGATG
lncRNA drug resistance	target	benchling fill up	lenti sgRNA(MS2)_puro opt (SAM)	ENSG00000233098|ENCT00000173094.1	AAGTCCAATCAGAGTAAGCC			CCTTTAAATTTGAGGCGAAATGTGG	CTTCGAATGTCAGCTAAAATGGATG
lncRNA drug resistance	target	benchling fill up	lenti sgRNA(MS2)_puro opt (SAM)	ENSG00000233098|ENCT00000173094.1	AAGCATGCTGAGGTGGCGTC			CCTTTAAATTTGAGGCGAAATGTGG	CTTCGAATGTCAGCTAAAATGGATG
lncRNA drug resistance	target	benchling fill up	lenti sgRNA(MS2)_puro opt (SAM)	ENSG00000233098|ENCT00000173094.1	CCAATCAAGACATGCAGTCC			CCTTTAAATTTGAGGCGAAATGTGG	CTTCGAATGTCAGCTAAAATGGATG
lncRNA drug resistance	target	benchling fill up	lenti sgRNA(MS2)_puro opt (SAM)	ENSG00000233098|ENCT00000173094.1	ATGCAGTCCAGGAACCTCCG			CCTTTAAATTTGAGGCGAAATGTGG	CTTCGAATGTCAGCTAAAATGGATG
lncRNA drug resistance	target	benchling fill up	lenti sgRNA(MS2)_puro opt (SAM)	XLOC_029294|XLOC_029294	AGAAAAAAAACAGACACACA			CCTTTAAATTTGAGGCGAAATGTGG	CTTCGAATGTCAGCTAAAATGGATG
lncRNA drug resistance	target	benchling fill up	lenti sgRNA(MS2)_puro opt (SAM)	XLOC_029294|XLOC_029294	ACAGAGACAGAGAAACAGAC			CCTTTAAATTTGAGGCGAAATGTGG	CTTCGAATGTCAGCTAAAATGGATG
lncRNA drug resistance	target	benchling fill up	lenti sgRNA(MS2)_puro opt (SAM)	XLOC_029294|XLOC_029294	AGACAGACACAGAGAGAGAC			CCTTTAAATTTGAGGCGAAATGTGG	CTTCGAATGTCAGCTAAAATGGATG
lncRNA drug resistance	target	benchling fill up	lenti sgRNA(MS2)_puro opt (SAM)	XLOC_029294|XLOC_029294	AAGGAGAGAGAGAGACAGAC			CCTTTAAATTTGAGGCGAAATGTGG	CTTCGAATGTCAGCTAAAATGGATG
lncRNA drug resistance	target	benchling fill up	lenti sgRNA(MS2)_puro opt (SAM)	XLOC_029294|XLOC_029294	GAGAGAGAGAGAAACAGACA			CCTTTAAATTTGAGGCGAAATGTGG	CTTCGAATGTCAGCTAAAATGGATG
lncRNA drug resistance	target	benchling fill up	lenti sgRNA(MS2)_puro opt (SAM)	XLOC_071857|XLOC_071857	TCGATAAAGAAAACAGTTAA			CCTTTAAATTTGAGGCGAAATGTGG	CTTCGAATGTCAGCTAAAATGGATG
lncRNA drug resistance	target	benchling fill up	lenti sgRNA(MS2)_puro opt (SAM)	XLOC_071857|XLOC_071857	AGGAATTGCCTTCCAAATGG			CCTTTAAATTTGAGGCGAAATGTGG	CTTCGAATGTCAGCTAAAATGGATG
lncRNA drug resistance	target	benchling fill up	lenti sgRNA(MS2)_puro opt (SAM)	XLOC_071857|XLOC_071857	TACATGAACCTCCATTTGGA			CCTTTAAATTTGAGGCGAAATGTGG	CTTCGAATGTCAGCTAAAATGGATG
lncRNA drug resistance	target	benchling fill up	lenti sgRNA(MS2)_puro opt (SAM)	XLOC_071857|XLOC_071857	ACAAGGAATTGCCTTCCAAA			CCTTTAAATTTGAGGCGAAATGTGG	CTTCGAATGTCAGCTAAAATGGATG
lncRNA drug resistance	target	benchling fill up	lenti sgRNA(MS2)_puro opt (SAM)	XLOC_071857|XLOC_071857	AATAAAGACTGTTCTGTGGA			CCTTTAAATTTGAGGCGAAATGTGG	CTTCGAATGTCAGCTAAAATGGATG
lncRNA drug resistance	target	benchling fill up	lenti sgRNA(MS2)_puro opt (SAM)	XLOC_071857|XLOC_071857	ATATTTTGTATAGTGATTTC			CCTTTAAATTTGAGGCGAAATGTGG	CTTCGAATGTCAGCTAAAATGGATG
lncRNA drug resistance	target	benchling fill up	lenti sgRNA(MS2)_puro opt (SAM)	XLOC_071857|XLOC_071857	ATTATACATGAACCTCCATT			CCTTTAAATTTGAGGCGAAATGTGG	CTTCGAATGTCAGCTAAAATGGATG
lncRNA drug resistance	target	benchling fill up	lenti sgRNA(MS2)_puro opt (SAM)	XLOC_001611|XLOC_001611	GCTAGATACAGAGTGCCGAT			CCTTTAAATTTGAGGCGAAATGTGG	CTTCGAATGTCAGCTAAAATGGATG
lncRNA drug resistance	target	benchling fill up	lenti sgRNA(MS2)_puro opt (SAM)	XLOC_001611|XLOC_001611	GCTAGATACAGAGTGTCGAT			CCTTTAAATTTGAGGCGAAATGTGG	CTTCGAATGTCAGCTAAAATGGATG
lncRNA drug resistance	target	benchling fill up	lenti sgRNA(MS2)_puro opt (SAM)	XLOC_001611|XLOC_001611	TGTATCTAGCTAATCTGGTG			CCTTTAAATTTGAGGCGAAATGTGG	CTTCGAATGTCAGCTAAAATGGATG
lncRNA drug resistance	target	benchling fill up	lenti sgRNA(MS2)_puro opt (SAM)	XLOC_001611|XLOC_001611	CTGTATCTAGCTAATCTGGT			CCTTTAAATTTGAGGCGAAATGTGG	CTTCGAATGTCAGCTAAAATGGATG
lncRNA drug resistance	target	benchling fill up	lenti sgRNA(MS2)_puro opt (SAM)	XLOC_001611|XLOC_001611	GCTAGACACAGGGTACTGAT			CCTTTAAATTTGAGGCGAAATGTGG	CTTCGAATGTCAGCTAAAATGGATG
lncRNA drug resistance	target	benchling fill up	lenti sgRNA(MS2)_puro opt (SAM)	XLOC_049693|XLOC_049693	TCCTAGATGGGATGGCGGCG			CCTTTAAATTTGAGGCGAAATGTGG	CTTCGAATGTCAGCTAAAATGGATG
lncRNA drug resistance	target	benchling fill up	lenti sgRNA(MS2)_puro opt (SAM)	XLOC_049693|XLOC_049693	CACTTCTCAGACGGAGCGGC			CCTTTAAATTTGAGGCGAAATGTGG	CTTCGAATGTCAGCTAAAATGGATG
lncRNA drug resistance	target	benchling fill up	lenti sgRNA(MS2)_puro opt (SAM)	XLOC_049693|XLOC_049693	ATCTCAGACGATGGGCGGCC			CCTTTAAATTTGAGGCGAAATGTGG	CTTCGAATGTCAGCTAAAATGGATG
lncRNA drug resistance	target	benchling fill up	lenti sgRNA(MS2)_puro opt (SAM)	XLOC_049693|XLOC_049693	ACTTCTCAGACGGAGCGGCC			CCTTTAAATTTGAGGCGAAATGTGG	CTTCGAATGTCAGCTAAAATGGATG
lncRNA drug resistance	target	benchling fill up	lenti sgRNA(MS2)_puro opt (SAM)	XLOC_049693|XLOC_049693	CATCTCAGACGATGGGCGGC			CCTTTAAATTTGAGGCGAAATGTGG	CTTCGAATGTCAGCTAAAATGGATG
lncRNA drug resistance	target	benchling fill up	lenti sgRNA(MS2)_puro opt (SAM)	XLOC_049693|XLOC_049693	CCCACATCTCAGACGATGGG			CCTTTAAATTTGAGGCGAAATGTGG	CTTCGAATGTCAGCTAAAATGGATG
lncRNA drug resistance	target	benchling fill up	lenti sgRNA(MS2)_puro opt (SAM)	XLOC_049693|XLOC_049693	CTCCTCATATCCCAGACGAT			CCTTTAAATTTGAGGCGAAATGTGG	CTTCGAATGTCAGCTAAAATGGATG
lncRNA drug resistance	target	benchling fill up	lenti sgRNA(MS2)_puro opt (SAM)	XLOC_049693|XLOC_049693	TTCCTAGATGGGATGGCGGC			CCTTTAAATTTGAGGCGAAATGTGG	CTTCGAATGTCAGCTAAAATGGATG
lncRNA drug resistance	target	benchling fill up	lenti sgRNA(MS2)_puro opt (SAM)	XLOC_049693|XLOC_049693	GCGCTTCTCGCTTCCTAGAT			CCTTTAAATTTGAGGCGAAATGTGG	CTTCGAATGTCAGCTAAAATGGATG
lncRNA drug resistance	target	benchling fill up	lenti sgRNA(MS2)_puro opt (SAM)	XLOC_049693|XLOC_049693	TCCTAGATGGGATGGCGGCC			CCTTTAAATTTGAGGCGAAATGTGG	CTTCGAATGTCAGCTAAAATGGATG
lncRNA drug resistance	pos ctrl	benchling/diverse	lenti sgRNA(MS2)_puro opt (SAM)	sgBRAF_4	GCCCAGGCGCCCTCCGCCCG			CCTTTAAATTTGAGGCGAAATGTGG	CTTCGAATGTCAGCTAAAATGGATG
lncRNA drug resistance	pos ctrl	benchling/diverse	lenti sgRNA(MS2)_puro opt (SAM)	sgWNT5a_2	GAATTAATTCCATGGGCGAG			CCTTTAAATTTGAGGCGAAATGTGG	CTTCGAATGTCAGCTAAAATGGATG
lncRNA drug resistance	pos ctrl	benchling/diverse	lenti sgRNA(MS2)_puro opt (SAM)	sgHOXA5_3	ACTGCGCGTCACCTAGACGG			CCTTTAAATTTGAGGCGAAATGTGG	CTTCGAATGTCAGCTAAAATGGATG
lncRNA drug resistance	pos ctrl	benchling/diverse	lenti sgRNA(MS2)_puro opt (SAM)	sgSAMMSON_2	GTCCTCACCTAGATCCATGG			CCTTTAAATTTGAGGCGAAATGTGG	CTTCGAATGTCAGCTAAAATGGATG
lncRNA drug resistance	pos ctrl	benchling/diverse	lenti sgRNA(MS2)_puro opt (SAM)	sgSAMMSON_3	TGATACGGGAGTACCGGGAA			CCTTTAAATTTGAGGCGAAATGTGG	CTTCGAATGTCAGCTAAAATGGATG
lncRNA drug resistance	pos ctrl	benchling/diverse	lenti sgRNA(MS2)_puro opt (SAM)	sgSAMMSON_4	GTACCGGGAACGGAAGAGCG			CCTTTAAATTTGAGGCGAAATGTGG	CTTCGAATGTCAGCTAAAATGGATG
lncRNA drug resistance	pos ctrl	benchling/diverse	lenti sgRNA(MS2)_puro opt (SAM)	GPR35	GCGTGCTGCACCCTGTCTTG			CCTTTAAATTTGAGGCGAAATGTGG	CTTCGAATGTCAGCTAAAATGGATG
lncRNA drug resistance	pos ctrl	benchling/diverse	lenti sgRNA(MS2)_puro opt (SAM)	GPR35	GGCGAGCTGACCGCAGACCC			CCTTTAAATTTGAGGCGAAATGTGG	CTTCGAATGTCAGCTAAAATGGATG
lncRNA drug resistance	pos ctrl	benchling/diverse	lenti sgRNA(MS2)_puro opt (SAM)	GPR35	TGGGCATGAGGCGCTGGGGA			CCTTTAAATTTGAGGCGAAATGTGG	CTTCGAATGTCAGCTAAAATGGATG
lncRNA drug resistance	pos ctrl	benchling/diverse	lenti sgRNA(MS2)_puro opt (SAM)	EGFR	CCACCGCTGTCCACCGCCTC			CCTTTAAATTTGAGGCGAAATGTGG	CTTCGAATGTCAGCTAAAATGGATG
lncRNA drug resistance	pos ctrl	benchling/diverse	lenti sgRNA(MS2)_puro opt (SAM)	EGFR	GACCCAAGGCCAGCGGCCGC			CCTTTAAATTTGAGGCGAAATGTGG	CTTCGAATGTCAGCTAAAATGGATG
lncRNA drug resistance	pos ctrl	benchling/diverse	lenti sgRNA(MS2)_puro opt (SAM)	EGFR	GGAGGGAGGAGAACCAGCAG			CCTTTAAATTTGAGGCGAAATGTGG	CTTCGAATGTCAGCTAAAATGGATG
lncRNA drug resistance	pos ctrl	benchling/diverse	lenti sgRNA(MS2)_puro opt (SAM)	ITGA9	GCCCGAGAAGTCTGCGCGAG			CCTTTAAATTTGAGGCGAAATGTGG	CTTCGAATGTCAGCTAAAATGGATG
lncRNA drug resistance	pos ctrl	benchling/diverse	lenti sgRNA(MS2)_puro opt (SAM)	ITGA9	GGGCGCTGAAGGCGAGCACA			CCTTTAAATTTGAGGCGAAATGTGG	CTTCGAATGTCAGCTAAAATGGATG
lncRNA drug resistance	pos ctrl	benchling/diverse	lenti sgRNA(MS2)_puro opt (SAM)	ITGA9	ACTGAGGACGCCGCCGCTCG			CCTTTAAATTTGAGGCGAAATGTGG	CTTCGAATGTCAGCTAAAATGGATG
lncRNA drug resistance	pos ctrl	benchling/diverse	lenti sgRNA(MS2)_puro opt (SAM)	ITGB5	GAAAGTGGAGCCTGGCGGGC			CCTTTAAATTTGAGGCGAAATGTGG	CTTCGAATGTCAGCTAAAATGGATG
lncRNA drug resistance	pos ctrl	benchling/diverse	lenti sgRNA(MS2)_puro opt (SAM)	ITGB5	TCCCCTGCCAGGCCCTCGCC			CCTTTAAATTTGAGGCGAAATGTGG	CTTCGAATGTCAGCTAAAATGGATG
lncRNA drug resistance	pos ctrl	benchling/diverse	lenti sgRNA(MS2)_puro opt (SAM)	ITGB5	AAGCTGACCGTGTGGCGGCC			CCTTTAAATTTGAGGCGAAATGTGG	CTTCGAATGTCAGCTAAAATGGATG
lncRNA drug resistance	pos ctrl	benchling/diverse	lenti sgRNA(MS2)_puro opt (SAM)	ITGB3	ACGCGGTGGGTGGGACGCAA			CCTTTAAATTTGAGGCGAAATGTGG	CTTCGAATGTCAGCTAAAATGGATG
lncRNA drug resistance	pos ctrl	benchling/diverse	lenti sgRNA(MS2)_puro opt (SAM)	ITGB3	AGGGGATCTAGAGAAGCCGG			CCTTTAAATTTGAGGCGAAATGTGG	CTTCGAATGTCAGCTAAAATGGATG
lncRNA drug resistance	pos ctrl	benchling/diverse	lenti sgRNA(MS2)_puro opt (SAM)	ITGB3	CTCTAGACCCTGCGCCTGAG			CCTTTAAATTTGAGGCGAAATGTGG	CTTCGAATGTCAGCTAAAATGGATG
lncRNA drug resistance	pos ctrl	benchling/diverse	lenti sgRNA(MS2)_puro opt (SAM)	CRB2	GATGTCTAGGGACGTCCACG			CCTTTAAATTTGAGGCGAAATGTGG	CTTCGAATGTCAGCTAAAATGGATG
lncRNA drug resistance	pos ctrl	benchling/diverse	lenti sgRNA(MS2)_puro opt (SAM)	CRB2	GTCAGGAGGGAGAAACCAGT			CCTTTAAATTTGAGGCGAAATGTGG	CTTCGAATGTCAGCTAAAATGGATG
lncRNA drug resistance	pos ctrl	benchling/diverse	lenti sgRNA(MS2)_puro opt (SAM)	CRB2	CTAGGGGGCTTGAGGACTTG			CCTTTAAATTTGAGGCGAAATGTGG	CTTCGAATGTCAGCTAAAATGGATG
lncRNA drug resistance	pos ctrl	benchling/diverse	lenti sgRNA(MS2)_puro opt (SAM)	LPAR1	GCCTGAAGCCAGCCCGGGGG			CCTTTAAATTTGAGGCGAAATGTGG	CTTCGAATGTCAGCTAAAATGGATG
lncRNA drug resistance	pos ctrl	benchling/diverse	lenti sgRNA(MS2)_puro opt (SAM)	LPAR1	GCGAGCGCAGGTAAGGGGGC			CCTTTAAATTTGAGGCGAAATGTGG	CTTCGAATGTCAGCTAAAATGGATG
lncRNA drug resistance	pos ctrl	benchling/diverse	lenti sgRNA(MS2)_puro opt (SAM)	LPAR1	GGCAGGAGAGGGACGCGCGG			CCTTTAAATTTGAGGCGAAATGTGG	CTTCGAATGTCAGCTAAAATGGATG
lncRNA drug resistance	pos ctrl	benchling/diverse	lenti sgRNA(MS2)_puro opt (SAM)	LPAR5	AGGCTGGTGGGTTAGTCATC			CCTTTAAATTTGAGGCGAAATGTGG	CTTCGAATGTCAGCTAAAATGGATG
lncRNA drug resistance	pos ctrl	benchling/diverse	lenti sgRNA(MS2)_puro opt (SAM)	LPAR5	CATCAGACGGTGGGTGTGCC			CCTTTAAATTTGAGGCGAAATGTGG	CTTCGAATGTCAGCTAAAATGGATG
lncRNA drug resistance	pos ctrl	benchling/diverse	lenti sgRNA(MS2)_puro opt (SAM)	LPAR5	GAAGAGTTCCCAGACACAGC			CCTTTAAATTTGAGGCGAAATGTGG	CTTCGAATGTCAGCTAAAATGGATG
lncRNA drug resistance	pos ctrl	benchling/diverse	lenti sgRNA(MS2)_puro opt (SAM)	ARHGEF1	CGGCGAGAAGGGGAAGGAAG			CCTTTAAATTTGAGGCGAAATGTGG	CTTCGAATGTCAGCTAAAATGGATG
lncRNA drug resistance	pos ctrl	benchling/diverse	lenti sgRNA(MS2)_puro opt (SAM)	ARHGEF1	GCAGCGGGGAAAGGAGGGGC			CCTTTAAATTTGAGGCGAAATGTGG	CTTCGAATGTCAGCTAAAATGGATG
lncRNA drug resistance	pos ctrl	benchling/diverse	lenti sgRNA(MS2)_puro opt (SAM)	ARHGEF1	GCCGGTGCCCGCAGGGACCC			CCTTTAAATTTGAGGCGAAATGTGG	CTTCGAATGTCAGCTAAAATGGATG
lncRNA drug resistance	pos ctrl	benchling/diverse	lenti sgRNA(MS2)_puro opt (SAM)	P2RY8	CACAGCGACGTTACTCCAGT			CCTTTAAATTTGAGGCGAAATGTGG	CTTCGAATGTCAGCTAAAATGGATG
lncRNA drug resistance	pos ctrl	benchling/diverse	lenti sgRNA(MS2)_puro opt (SAM)	P2RY8	CGACTCAGGCTTAGGTGGAA			CCTTTAAATTTGAGGCGAAATGTGG	CTTCGAATGTCAGCTAAAATGGATG
lncRNA drug resistance	pos ctrl	benchling/diverse	lenti sgRNA(MS2)_puro opt (SAM)	P2RY8	GAGTGTTCAGACAGTTACAG			CCTTTAAATTTGAGGCGAAATGTGG	CTTCGAATGTCAGCTAAAATGGATG
lncRNA drug resistance	pos ctrl	benchling/diverse	lenti sgRNA(MS2)_puro opt (SAM)	PCDH7	AGGGAGGAGAGAGAGGAGGG			CCTTTAAATTTGAGGCGAAATGTGG	CTTCGAATGTCAGCTAAAATGGATG
lncRNA drug resistance	pos ctrl	benchling/diverse	lenti sgRNA(MS2)_puro opt (SAM)	PCDH7	AGGGGGAAAGGGGAAAGGAG			CCTTTAAATTTGAGGCGAAATGTGG	CTTCGAATGTCAGCTAAAATGGATG
lncRNA drug resistance	pos ctrl	benchling/diverse	lenti sgRNA(MS2)_puro opt (SAM)	PCDH7	GAGCGTGCAAGAGAGCGAGT			CCTTTAAATTTGAGGCGAAATGTGG	CTTCGAATGTCAGCTAAAATGGATG
lncRNA drug resistance	pos ctrl	benchling/diverse	lenti sgRNA(MS2)_puro opt (SAM)	BCAR3	ATGTCTCGGGGGGTTCCGCA			CCTTTAAATTTGAGGCGAAATGTGG	CTTCGAATGTCAGCTAAAATGGATG
lncRNA drug resistance	pos ctrl	benchling/diverse	lenti sgRNA(MS2)_puro opt (SAM)	BCAR3	ACTTGAGGACTGGCTCCTTG			CCTTTAAATTTGAGGCGAAATGTGG	CTTCGAATGTCAGCTAAAATGGATG
lncRNA drug resistance	pos ctrl	benchling/diverse	lenti sgRNA(MS2)_puro opt (SAM)	BCAR3	AGAGCCAAACTCTAAAATCC			CCTTTAAATTTGAGGCGAAATGTGG	CTTCGAATGTCAGCTAAAATGGATG
lncRNA drug resistance	pos ctrl	benchling/diverse	lenti sgRNA(MS2)_puro opt (SAM)	TFAP2C	GCGCCGAGCCCCACGCTGTG			CCTTTAAATTTGAGGCGAAATGTGG	CTTCGAATGTCAGCTAAAATGGATG
lncRNA drug resistance	pos ctrl	benchling/diverse	lenti sgRNA(MS2)_puro opt (SAM)	TFAP2C	GGGACGAAGCGCGGAGTCAG			CCTTTAAATTTGAGGCGAAATGTGG	CTTCGAATGTCAGCTAAAATGGATG
lncRNA drug resistance	pos ctrl	benchling/diverse	lenti sgRNA(MS2)_puro opt (SAM)	TFAP2C	AGCTAGGCTGGGACTGGCTG			CCTTTAAATTTGAGGCGAAATGTGG	CTTCGAATGTCAGCTAAAATGGATG
lncRNA drug resistance	pos ctrl	benchling/diverse	lenti sgRNA(MS2)_puro opt (SAM)	TCONS_00011252	ACGTTGTGTGAGGTTCCTAG			CCTTTAAATTTGAGGCGAAATGTGG	CTTCGAATGTCAGCTAAAATGGATG
lncRNA drug resistance	pos ctrl	benchling/diverse	lenti sgRNA(MS2)_puro opt (SAM)	TCONS_00011252	GATTCCTTTGGATATATACC			CCTTTAAATTTGAGGCGAAATGTGG	CTTCGAATGTCAGCTAAAATGGATG
lncRNA drug resistance	pos ctrl	benchling/diverse	lenti sgRNA(MS2)_puro opt (SAM)	TCONS_00011252	AAGAGGATTGCTGGATAACG			CCTTTAAATTTGAGGCGAAATGTGG	CTTCGAATGTCAGCTAAAATGGATG
lncRNA drug resistance	pos ctrl	benchling/diverse	lenti sgRNA(MS2)_puro opt (SAM)	NR_034078	GACTGCTGCTTAGAAATTCT			CCTTTAAATTTGAGGCGAAATGTGG	CTTCGAATGTCAGCTAAAATGGATG
lncRNA drug resistance	pos ctrl	benchling/diverse	lenti sgRNA(MS2)_puro opt (SAM)	NR_034078	CCGTGGGAAGAAACAAAGAA			CCTTTAAATTTGAGGCGAAATGTGG	CTTCGAATGTCAGCTAAAATGGATG
lncRNA drug resistance	pos ctrl	benchling/diverse	lenti sgRNA(MS2)_puro opt (SAM)	NR_034078	CCAGAAGAATAGTTAGTAAA			CCTTTAAATTTGAGGCGAAATGTGG	CTTCGAATGTCAGCTAAAATGGATG
lncRNA drug resistance	pos ctrl	benchling/diverse	lenti sgRNA(MS2)_puro opt (SAM)	TCONS_00028298	ATGCTATTGTCAGGAAAGAA			CCTTTAAATTTGAGGCGAAATGTGG	CTTCGAATGTCAGCTAAAATGGATG
lncRNA drug resistance	pos ctrl	benchling/diverse	lenti sgRNA(MS2)_puro opt (SAM)	TCONS_00028298	GACAGGCATTACAAGAACAC			CCTTTAAATTTGAGGCGAAATGTGG	CTTCGAATGTCAGCTAAAATGGATG
lncRNA drug resistance	pos ctrl	benchling/diverse	lenti sgRNA(MS2)_puro opt (SAM)	TCONS_00028298	GCCCAATAGCAATAACTTTC			CCTTTAAATTTGAGGCGAAATGTGG	CTTCGAATGTCAGCTAAAATGGATG
lncRNA drug resistance	pos ctrl	benchling/diverse	lenti sgRNA(MS2)_puro opt (SAM)	TCONS_00026380	CAAGATTTCGTTGGCACTGT			CCTTTAAATTTGAGGCGAAATGTGG	CTTCGAATGTCAGCTAAAATGGATG
lncRNA drug resistance	pos ctrl	benchling/diverse	lenti sgRNA(MS2)_puro opt (SAM)	TCONS_00026380	TGCTGGAGAAGAGATTTCTC			CCTTTAAATTTGAGGCGAAATGTGG	CTTCGAATGTCAGCTAAAATGGATG
lncRNA drug resistance	pos ctrl	benchling/diverse	lenti sgRNA(MS2)_puro opt (SAM)	TCONS_00026380	TACTGTGCCTTCTCTAATTG			CCTTTAAATTTGAGGCGAAATGTGG	CTTCGAATGTCAGCTAAAATGGATG
lncRNA drug resistance	pos ctrl	benchling/diverse	lenti sgRNA(MS2)_puro opt (SAM)	TCONS_00009861	AAGTAGCAAGGGAGATTCTT			CCTTTAAATTTGAGGCGAAATGTGG	CTTCGAATGTCAGCTAAAATGGATG
lncRNA drug resistance	pos ctrl	benchling/diverse	lenti sgRNA(MS2)_puro opt (SAM)	TCONS_00009861	TGCAAAGAAGTCACATTCAC			CCTTTAAATTTGAGGCGAAATGTGG	CTTCGAATGTCAGCTAAAATGGATG
lncRNA drug resistance	pos ctrl	benchling/diverse	lenti sgRNA(MS2)_puro opt (SAM)	TCONS_00009861	TTATCAACTCAAAGTTCTGG			CCTTTAAATTTGAGGCGAAATGTGG	CTTCGAATGTCAGCTAAAATGGATG
lncRNA drug resistance	pos ctrl	benchling/diverse	lenti sgRNA(MS2)_puro opt (SAM)	TCONS_00010506	GCGAGAAGATACAAGTATAC			CCTTTAAATTTGAGGCGAAATGTGG	CTTCGAATGTCAGCTAAAATGGATG
lncRNA drug resistance	pos ctrl	benchling/diverse	lenti sgRNA(MS2)_puro opt (SAM)	TCONS_00010506	TACATATCGAAAGGAAACCT			CCTTTAAATTTGAGGCGAAATGTGG	CTTCGAATGTCAGCTAAAATGGATG
lncRNA drug resistance	pos ctrl	benchling/diverse	lenti sgRNA(MS2)_puro opt (SAM)	TCONS_00010506	TAATAACTGGTATTGAGGAA			CCTTTAAATTTGAGGCGAAATGTGG	CTTCGAATGTCAGCTAAAATGGATG
lncRNA drug resistance	pos ctrl	benchling/diverse	lenti sgRNA(MS2)_puro opt (SAM)	TCONS_00026344	ATATGATCAAAGACTACCTG			CCTTTAAATTTGAGGCGAAATGTGG	CTTCGAATGTCAGCTAAAATGGATG
lncRNA drug resistance	pos ctrl	benchling/diverse	lenti sgRNA(MS2)_puro opt (SAM)	TCONS_00026344	CGTGGACTGGATGTTCTCTG			CCTTTAAATTTGAGGCGAAATGTGG	CTTCGAATGTCAGCTAAAATGGATG
lncRNA drug resistance	pos ctrl	benchling/diverse	lenti sgRNA(MS2)_puro opt (SAM)	TCONS_00026344	CTGTAGACACATTTAAACAG			CCTTTAAATTTGAGGCGAAATGTGG	CTTCGAATGTCAGCTAAAATGGATG
lncRNA drug resistance	pos ctrl	benchling/diverse	lenti sgRNA(MS2)_puro opt (SAM)	TCONS_00015940	CCACGGTGCTGCCATACCGC			CCTTTAAATTTGAGGCGAAATGTGG	CTTCGAATGTCAGCTAAAATGGATG
lncRNA drug resistance	pos ctrl	benchling/diverse	lenti sgRNA(MS2)_puro opt (SAM)	TCONS_00015940	CCCGCGAGACAGTCGAGCCC			CCTTTAAATTTGAGGCGAAATGTGG	CTTCGAATGTCAGCTAAAATGGATG
lncRNA drug resistance	pos ctrl	benchling/diverse	lenti sgRNA(MS2)_puro opt (SAM)	TCONS_00015940	GCGGGTTCTTACTCACCGTG			CCTTTAAATTTGAGGCGAAATGTGG	CTTCGAATGTCAGCTAAAATGGATG
lncRNA drug resistance	pos ctrl	benchling/diverse	lenti sgRNA(MS2)_puro opt (SAM)	TCONS_00026521	CATCTCTGTGAAGTTGCTTG			CCTTTAAATTTGAGGCGAAATGTGG	CTTCGAATGTCAGCTAAAATGGATG
lncRNA drug resistance	pos ctrl	benchling/diverse	lenti sgRNA(MS2)_puro opt (SAM)	TCONS_00026521	CACAGCATGAACTTGGAGGT			CCTTTAAATTTGAGGCGAAATGTGG	CTTCGAATGTCAGCTAAAATGGATG
lncRNA drug resistance	pos ctrl	benchling/diverse	lenti sgRNA(MS2)_puro opt (SAM)	TCONS_00026521	CATAGCTTGGAGAGCTCTAG			CCTTTAAATTTGAGGCGAAATGTGG	CTTCGAATGTCAGCTAAAATGGATG
lncRNA drug resistance	pos ctrl	benchling/diverse	lenti sgRNA(MS2)_puro opt (SAM)	NR_125939	GAGACTCCAGCATAGCCACA			CCTTTAAATTTGAGGCGAAATGTGG	CTTCGAATGTCAGCTAAAATGGATG
lncRNA drug resistance	pos ctrl	benchling/diverse	lenti sgRNA(MS2)_puro opt (SAM)	NR_125939	GACAGTTGGCCACATTTGAT			CCTTTAAATTTGAGGCGAAATGTGG	CTTCGAATGTCAGCTAAAATGGATG
lncRNA drug resistance	pos ctrl	benchling/diverse	lenti sgRNA(MS2)_puro opt (SAM)	NR_125939	ATGGAATTGTAAACAGACTG			CCTTTAAATTTGAGGCGAAATGTGG	CTTCGAATGTCAGCTAAAATGGATG
lncRNA drug resistance	pos ctrl	benchling/diverse	lenti sgRNA(MS2)_puro opt (SAM)	TCONS_00021026	GATGAATTATAAGCTCACAT			CCTTTAAATTTGAGGCGAAATGTGG	CTTCGAATGTCAGCTAAAATGGATG
lncRNA drug resistance	pos ctrl	benchling/diverse	lenti sgRNA(MS2)_puro opt (SAM)	TCONS_00021026	TGACCAGGATAGCATAACTA			CCTTTAAATTTGAGGCGAAATGTGG	CTTCGAATGTCAGCTAAAATGGATG
lncRNA drug resistance	pos ctrl	benchling/diverse	lenti sgRNA(MS2)_puro opt (SAM)	TCONS_00021026	TGAAGTTCACAACTTATCAG			CCTTTAAATTTGAGGCGAAATGTGG	CTTCGAATGTCAGCTAAAATGGATG
lncRNA drug resistance	pos ctrl	benchling/diverse	lenti sgRNA(MS2)_puro opt (SAM)	NR_109890	GCCAATCGCGGCCCGGGAGC			CCTTTAAATTTGAGGCGAAATGTGG	CTTCGAATGTCAGCTAAAATGGATG
lncRNA drug resistance	pos ctrl	benchling/diverse	lenti sgRNA(MS2)_puro opt (SAM)	NR_109890	AGTGTGCCTGTGTTTAGCTC			CCTTTAAATTTGAGGCGAAATGTGG	CTTCGAATGTCAGCTAAAATGGATG
lncRNA drug resistance	pos ctrl	benchling/diverse	lenti sgRNA(MS2)_puro opt (SAM)	NR_109890	AAACAGAATCTCCATCCAGC			CCTTTAAATTTGAGGCGAAATGTGG	CTTCGAATGTCAGCTAAAATGGATG
lncRNA drug resistance	pos ctrl	benchling/diverse	lenti sgRNA(MS2)_puro opt (SAM)	TCONS_00016127	GCAACTGAACTGAGTACATT			CCTTTAAATTTGAGGCGAAATGTGG	CTTCGAATGTCAGCTAAAATGGATG
lncRNA drug resistance	pos ctrl	benchling/diverse	lenti sgRNA(MS2)_puro opt (SAM)	TCONS_00016127	GTTTGAAACTGCTTATCTTC			CCTTTAAATTTGAGGCGAAATGTGG	CTTCGAATGTCAGCTAAAATGGATG
lncRNA drug resistance	pos ctrl	benchling/diverse	lenti sgRNA(MS2)_puro opt (SAM)	TCONS_00016127	TTGTCAAGCATCCATCCTCC			CCTTTAAATTTGAGGCGAAATGTGG	CTTCGAATGTCAGCTAAAATGGATG
lncRNA drug resistance	pos ctrl	benchling/diverse	lenti sgRNA(MS2)_puro opt (SAM)	NR_033834	CCTCCTCGGAGCCCGGAGCC			CCTTTAAATTTGAGGCGAAATGTGG	CTTCGAATGTCAGCTAAAATGGATG
lncRNA drug resistance	pos ctrl	benchling/diverse	lenti sgRNA(MS2)_puro opt (SAM)	NR_033834	ACAAGCAAGGGCCTACTTTA			CCTTTAAATTTGAGGCGAAATGTGG	CTTCGAATGTCAGCTAAAATGGATG
lncRNA drug resistance	pos ctrl	benchling/diverse	lenti sgRNA(MS2)_puro opt (SAM)	NR_033834	GGGCGCTTTCAAAGGGAGGT			CCTTTAAATTTGAGGCGAAATGTGG	CTTCGAATGTCAGCTAAAATGGATG
lncRNA drug resistance	pos ctrl	benchling/diverse	lenti sgRNA(MS2)_puro opt (SAM)	TCONS_00006579	GCATTTGGCTCACTAGAACA			CCTTTAAATTTGAGGCGAAATGTGG	CTTCGAATGTCAGCTAAAATGGATG
lncRNA drug resistance	pos ctrl	benchling/diverse	lenti sgRNA(MS2)_puro opt (SAM)	TCONS_00006579	CCTTACCTAAATGGTTCAAA			CCTTTAAATTTGAGGCGAAATGTGG	CTTCGAATGTCAGCTAAAATGGATG
lncRNA drug resistance	pos ctrl	benchling/diverse	lenti sgRNA(MS2)_puro opt (SAM)	TCONS_00006579	CATAATGATTTCTCAATGGT			CCTTTAAATTTGAGGCGAAATGTGG	CTTCGAATGTCAGCTAAAATGGATG
lncRNA drug resistance	pos ctrl	benchling/diverse	lenti sgRNA(MS2)_puro opt (SAM)	NR_026873	TGCTCCAGCCTGGGCAACAC			CCTTTAAATTTGAGGCGAAATGTGG	CTTCGAATGTCAGCTAAAATGGATG
lncRNA drug resistance	pos ctrl	benchling/diverse	lenti sgRNA(MS2)_puro opt (SAM)	NR_026873	GGGTTCTCATGATAATGTTA			CCTTTAAATTTGAGGCGAAATGTGG	CTTCGAATGTCAGCTAAAATGGATG
lncRNA drug resistance	pos ctrl	benchling/diverse	lenti sgRNA(MS2)_puro opt (SAM)	NR_026873	CCCTGTGGATACAAGAAATA			CCTTTAAATTTGAGGCGAAATGTGG	CTTCGAATGTCAGCTAAAATGGATG
lncRNA drug resistance	neg ctrl	Yoon	lenti sgRNA(MS2)_puro opt (SAM)	CTRL0001	GTAGCGAACGTGTCCGGCGT			CCTTTAAATTTGAGGCGAAATGTGG	CTTCGAATGTCAGCTAAAATGGATG
lncRNA drug resistance	neg ctrl	Yoon	lenti sgRNA(MS2)_puro opt (SAM)	CTRL0002	GACCGGAACGATCTCGCGTA			CCTTTAAATTTGAGGCGAAATGTGG	CTTCGAATGTCAGCTAAAATGGATG
lncRNA drug resistance	neg ctrl	Yoon	lenti sgRNA(MS2)_puro opt (SAM)	CTRL0003	GGCAGTCGTTCGGTTGATAT			CCTTTAAATTTGAGGCGAAATGTGG	CTTCGAATGTCAGCTAAAATGGATG
lncRNA drug resistance	neg ctrl	Yoon	lenti sgRNA(MS2)_puro opt (SAM)	CTRL0004	GCTTGAGCACATACGCGAAT			CCTTTAAATTTGAGGCGAAATGTGG	CTTCGAATGTCAGCTAAAATGGATG
lncRNA drug resistance	neg ctrl	Yoon	lenti sgRNA(MS2)_puro opt (SAM)	CTRL0005	GTGGTAGAATAACGTATTAC			CCTTTAAATTTGAGGCGAAATGTGG	CTTCGAATGTCAGCTAAAATGGATG
lncRNA drug resistance	neg ctrl	Yoon	lenti sgRNA(MS2)_puro opt (SAM)	CTRL0006	GTCATACATGGATAAGGCTA			CCTTTAAATTTGAGGCGAAATGTGG	CTTCGAATGTCAGCTAAAATGGATG
lncRNA drug resistance	neg ctrl	Yoon	lenti sgRNA(MS2)_puro opt (SAM)	CTRL0007	GATACACGAAGCATCACTAG			CCTTTAAATTTGAGGCGAAATGTGG	CTTCGAATGTCAGCTAAAATGGATG
lncRNA drug resistance	neg ctrl	Yoon	lenti sgRNA(MS2)_puro opt (SAM)	CTRL0008	GAACGTTGGCACTACTTCAC			CCTTTAAATTTGAGGCGAAATGTGG	CTTCGAATGTCAGCTAAAATGGATG
lncRNA drug resistance	neg ctrl	Yoon	lenti sgRNA(MS2)_puro opt (SAM)	CTRL0009	GATCCATGTAATGCGTTCGA			CCTTTAAATTTGAGGCGAAATGTGG	CTTCGAATGTCAGCTAAAATGGATG
lncRNA drug resistance	neg ctrl	Yoon	lenti sgRNA(MS2)_puro opt (SAM)	CTRL0010	GTCGTGAAGTGCATTCGATC			CCTTTAAATTTGAGGCGAAATGTGG	CTTCGAATGTCAGCTAAAATGGATG
lncRNA drug resistance	neg ctrl	Yoon	lenti sgRNA(MS2)_puro opt (SAM)	CTRL0011	GTTCGACTCGCGTGACCGTA			CCTTTAAATTTGAGGCGAAATGTGG	CTTCGAATGTCAGCTAAAATGGATG
lncRNA drug resistance	neg ctrl	Yoon	lenti sgRNA(MS2)_puro opt (SAM)	CTRL0012	GAATCTACCGCAGCGGTTCG			CCTTTAAATTTGAGGCGAAATGTGG	CTTCGAATGTCAGCTAAAATGGATG
lncRNA drug resistance	neg ctrl	Yoon	lenti sgRNA(MS2)_puro opt (SAM)	CTRL0013	GAAGTGACGTCGATTCGATA			CCTTTAAATTTGAGGCGAAATGTGG	CTTCGAATGTCAGCTAAAATGGATG
lncRNA drug resistance	neg ctrl	Yoon	lenti sgRNA(MS2)_puro opt (SAM)	CTRL0014	GCGGTGTATGACAACCGCCG			CCTTTAAATTTGAGGCGAAATGTGG	CTTCGAATGTCAGCTAAAATGGATG
lncRNA drug resistance	neg ctrl	Yoon	lenti sgRNA(MS2)_puro opt (SAM)	CTRL0015	GTACCGCGCCTGAAGTTCGC			CCTTTAAATTTGAGGCGAAATGTGG	CTTCGAATGTCAGCTAAAATGGATG
lncRNA drug resistance	neg ctrl	Yoon	lenti sgRNA(MS2)_puro opt (SAM)	CTRL0016	GCAGCTCGTGTGTCGTACTC			CCTTTAAATTTGAGGCGAAATGTGG	CTTCGAATGTCAGCTAAAATGGATG
lncRNA drug resistance	neg ctrl	Yoon	lenti sgRNA(MS2)_puro opt (SAM)	CTRL0017	GCGCCTTAAGAGTACTCATC			CCTTTAAATTTGAGGCGAAATGTGG	CTTCGAATGTCAGCTAAAATGGATG
lncRNA drug resistance	neg ctrl	Yoon	lenti sgRNA(MS2)_puro opt (SAM)	CTRL0018	GAGTGTCGTCGTTGCTCCTA			CCTTTAAATTTGAGGCGAAATGTGG	CTTCGAATGTCAGCTAAAATGGATG
lncRNA drug resistance	neg ctrl	Yoon	lenti sgRNA(MS2)_puro opt (SAM)	CTRL0019	GCAGCTCGACCTCAAGCCGT			CCTTTAAATTTGAGGCGAAATGTGG	CTTCGAATGTCAGCTAAAATGGATG
lncRNA drug resistance	neg ctrl	Yoon	lenti sgRNA(MS2)_puro opt (SAM)	CTRL0020	GTATCCTGACCTACGCGCTG			CCTTTAAATTTGAGGCGAAATGTGG	CTTCGAATGTCAGCTAAAATGGATG
lncRNA drug resistance	neg ctrl	Yoon	lenti sgRNA(MS2)_puro opt (SAM)	CTRL0021	GTGTATCTCAGCACGCTAAC			CCTTTAAATTTGAGGCGAAATGTGG	CTTCGAATGTCAGCTAAAATGGATG
lncRNA drug resistance	neg ctrl	Yoon	lenti sgRNA(MS2)_puro opt (SAM)	CTRL0022	GTCGTCATACAACGGCAACG			CCTTTAAATTTGAGGCGAAATGTGG	CTTCGAATGTCAGCTAAAATGGATG
lncRNA drug resistance	neg ctrl	Yoon	lenti sgRNA(MS2)_puro opt (SAM)	CTRL0023	GTCGTGCGCTTCCGGCGGTA			CCTTTAAATTTGAGGCGAAATGTGG	CTTCGAATGTCAGCTAAAATGGATG
lncRNA drug resistance	neg ctrl	Yoon	lenti sgRNA(MS2)_puro opt (SAM)	CTRL0024	GCGGTCCTCAGTAAGCGCGT			CCTTTAAATTTGAGGCGAAATGTGG	CTTCGAATGTCAGCTAAAATGGATG
lncRNA drug resistance	neg ctrl	Yoon	lenti sgRNA(MS2)_puro opt (SAM)	CTRL0025	GCTCTGCTGCGGAAGGATTC			CCTTTAAATTTGAGGCGAAATGTGG	CTTCGAATGTCAGCTAAAATGGATG
lncRNA drug resistance	neg ctrl	Yoon	lenti sgRNA(MS2)_puro opt (SAM)	CTRL0026	GTCTTCCGCCGCTCAAGTTA			CCTTTAAATTTGAGGCGAAATGTGG	CTTCGAATGTCAGCTAAAATGGATG
lncRNA drug resistance	neg ctrl	Yoon	lenti sgRNA(MS2)_puro opt (SAM)	CTRL0027	GCATGGAGGAGCGTCGCAGA			CCTTTAAATTTGAGGCGAAATGTGG	CTTCGAATGTCAGCTAAAATGGATG
lncRNA drug resistance	neg ctrl	Yoon	lenti sgRNA(MS2)_puro opt (SAM)	CTRL0028	GTAGCGCGCGTAGGAGTGGC			CCTTTAAATTTGAGGCGAAATGTGG	CTTCGAATGTCAGCTAAAATGGATG
lncRNA drug resistance	neg ctrl	Yoon	lenti sgRNA(MS2)_puro opt (SAM)	CTRL0029	GATCACCTGCATTCGTACAC			CCTTTAAATTTGAGGCGAAATGTGG	CTTCGAATGTCAGCTAAAATGGATG
lncRNA drug resistance	neg ctrl	Yoon	lenti sgRNA(MS2)_puro opt (SAM)	CTRL0030	GCACACCTAGATATCGAATG			CCTTTAAATTTGAGGCGAAATGTGG	CTTCGAATGTCAGCTAAAATGGATG
lncRNA drug resistance	neg ctrl	Yoon	lenti sgRNA(MS2)_puro opt (SAM)	CTRL0031	GTTGATCAACGCGCTTCGCG			CCTTTAAATTTGAGGCGAAATGTGG	CTTCGAATGTCAGCTAAAATGGATG
lncRNA drug resistance	neg ctrl	Yoon	lenti sgRNA(MS2)_puro opt (SAM)	CTRL0032	GCGTCTCACTCACTCCATCG			CCTTTAAATTTGAGGCGAAATGTGG	CTTCGAATGTCAGCTAAAATGGATG
lncRNA drug resistance	neg ctrl	Yoon	lenti sgRNA(MS2)_puro opt (SAM)	CTRL0033	GCCGACCAACGTCAGCGGTA			CCTTTAAATTTGAGGCGAAATGTGG	CTTCGAATGTCAGCTAAAATGGATG
lncRNA drug resistance	neg ctrl	Yoon	lenti sgRNA(MS2)_puro opt (SAM)	CTRL0034	GGATACGGTGCGTCAATCTA			CCTTTAAATTTGAGGCGAAATGTGG	CTTCGAATGTCAGCTAAAATGGATG
lncRNA drug resistance	neg ctrl	Yoon	lenti sgRNA(MS2)_puro opt (SAM)	CTRL0035	GAATCCAGTGGCGGCGACAA			CCTTTAAATTTGAGGCGAAATGTGG	CTTCGAATGTCAGCTAAAATGGATG
lncRNA drug resistance	neg ctrl	Yoon	lenti sgRNA(MS2)_puro opt (SAM)	CTRL0036	GCACTGTCAGTGCAACGATA			CCTTTAAATTTGAGGCGAAATGTGG	CTTCGAATGTCAGCTAAAATGGATG
lncRNA drug resistance	neg ctrl	Yoon	lenti sgRNA(MS2)_puro opt (SAM)	CTRL0037	GCGATCCTCAAGTATGCTCA			CCTTTAAATTTGAGGCGAAATGTGG	CTTCGAATGTCAGCTAAAATGGATG
lncRNA drug resistance	neg ctrl	Yoon	lenti sgRNA(MS2)_puro opt (SAM)	CTRL0038	GCTAATATCGACACGGCCGC			CCTTTAAATTTGAGGCGAAATGTGG	CTTCGAATGTCAGCTAAAATGGATG
lncRNA drug resistance	neg ctrl	Yoon	lenti sgRNA(MS2)_puro opt (SAM)	CTRL0039	GGAGATGCATCGAAGTCGAT			CCTTTAAATTTGAGGCGAAATGTGG	CTTCGAATGTCAGCTAAAATGGATG
lncRNA drug resistance	neg ctrl	Yoon	lenti sgRNA(MS2)_puro opt (SAM)	CTRL0040	GGATGCACTCCATCTCGTCT			CCTTTAAATTTGAGGCGAAATGTGG	CTTCGAATGTCAGCTAAAATGGATG
lncRNA drug resistance	neg ctrl	Yoon	lenti sgRNA(MS2)_puro opt (SAM)	CTRL0041	GTGCCGAGTAATAACGCGAG			CCTTTAAATTTGAGGCGAAATGTGG	CTTCGAATGTCAGCTAAAATGGATG
lncRNA drug resistance	neg ctrl	Yoon	lenti sgRNA(MS2)_puro opt (SAM)	CTRL0042	GAGATTCCGATGTAACGTAC			CCTTTAAATTTGAGGCGAAATGTGG	CTTCGAATGTCAGCTAAAATGGATG
lncRNA drug resistance	neg ctrl	Yoon	lenti sgRNA(MS2)_puro opt (SAM)	CTRL0043	GTCGTCACGAGCAGGATTGC			CCTTTAAATTTGAGGCGAAATGTGG	CTTCGAATGTCAGCTAAAATGGATG
lncRNA drug resistance	neg ctrl	Yoon	lenti sgRNA(MS2)_puro opt (SAM)	CTRL0044	GCGTTAGTCACTTAGCTCGA			CCTTTAAATTTGAGGCGAAATGTGG	CTTCGAATGTCAGCTAAAATGGATG
lncRNA drug resistance	neg ctrl	Yoon	lenti sgRNA(MS2)_puro opt (SAM)	CTRL0045	GTTCACACGGTGTCGGATAG			CCTTTAAATTTGAGGCGAAATGTGG	CTTCGAATGTCAGCTAAAATGGATG
lncRNA drug resistance	neg ctrl	Yoon	lenti sgRNA(MS2)_puro opt (SAM)	CTRL0046	GGATAGGTGACCTTAGTACG			CCTTTAAATTTGAGGCGAAATGTGG	CTTCGAATGTCAGCTAAAATGGATG
lncRNA drug resistance	neg ctrl	Yoon	lenti sgRNA(MS2)_puro opt (SAM)	CTRL0047	GTATGAGTCAAGCTAATGCG			CCTTTAAATTTGAGGCGAAATGTGG	CTTCGAATGTCAGCTAAAATGGATG
lncRNA drug resistance	neg ctrl	Yoon	lenti sgRNA(MS2)_puro opt (SAM)	CTRL0048	GCAACTATTGGAATACGTGA			CCTTTAAATTTGAGGCGAAATGTGG	CTTCGAATGTCAGCTAAAATGGATG
lncRNA drug resistance	neg ctrl	Yoon	lenti sgRNA(MS2)_puro opt (SAM)	CTRL0049	GTTACCTTCGCTCGTCTATA			CCTTTAAATTTGAGGCGAAATGTGG	CTTCGAATGTCAGCTAAAATGGATG
lncRNA drug resistance	neg ctrl	Yoon	lenti sgRNA(MS2)_puro opt (SAM)	CTRL0050	GTACCGAGCACCACAGGCCG			CCTTTAAATTTGAGGCGAAATGTGG	CTTCGAATGTCAGCTAAAATGGATG
lncRNA drug resistance	neg ctrl	Yoon	lenti sgRNA(MS2)_puro opt (SAM)	CTRL0051	GTCAGCCATCGGATAGAGAT			CCTTTAAATTTGAGGCGAAATGTGG	CTTCGAATGTCAGCTAAAATGGATG
lncRNA drug resistance	neg ctrl	Yoon	lenti sgRNA(MS2)_puro opt (SAM)	CTRL0052	GTACGGCACTCCTAGCCGCT			CCTTTAAATTTGAGGCGAAATGTGG	CTTCGAATGTCAGCTAAAATGGATG
lncRNA drug resistance	neg ctrl	Yoon	lenti sgRNA(MS2)_puro opt (SAM)	CTRL0053	GGTCCTGTCGTATGCTTGCA			CCTTTAAATTTGAGGCGAAATGTGG	CTTCGAATGTCAGCTAAAATGGATG
lncRNA drug resistance	neg ctrl	Yoon	lenti sgRNA(MS2)_puro opt (SAM)	CTRL0054	GCCGCAATATATGCGGTAAG			CCTTTAAATTTGAGGCGAAATGTGG	CTTCGAATGTCAGCTAAAATGGATG
lncRNA drug resistance	neg ctrl	Yoon	lenti sgRNA(MS2)_puro opt (SAM)	CTRL0055	GCGCACGTATAATCCTGCGT			CCTTTAAATTTGAGGCGAAATGTGG	CTTCGAATGTCAGCTAAAATGGATG
lncRNA drug resistance	neg ctrl	Yoon	lenti sgRNA(MS2)_puro opt (SAM)	CTRL0056	GTGCACAACACGATCCACGA			CCTTTAAATTTGAGGCGAAATGTGG	CTTCGAATGTCAGCTAAAATGGATG
lncRNA drug resistance	neg ctrl	Yoon	lenti sgRNA(MS2)_puro opt (SAM)	CTRL0057	GCACAATGTTGACGTAAGTG			CCTTTAAATTTGAGGCGAAATGTGG	CTTCGAATGTCAGCTAAAATGGATG
lncRNA drug resistance	neg ctrl	Yoon	lenti sgRNA(MS2)_puro opt (SAM)	CTRL0058	GTAAGATGCTGCTCACCGTG			CCTTTAAATTTGAGGCGAAATGTGG	CTTCGAATGTCAGCTAAAATGGATG
lncRNA drug resistance	neg ctrl	Yoon	lenti sgRNA(MS2)_puro opt (SAM)	CTRL0059	GTCGGTGATCCAACGTATCG			CCTTTAAATTTGAGGCGAAATGTGG	CTTCGAATGTCAGCTAAAATGGATG
lncRNA drug resistance	neg ctrl	Yoon	lenti sgRNA(MS2)_puro opt (SAM)	CTRL0060	GAGCTAGTAGGACGCAAGAC			CCTTTAAATTTGAGGCGAAATGTGG	CTTCGAATGTCAGCTAAAATGGATG
lncRNA drug resistance	neg ctrl	Yoon	lenti sgRNA(MS2)_puro opt (SAM)	CTRL0061	GTACGTGGAAGCTTGTGGCC			CCTTTAAATTTGAGGCGAAATGTGG	CTTCGAATGTCAGCTAAAATGGATG
lncRNA drug resistance	neg ctrl	Yoon	lenti sgRNA(MS2)_puro opt (SAM)	CTRL0062	GTCTTCCGGAAGCGTGTGTT			CCTTTAAATTTGAGGCGAAATGTGG	CTTCGAATGTCAGCTAAAATGGATG
lncRNA drug resistance	neg ctrl	Yoon	lenti sgRNA(MS2)_puro opt (SAM)	CTRL0063	GAGAACTGCCAGTTCTCGAT			CCTTTAAATTTGAGGCGAAATGTGG	CTTCGAATGTCAGCTAAAATGGATG
lncRNA drug resistance	neg ctrl	Yoon	lenti sgRNA(MS2)_puro opt (SAM)	CTRL0064	GCCATTCGGCGCGGCACTTC			CCTTTAAATTTGAGGCGAAATGTGG	CTTCGAATGTCAGCTAAAATGGATG
lncRNA drug resistance	neg ctrl	Yoon	lenti sgRNA(MS2)_puro opt (SAM)	CTRL0065	GCACACGACCAATCCGCTTC			CCTTTAAATTTGAGGCGAAATGTGG	CTTCGAATGTCAGCTAAAATGGATG
lncRNA drug resistance	neg ctrl	Yoon	lenti sgRNA(MS2)_puro opt (SAM)	CTRL0066	GAGGTGATCGATTAAGTACA			CCTTTAAATTTGAGGCGAAATGTGG	CTTCGAATGTCAGCTAAAATGGATG
lncRNA drug resistance	neg ctrl	Yoon	lenti sgRNA(MS2)_puro opt (SAM)	CTRL0067	GTCACTCGCAGACGCCTAAC			CCTTTAAATTTGAGGCGAAATGTGG	CTTCGAATGTCAGCTAAAATGGATG
lncRNA drug resistance	neg ctrl	Yoon	lenti sgRNA(MS2)_puro opt (SAM)	CTRL0068	GCGCTACGGAATCATACGTT			CCTTTAAATTTGAGGCGAAATGTGG	CTTCGAATGTCAGCTAAAATGGATG
lncRNA drug resistance	neg ctrl	Yoon	lenti sgRNA(MS2)_puro opt (SAM)	CTRL0069	GGTAGGACCTCACGGCGCGC			CCTTTAAATTTGAGGCGAAATGTGG	CTTCGAATGTCAGCTAAAATGGATG
lncRNA drug resistance	neg ctrl	Yoon	lenti sgRNA(MS2)_puro opt (SAM)	CTRL0070	GAACTGCATCTTGTTGTAGT			CCTTTAAATTTGAGGCGAAATGTGG	CTTCGAATGTCAGCTAAAATGGATG
lncRNA drug resistance	neg ctrl	Yoon	lenti sgRNA(MS2)_puro opt (SAM)	CTRL0071	GATCCTGATCCGGCGGCGCG			CCTTTAAATTTGAGGCGAAATGTGG	CTTCGAATGTCAGCTAAAATGGATG
lncRNA drug resistance	neg ctrl	Yoon	lenti sgRNA(MS2)_puro opt (SAM)	CTRL0072	GGTATGCGCGATCCTGAGTT			CCTTTAAATTTGAGGCGAAATGTGG	CTTCGAATGTCAGCTAAAATGGATG
lncRNA drug resistance	neg ctrl	Yoon	lenti sgRNA(MS2)_puro opt (SAM)	CTRL0073	GCGGAGCTAGAGAGCGGTCA			CCTTTAAATTTGAGGCGAAATGTGG	CTTCGAATGTCAGCTAAAATGGATG
lncRNA drug resistance	neg ctrl	Yoon	lenti sgRNA(MS2)_puro opt (SAM)	CTRL0074	GAATGGCAATTACGGCTGAT			CCTTTAAATTTGAGGCGAAATGTGG	CTTCGAATGTCAGCTAAAATGGATG
lncRNA drug resistance	neg ctrl	Yoon	lenti sgRNA(MS2)_puro opt (SAM)	CTRL0075	GTATGGTGAGTAGTCGCTTG			CCTTTAAATTTGAGGCGAAATGTGG	CTTCGAATGTCAGCTAAAATGGATG
lncRNA drug resistance	neg ctrl	Yoon	lenti sgRNA(MS2)_puro opt (SAM)	CTRL0076	GTGTAATTGCGTCTAGTCGG			CCTTTAAATTTGAGGCGAAATGTGG	CTTCGAATGTCAGCTAAAATGGATG
lncRNA drug resistance	neg ctrl	Yoon	lenti sgRNA(MS2)_puro opt (SAM)	CTRL0077	GGTCCTGGCGAGGAGCCTTG			CCTTTAAATTTGAGGCGAAATGTGG	CTTCGAATGTCAGCTAAAATGGATG
lncRNA drug resistance	neg ctrl	Yoon	lenti sgRNA(MS2)_puro opt (SAM)	CTRL0078	GAAGATAAGTCGCTGTCTCG			CCTTTAAATTTGAGGCGAAATGTGG	CTTCGAATGTCAGCTAAAATGGATG
lncRNA drug resistance	neg ctrl	Yoon	lenti sgRNA(MS2)_puro opt (SAM)	CTRL0079	GTAGCGAAGACTTGCCGACG			CCTTTAAATTTGAGGCGAAATGTGG	CTTCGAATGTCAGCTAAAATGGATG
lncRNA drug resistance	neg ctrl	Yoon	lenti sgRNA(MS2)_puro opt (SAM)	CTRL0080	GTCGGCGTTCTGTTGTGACT			CCTTTAAATTTGAGGCGAAATGTGG	CTTCGAATGTCAGCTAAAATGGATG
lncRNA drug resistance	neg ctrl	Yoon	lenti sgRNA(MS2)_puro opt (SAM)	CTRL0081	GAGGCAAGCCGTTAGGTGTA			CCTTTAAATTTGAGGCGAAATGTGG	CTTCGAATGTCAGCTAAAATGGATG
lncRNA drug resistance	neg ctrl	Yoon	lenti sgRNA(MS2)_puro opt (SAM)	CTRL0082	GCGGATCCAGATCTCATTCG			CCTTTAAATTTGAGGCGAAATGTGG	CTTCGAATGTCAGCTAAAATGGATG
lncRNA drug resistance	neg ctrl	Yoon	lenti sgRNA(MS2)_puro opt (SAM)	CTRL0083	GGAACATAGGAGCACGTAGT			CCTTTAAATTTGAGGCGAAATGTGG	CTTCGAATGTCAGCTAAAATGGATG
lncRNA drug resistance	neg ctrl	Yoon	lenti sgRNA(MS2)_puro opt (SAM)	CTRL0084	GTCATCATTATGGCGTAAGG			CCTTTAAATTTGAGGCGAAATGTGG	CTTCGAATGTCAGCTAAAATGGATG
lncRNA drug resistance	neg ctrl	Yoon	lenti sgRNA(MS2)_puro opt (SAM)	CTRL0085	GCGACTAGCGCCATGAGCGG			CCTTTAAATTTGAGGCGAAATGTGG	CTTCGAATGTCAGCTAAAATGGATG
lncRNA drug resistance	neg ctrl	Yoon	lenti sgRNA(MS2)_puro opt (SAM)	CTRL0086	GGCGAAGTTCGACATGACAC			CCTTTAAATTTGAGGCGAAATGTGG	CTTCGAATGTCAGCTAAAATGGATG
lncRNA drug resistance	neg ctrl	Yoon	lenti sgRNA(MS2)_puro opt (SAM)	CTRL0087	GCTGTCGTGTGGAGGCTATG			CCTTTAAATTTGAGGCGAAATGTGG	CTTCGAATGTCAGCTAAAATGGATG
lncRNA drug resistance	neg ctrl	Yoon	lenti sgRNA(MS2)_puro opt (SAM)	CTRL0088	GCGGAGAGCATTGACCTCAT			CCTTTAAATTTGAGGCGAAATGTGG	CTTCGAATGTCAGCTAAAATGGATG
lncRNA drug resistance	neg ctrl	Yoon	lenti sgRNA(MS2)_puro opt (SAM)	CTRL0089	GACTAATGGACCAAGTCAGT			CCTTTAAATTTGAGGCGAAATGTGG	CTTCGAATGTCAGCTAAAATGGATG
lncRNA drug resistance	neg ctrl	Yoon	lenti sgRNA(MS2)_puro opt (SAM)	CTRL0090	GCGGATTAGAGGTAATGCGG			CCTTTAAATTTGAGGCGAAATGTGG	CTTCGAATGTCAGCTAAAATGGATG
lncRNA drug resistance	neg ctrl	Yoon	lenti sgRNA(MS2)_puro opt (SAM)	CTRL0091	GCCGACGGCAATCAGTACGC			CCTTTAAATTTGAGGCGAAATGTGG	CTTCGAATGTCAGCTAAAATGGATG
lncRNA drug resistance	neg ctrl	Yoon	lenti sgRNA(MS2)_puro opt (SAM)	CTRL0092	GTAACCTCTCGAGCGATAGA			CCTTTAAATTTGAGGCGAAATGTGG	CTTCGAATGTCAGCTAAAATGGATG
lncRNA drug resistance	neg ctrl	Yoon	lenti sgRNA(MS2)_puro opt (SAM)	CTRL0093	GACTTGTATGTGGCTTACGG			CCTTTAAATTTGAGGCGAAATGTGG	CTTCGAATGTCAGCTAAAATGGATG
lncRNA drug resistance	neg ctrl	Yoon	lenti sgRNA(MS2)_puro opt (SAM)	CTRL0094	GTCACTGTGGTCGAACATGT			CCTTTAAATTTGAGGCGAAATGTGG	CTTCGAATGTCAGCTAAAATGGATG
lncRNA drug resistance	neg ctrl	Yoon	lenti sgRNA(MS2)_puro opt (SAM)	CTRL0095	GTACTCCAATCCGCGATGAC			CCTTTAAATTTGAGGCGAAATGTGG	CTTCGAATGTCAGCTAAAATGGATG
lncRNA drug resistance	neg ctrl	Yoon	lenti sgRNA(MS2)_puro opt (SAM)	CTRL0096	GCGTTGGCACGATGTTACGG			CCTTTAAATTTGAGGCGAAATGTGG	CTTCGAATGTCAGCTAAAATGGATG
lncRNA drug resistance	neg ctrl	Yoon	lenti sgRNA(MS2)_puro opt (SAM)	CTRL0097	GAACCAGCCGGCTAGTATGA			CCTTTAAATTTGAGGCGAAATGTGG	CTTCGAATGTCAGCTAAAATGGATG
lncRNA drug resistance	neg ctrl	Yoon	lenti sgRNA(MS2)_puro opt (SAM)	CTRL0098	GTATACTAGCTAACCACACG			CCTTTAAATTTGAGGCGAAATGTGG	CTTCGAATGTCAGCTAAAATGGATG
lncRNA drug resistance	neg ctrl	Yoon	lenti sgRNA(MS2)_puro opt (SAM)	CTRL0099	GAATCGGAATAGTTGATTCG			CCTTTAAATTTGAGGCGAAATGTGG	CTTCGAATGTCAGCTAAAATGGATG
lncRNA drug resistance	neg ctrl	Yoon	lenti sgRNA(MS2)_puro opt (SAM)	CTRL0100	GAGCACTTGCATGAGGCGGT			CCTTTAAATTTGAGGCGAAATGTGG	CTTCGAATGTCAGCTAAAATGGATG
lncRNA drug resistance	neg ctrl	Yoon	lenti sgRNA(MS2)_puro opt (SAM)	sgRosa26	AACGGCTCCACCACGCTCGG			CCTTTAAATTTGAGGCGAAATGTGG	CTTCGAATGTCAGCTAAAATGGATG
