# Supplementary material for: Integrative CRISPR Activation and Small Molecule Inhibitor Screening for lncRNA Mediating BRAF Inhibitor Resistance in Melanoma
Source: Biomedicines. 2023 Jul 21;11(7):2054. doi: 10.3390/biomedicines11072054 (PMC10377043; doi:10.3390/biomedicines11072054)
Supplement: Supplementary file 1 [file biomedicines-11-02054-s001.zip › Table S3_Oligos.xlsx]

## Sheet: Tabelle1
Table S3: Oligonucleotides
qPCR primer	gene ID	alias
EGFR_F	ENSG00000146648		GGCACTTTTGAAGATCATTTTCTC
EGFR_R			CTGTGTTGAGGGCAATGAG
GPR35_F	ENSG00000178623		AACCTCCTGGTGTTCGTGGTCT
GPR35_R			GCAGTTGGCATCTGAGAGCTTG
				locus (hg38)	locus (hg19)
qPCR_LINC482_1_F	ENSG00000185168	LINC00482	gctccacacaccaagacca	chr7:87325225-87345515	chr17:79277571-79283048
qPCR_LINC482_1_R			aggtgtgagcctccatgc
qPCR_LINC482_2_F			caaaaccctgtcgctacaaaa
qPCR_LINC482_2_R			tcaagacaggtggggcttt
qPCR_224397_1_F	ENSG00000224397	LINC01272	tcctagaggaaagtggcaagg	chr20:50267486-50279795	chr20:48884023-48896332
qPCR_224397_1_R			ccttggcaagtagcttcatctc
qPCR_224397_1_R2			acacacaaaaatccccacct
qPCR_224397_2_F			gtgagatgacgggaccaga
qPCR_224397_2_R			gcgatggtgacattccact
qPCR_26527_F	ENSG00000226527	AP000289.6	acagtgacggtgccaggt	chr21:33111699-33123703	chr21:34484005-34496009
qPCR_26527_R			ccccacttttcctggtga
qPCR_X_067371_1_F	XLOC_067371		TGGCCAACATGGTGAAACCT	chr6:158650472-158653116	chr6:158650471-158653116
qPCR_X_067371_1_R			GATTACAGGCGCTACCACCA
qPCR_X_067371_2_F			AGGGGGAAGGCTGTGAATTG
qPCR_X_067371_2_R			CGCGATGGTAACATCCCAGA
qPCR_GAPDH_F			agccacatcgctcagacac
qPCR_GAPDH_R			gcccaatacgaccaaatcc
qPCR_CAS9_F			CAGAGAGAACCAGACCACCCAG
qPCR_CAS9_R			TACAGCTTCTCGTTCTGCAGCT
sgRNAs and qPCR primers random lncRNA CRISPRa check
101346_sg7_F	ENSG00000101346|ENSG00000101346|10-gRNAs__7		caccgGGCCATTGTGCGGTGCATTG
101346_sg7_R			aaacCAATGCACCGCACAATGGCCc
101346_sg19_F	ENSG00000101346|ENSG00000101346|10-gRNAs__19		caccgTCGCCGGCACTCACCGCGCT
101346_sg19_R			aaacAGCGCGGTGAGTGCCGGCGAc
101346_qPCR_F			aagcctcctttcaccaacct
101346_qPCR_R			gctgatgacccgatggtaag
236423_sg4_F	ENSG00000236423|ENST00000413332,1|10-gRNAs__4		caccgGCTTACGAAAGAGCCAACAC
236423_sg4_R			aaacGTGTTGGCTCTTTCGTAAGCc
236423_sg9_F	ENSG00000236423|ENST00000413332,1|10-gRNAs__9		caccgCGCTTACGAAAGAGCCAACA
236423_sg9_R			aaacTGTTGGCTCTTTCGTAAGCGc
236423_qPCR_F			ttcccttggtgcacctgt
236423_qPCR_R			tcttggctggttctcgtgt
272168_sg12_F	ENSG00000272168|FTMT22300055054,1|10-gRNAs__12		caccgGACTTGTGCGCGGTGCGGAG
272168_sg12_R			aaacCTCCGCACCGCGCACAAGTCc
272168_sg7_F	ENSG00000272168|FTMT22300055054,1|10-gRNAs__7		caccgCCGCACCGCGCACAAGTCTG
272168_sg7_R			aaacCAGACTTGTGCGCGGTGCGGc
272168_qPCR_F			acgaaggaactgatgggcta
272168_qPCR_R			ccaagtcaaaagtctcatccaa
PCR primer pooled Array Oligo: CRISPR-SAM_drug resistance
left_pLVX_U6:	CGTCCTGCACGATTCTATTCATTCG
right_pLVX_U6:	CAGAAACATTGGACGAAATGAGAAG
left_lenti_sgRNA(MS2)_pur	CCTTTAAATTTGAGGCGAAATGTGG
right_lenti_sgRNA(MS2)_pur	CATCCATTTTAGCTGACATTCGAAG
