# Supplementary material for: Integrative CRISPR Activation and Small Molecule Inhibitor Screening for lncRNA Mediating BRAF Inhibitor Resistance in Melanoma
Source: Biomedicines. 2023 Jul 21;11(7):2054. doi: 10.3390/biomedicines11072054 (PMC10377043; doi:10.3390/biomedicines11072054)
Supplement: Supplementary file 1 [file biomedicines-11-02054-s001.zip › Table S4_sgRNA_screeen.xlsx]

## Sheet: z-score_p-val
Table S4: sgRNA screen z-score
lncRNA	pvalue.F5.ctrl.vs.d7	pvalue.F5.ctrl.vs.d14	pvalue.pool.ctrl.vs.d7	pvalue.pool.ctrl.vs.d14	potential candidate-validated
EGFR	0.150676	0.00331492	0.00331492	0.00466091
GPR35	0.346299	0.0134557	0.0448572	0.0199028
XLOC_067371	0.194687	0.414783	0.0629475	0.0213379	#
ENSG00000224397	0.0724068	0.0629475	0.0106153	0.0346722	#
TCONS_00026521	0.953911	0.931941	0.0731713	0.0448572
ENSG00000264278	0.73545	0.194687	0.194687	0.0470585
ARHGEF1	0.947021	0.0109867	0.00581576	0.0488107
ENSG00000182165	0.863059	0.382197	0.0470585	0.0724068	#
ENSG00000101346	0.382197	0.73545	0.216733	0.0724068
ENSG00000036257	0.320984	0.998183	0.98377	0.0829854
XLOC_060498	0.174249	0.554831	0.802519	0.0947642
ENSG00000215447	0.863059	0.936642	0.863059	0.0947642
TCONS_00028298	0.357875	1	0.0411759	0.0990591
ENSG00000077463	1	0.700218	0.320984	0.138069
XLOC_000103	0.000174016	0.174249	0.320984	0.138069
ENSG00000233110	0.518734	0.382197	0.518734	0.138069
ENSG00000268895	0.518734	0.769651	0.664254	0.138069
CRB2	0.754318	0.281223	0.00803552	0.140913
LPAR1	0.53027	1	0.585091	0.140913
ENSG00000166770	0.216733	0.62785	0.554831	0.194687
XLOC_019681	0.833753	1	0.350893	0.240399
ENSG00000226688	0.936642	0.863059	0.350893	0.240399
XLOC_028521	0.0947642	0.992754	0.591287	0.240399
XLOC_056761	0.998183	1	0.890151	0.240399
XLOC_033681	0.393112	0.992667	0.420985	0.260132
XLOC_068389	0.0346722	0.73545	0.863059	0.265682
XLOC_021617	0.518734	0.591287	0.664254	0.292558
XLOC_033296	0.62785	0.863059	0.73545	0.292558
ENSG00000183250	0.971328	1	0.863059	0.292558
ENSG00000245025	0.518734	0.890151	0.863059	0.292558
MAPK2	0.700218	0.998183	0.00732572	0.320984
XLOC_045771	0.483225	0.802519	0.15539	0.320984
XLOC_077676	0.700218	1	0.591287	0.320984
XLOC_025150	0.769651	1	0.62785	0.320984
XLOC_034059	0.138069	0.802519	0.700218	0.320984
XLOC_030172	0.62785	0.802519	0.863059	0.320984
XLOC_078060	0.350893	0.554831	0.936642	0.320984
TFAP2C	0.856069	0.144114	0.125701	0.346299
CASC15	0.863059	1	0.0404668	0.382197
ENSG00000173011	0.138069	0.833753	0.0829854	0.382197
XLOC_072199	0.518734	0.914762	0.382197	0.382197
XLOC_013021	0.138069	0.98377	0.518734	0.382197
XLOC_008240	0.00732572	0.591287	0.98377	0.382197
ENSG00000196712	0.73545	1	0.992754	0.382197
TCONS_00016127	0.0488107	0.990723	0.164456	0.399888
ENSG00000175879	0.554831	0.936642	0.138069	0.414783
XLOC_078035	0.73545	0.936642	0.292558	0.414783
XLOC_049693	0.992754	0.998183	0.591287	0.414783
XLOC_027645	0.833753	0.240399	0.700218	0.414783
ENSG00000253490	0.863059	0.936642	0.73545	0.414783
ENSG00000204934	0.664254	0.833753	0.769651	0.414783
ENSG00000186019	0.700218	0.955563	0.591287	0.448513
TCONS_00015940	0.0218853	0.117191	0.605785	0.470033
XLOC_035518	0.0470585	1	0.518734	0.483225
BCAR3	0.714956	0.182932	0.591986	0.509973
XLOC_080218	0.483225	0.62785	0.833753	0.518734
ENSG00000254615	0.320984	0.216733	1	0.518734
ENSG00000242516	0.554831	0.802519	0.0829854	0.554831
XLOC_005998	0.448513	0.833753	0.138069	0.554831
XLOC_033759	0.414783	0.863059	0.194687	0.554831
XLOC_002694	0.554831	0.700218	0.320984	0.554831
XLOC_065780	0.122234	0.992754	0.518734	0.554831
XLOC_008157	0.382197	0.98377	0.518734	0.554831
XLOC_030915	0.914762	0.971328	0.518734	0.554831
ENSG00000261824	0.98377	0.914762	0.518734	0.554831
ENSG00000267058	0.292558	0.73545	0.833753	0.554831
ENSG00000144810	0.863059	0.802519	0.863059	0.554831
XLOC_065572	0.414783	0.971328	0.936642	0.554831
XLOC_078958	0.292558	0.955563	1	0.554831
XLOC_038738	0.15539	1	0.591287	0.591287
XLOC_060954	0.700218	0.863059	0.62785	0.591287
XLOC_022462	0.518734	1	0.802519	0.591287
XLOC_035881	0.292558	0.936642	0.833753	0.591287
TCONS_00021026	0.0731713	0.39375	0.509973	0.591986
LPAR5	0.0990591	0.211186	0.131629	0.612686
ENSG00000236423	0.73545	1	0.350893	0.62785
XLOC_065386	0.138069	0.914762	0.382197	0.62785
XLOC_056386	0.591287	1	0.518734	0.62785
ENSG00000231327	0.240399	0.700218	0.518734	0.62785
XLOC_034881	0.382197	0.955563	0.591287	0.62785
ENSG00000267106	0.0180184	0.914762	0.591287	0.62785
XLOC_072434	0.890151	0.833753	0.591287	0.62785
ENSG00000239508	0.174249	0.936642	0.73545	0.62785
ENSG00000100146	0.138069	0.914762	0.802519	0.62785
ENSG00000186575	0.414783	0.863059	0.802519	0.62785
ENSG00000236449	0.240399	1	0.863059	0.62785
ENSG00000224189	1	1	0.863059	0.62785
XLOC_036653	0.122234	0.833753	0.863059	0.62785
ITGB5	0.767119	0.00803552	0.0288953	0.633371
NR_026873	0.296763	0.550733	0.943412	0.647129
XLOC_002437	0.240399	0.998183	0.174249	0.664254
ENSG00000176912	0.62785	1	0.62785	0.664254
ENSG00000230844	0.382197	1	0.700218	0.664254
XLOC_001013	0.240399	1	0.955563	0.664254
ENSG00000245910	0.890151	0.863059	1	0.664254
P2RY8	0.53027	0.877158	0.564447	0.694837
ENSG00000203721	0.382197	0.98377	0.62785	0.700218
TCONS_00011252	0.612686	0.877158	0.798271	0.701571
TCONS_00010506	0.550733	0.999418	0.591986	0.714956
ENSG00000230269	0.0732898	1	0.105048	0.716531
ENSG00000225140	0.350893	0.802519	0.350893	0.73545
XLOC_066509	0.292558	0.700218	0.863059	0.73545
XLOC_029294	0.0763673	1	0.809413	0.748405
TCONS_00009861	0.0575922	0.399888	0.792146	0.760741
ENSG00000228741	0.320984	0.914762	0.0213379	0.769651
XLOC_010837	0.802519	0.890151	0.216733	0.769651
XLOC_008569	0.992754	1	0.350893	0.769651
ENSG00000226527	0.0295994	0.833753	0.591287	0.769651	#
XLOC_072851	0.700218	1	0.700218	0.769651
XLOC_045489	0.194687	0.998183	0.700218	0.769651
XLOC_027330	0.554831	0.992754	0.863059	0.769651
XLOC_001665	0.664254	0.890151	0.122234	0.833753
XLOC_039095	0.382197	0.914762	0.769651	0.833753
XLOC_077170	0.0829854	0.936642	0.863059	0.833753
XLOC_078074	0.350893	0.700218	0.863059	0.833753
XLOC_072739	0.62785	0.483225	0.863059	0.833753
ENSG00000152382	0.265682	0.414783	0.971328	0.833753
ENSG00000241472	0.122234	0.73545	0.292558	0.833753
NR_109890	0.340586	0.953911	0.291527	0.86146
XLOC_033680	0.320984	0.890151	0.265682	0.863059
XLOC_001419	0.174249	0.769651	0.554831	0.863059
ENSG00000248690	0.802519	0.971328	0.62785	0.863059
ENSG00000234377	0.414783	0.971328	0.292558	0.890151
XLOC_061970	0.448513	0.890151	0.518734	0.890151
XLOC_027259	0.292558	0.73545	0.518734	0.890151
XLOC_067012	0.62785	0.890151	0.554831	0.890151
XLOC_021789	0.138069	0.914762	0.62785	0.890151
ENSG00000169059	0.554831	0.554831	0.664254	0.890151
XLOC_012225	0.73545	1	0.833753	0.890151
ENSG00000184634	0.382197	0.73545	0.890151	0.890151
ENSG00000185168	0.350893	0.914762	0.914762	0.890151
ENSG00000246283	0.0829854	0.890151	0.98377	0.890151
XLOC_001589	0.382197	0.992754	0.992754	0.890151
NR_034078	0.194697	0.211186	0.86146	0.892102
XLOC_049271	0.0213379	0.833753	0.0724068	0.914762
XLOC_065458	0.483225	0.98377	0.591287	0.914762
ENSG00000251161	0.890151	0.971328	0.591287	0.914762
XLOC_065567	0.414783	0.833753	0.62785	0.914762
XLOC_038992	0.448513	0.998183	0.890151	0.914762
XLOC_017690	0.833753	1	0.992754	0.914762
PCDH7	0.53027	0.564447	0.164456	0.923774
sgSAMMSON	0.23765	0.57132	0.667679	0.927909
XLOC_078036	0.863059	1	0.265682	0.936642
XLOC_071857	0.122234	0.890151	0.350893	0.936642
ENSG00000230798	0.591287	0.0106153	0.350893	0.936642
XLOC_010689	0.107822	1	0.664254	0.936642
XLOC_001666	0.292558	1	0.73545	0.936642
XLOC_025536	0.0724068	1	0.802519	0.936642
XLOC_065595	0.890151	0.863059	0.863059	0.936642
ENSG00000245067	0.292558	0.998183	0.955563	0.936642
NR_125939	0.246932	1	0.39375	0.943412
TCONS_00026380	0.701571	0.585091	0.86146	0.943412
ITGA9	0.963405	0.543896	0.0288953	0.953911
XLOC_033138	0.174249	0.73545	0.138069	0.955563
XLOC_039020	0.769651	0.769651	0.174249	0.955563
XLOC_085141	0.483225	1	0.194687	0.955563
ENSG00000238184	0.863059	0.320984	0.216733	0.955563
XLOC_064040	0.0947642	0.664254	0.350893	0.955563
XLOC_067229	0.174249	1	0.518734	0.955563
XLOC_073566	0.320984	0.483225	0.518734	0.955563
XLOC_001611	0.554831	0.914762	0.664254	0.955563
XLOC_081013	0.382197	1	0.700218	0.955563
XLOC_084382	0.0829854	0.700218	0.73545	0.955563
XLOC_060942	0.000734468	0.216733	0.833753	0.955563
XLOC_065593	0.448513	0.890151	0.863059	0.955563
ENSG00000233098	0.73545	1	0.914762	0.955563
XLOC_001476	0.292558	0.914762	0.998183	0.955563
ENSG00000266554	0.382197	0.664254	0.414783	0.971328
XLOC_051555	0.769651	0.320984	0.518734	0.971328
XLOC_065594	0.382197	0.802519	0.591287	0.971328
XLOC_049289	0.664254	0.992754	0.769651	0.971328
XLOC_084352	0.350893	0.73545	0.769651	0.971328
ENSG00000203446	0.382197	1	0.914762	0.971328
XLOC_065566	0.292558	0.998183	0.936642	0.971328
ENSG00000232677	0.448513	0.998183	0.998183	0.971328
XLOC_065459	0.448513	0.971328	0.174249	0.98377
XLOC_022271	0.554831	0.448513	0.216733	0.98377
ITGB3	0.0377527	0.431208	0.456954	0.990723
NR_033834	0.00991036	0.0263698	0.96634	0.990723
XLOC_067207	0.73545	0.890151	0.240399	0.992754
XLOC_010459	0.73545	0.998183	0.265682	0.992754
ENSG00000248360	0.554831	0.664254	0.700218	0.992754
XLOC_050656	0.0180184	0.998183	0.769651	0.992754
XLOC_002885	0.0545253	0.73545	0.914762	0.992754
XLOC_080282	0.138069	1	0.936642	0.992754
ENSG00000237380	0.518734	0.863059	0.971328	0.992754
TCONS_00026344	0.281223	0.97186	0.291527	0.994771
ENSG00000267858	0.591287	0.73545	0.914762	1
XLOC_065585	0.700218	0.998183	0.955563	1
ENSG00000267272	0.591287	0.914762	0.98377	1
TCONS_00006579	0.357875	0.953911	0.997673	1
CTRL0001	1	1	1	1
CTRL0002	1	1	1	1
CTRL0003	1	1	1	1
CTRL0004	1	1	1	1
CTRL0005	1	1	1	1
CTRL0006	1	1	1	1
CTRL0007	1	1	1	1
CTRL0008	1	1	1	1
CTRL0009	1	1	1	1
CTRL0010	1	1	1	1
CTRL0011	1	1	1	1
CTRL0012	1	1	1	1
CTRL0013	1	1	1	1
CTRL0014	1	1	1	1
CTRL0015	1	1	1	1
CTRL0016	1	1	1	1
CTRL0017	1	1	1	1
CTRL0018	1	1	1	1
CTRL0019	1	1	1	1
CTRL0020	1	1	1	1
CTRL0021	1	1	1	1
CTRL0022	1	1	1	1
CTRL0023	1	1	1	1
CTRL0024	1	1	1	1
CTRL0025	1	1	1	1
CTRL0026	1	1	1	1
CTRL0027	1	1	1	1
CTRL0028	1	1	1	1
CTRL0029	1	1	1	1
CTRL0030	1	1	1	1
CTRL0031	1	1	1	1
CTRL0032	1	1	1	1
CTRL0033	1	1	1	1
CTRL0034	1	1	1	1
CTRL0035	1	1	1	1
CTRL0036	1	1	1	1
CTRL0037	1	1	1	1
CTRL0038	1	1	1	1
CTRL0039	1	1	1	1
CTRL0040	1	1	1	1
CTRL0041	1	1	1	1
CTRL0042	1	1	1	1
CTRL0043	1	1	1	1
CTRL0044	1	1	1	1
CTRL0045	1	1	1	1
CTRL0046	1	1	1	1
CTRL0047	1	1	1	1
CTRL0048	1	1	1	1
CTRL0049	1	1	1	1
CTRL0050	1	1	1	1
CTRL0051	1	1	1	1
CTRL0052	1	1	1	1
CTRL0053	1	1	1	1
CTRL0054	1	1	1	1
CTRL0055	1	1	1	1
CTRL0056	1	1	1	1
CTRL0057	1	1	1	1
CTRL0058	1	1	1	1
CTRL0059	1	1	1	1
CTRL0060	1	1	1	1
CTRL0061	1	1	1	1
CTRL0062	1	1	1	1
CTRL0063	1	1	1	1
CTRL0064	1	1	1	1
CTRL0065	1	1	1	1
CTRL0066	1	1	1	1
CTRL0067	1	1	1	1
CTRL0068	1	1	1	1
CTRL0069	1	1	1	1
CTRL0070	1	1	1	1
CTRL0071	1	1	1	1
CTRL0072	1	1	1	1
CTRL0073	1	1	1	1
CTRL0074	1	1	1	1
CTRL0075	1	1	1	1
CTRL0076	1	1	1	1
CTRL0077	1	1	1	1
CTRL0078	1	1	1	1
CTRL0079	1	1	1	1
CTRL0080	1	1	1	1
CTRL0081	1	1	1	1
CTRL0082	1	1	1	1
CTRL0083	1	1	1	1
CTRL0084	1	1	1	1
CTRL0085	1	1	1	1
CTRL0086	1	1	1	1
CTRL0087	1	1	1	1
CTRL0088	1	1	1	1
CTRL0089	1	1	1	1
CTRL0090	1	1	1	1
CTRL0091	1	1	1	1
CTRL0092	1	1	1	1
CTRL0093	1	1	1	1
CTRL0094	1	1	1	1
CTRL0095	1	1	1	1
CTRL0096	1	1	1	1
CTRL0097	1	1	1	1
CTRL0098	1	1	1	1
CTRL0099	1	1	1	1
CTRL0100	1	1	1	1
sgBRAF	1	1	1	1
sgHOXA5	1	1	1	1
sgRosa26	1	1	1	1
sgWNT5a	1	1	1	1
ENSG00000234754	0.174249	0.971328	1	1

## Sheet: cpm_fc
names	cpm_F5_d0_ctrl	cpm_F5_d7	logFC_F5_ctrl_vs_d7	cpm_pool_d0_ctrl	cpm_pool_d7	logFC_pool_ctrl_vs_d7	cpm_F5_d14	cpm_pool_d14	logFC_pool_ctrl_vs_d14	logFC_F5_ctrl_vs_d14
ENSG00000226527|ENSG00000226527|10-gRNAs__6	1805.48	1594.36	-0.179392	2030.28	16137.2	2.99057	195891	495170	7.93003	6.76145
EGFR	362.19	378.666	0.0641591	301.349	4403.11	3.86857	28630.8	1426.36	2.24245	6.30428
CTRL0043	1	1	0	1	2.1978	1.06275	34.5338	3.71756	1.79515	4.9766
XLOC_067371|ENCT00000393102,1|10-gRNAs__2	1.21036	7.77862	2.58798	1.68534	10.9817	2.63391	38.9851	9.15269	2.37368	4.89858
XLOC_027645|XLOC_027645|10-gRNAs__12	1	1	0	1	1	0	28.0051	4.22711	1.9759	4.67525
EGFR_127	286.46	392.804	0.455338	373.481	1251.9	1.74474	3972.82	305.537	-0.289602	3.79329
XLOC_002694|XLOC_002694|10-gRNAs__16	1047.55	1207.01	0.204407	1273.16	2214.13	0.798284	14156.1	40551.4	4.99316	3.75621
EGFR_20	668.266	665.111	-0.00682745	571.543	1958.6	1.77671	8552.11	661.368	0.210555	3.67759
XLOC_033759|XLOC_033759|10-gRNAs__2	835.293	904.88	0.115431	731.227	1233.74	0.754562	9174.41	24188.5	5.04767	3.4571
ENSG00000245910|ENST00000520348,1|10-gRNAs__4	1163.88	1083.84	-0.102784	954.647	914.123	-0.0625728	10113.1	565.234	-0.756015	3.1191
ENSG00000231327|ENCT00000243621,1|10-gRNAs__18	136.052	122.628	-0.149757	69.5337	223.791	1.68494	888.013	55.6909	-0.319756	2.70552
ITGA9_139	137.104	154.197	0.169387	228.703	264.516	0.209792	804.03	70.4677	-1.69703	2.55111
XLOC_033296|XLOC_033296|10-gRNAs__2	326.85	275.824	-0.244796	244.295	242.956	-0.00792728	1887.5	129.065	-0.919997	2.52941
ENSG00000237380|ENST00000440016,2|10-gRNAs__15	297.82	400.164	0.426026	461.204	388.488	-0.247476	1363.12	114.798	-2.00537	2.19403
XLOC_066509|MICT00000297935,1|5-gRNAs__4	581.177	517.143	-0.168382	693.362	1540.37	1.15148	2542.15	3056.56	2.14007	2.12881
ARHGEF1_133	1603.74	590.933	-1.44022	1126.84	3847.53	1.77156	6893.52	895.418	-0.331614	2.10373
ENSG00000169059|ENSG00000169059|10-gRNAs__1	306.024	368.207	0.266794	395.754	506.671	0.356365	1310	147.409	-1.42417	2.09749
ENSG00000226688|ENST00000416301,1|10-gRNAs__4	111.019	99.5804	-0.156723	147.148	203.827	0.469806	460.383	60.9562	-1.27004	2.05104
ENSG00000224397|ENST00000445003,1|10-gRNAs__1	100.291	210.943	1.07192	204.717	239.961	0.229069	368.091	111.741	-0.872887	1.87483
ENSG00000267058|ENST00000587128,1|10-gRNAs__17	607.261	539.609	-0.170372	548.071	669.372	0.288399	2216.31	4236.83	2.95032	1.86759
XLOC_027259|XLOC_027259|10-gRNAs__4	5.83831	23.4663	1.9886	10.0807	33.141	1.70712	19.9926	1	-3.21026	1.75854
ENSG00000186575|ENSG00000186575|10-gRNAs__18	64.1084	41.6717	-0.620236	75.1878	104.41	0.473154	205.467	39.8951	-0.912592	1.67877
XLOC_027645|XLOC_027645|10-gRNAs__15	89.3518	134.829	0.593021	38.3509	87.4412	1.18695	280.547	42.9524	0.163076	1.64957
XLOC_060954|XLOC_060954|10-gRNAs__8	71.4711	83.8928	0.230889	150.232	171.686	0.192462	223.866	66.731	-1.16956	1.64583
ENSG00000230798|ENCT00000026840,1|10-gRNAs__5	38.4443	232.635	2.5941	109.112	192.448	0.81809	118.517	41.5936	-1.38923	1.62172
XLOC_078060|XLOC_078060_79	604.316	684.091	0.178856	510.206	670.171	0.393382	1753.66	303.499	-0.749196	1.53684
ENSG00000241472|MICT00000244390,1|10-gRNAs__14	183.173	314.172	0.77802	273.764	355.549	0.376992	497.478	110.382	-1.30965	1.44093
CTRL0052	82.6202	127.082	0.620586	104.657	112.395	0.102815	218.821	45.3302	-1.20533	1.4041
ITGB5_64	200.843	279.117	0.474598	281.988	327.001	0.21359	517.064	105.796	-1.4135	1.36383
XLOC_021617|XLOC_021617|10-gRNAs__8	19.9325	14.9446	-0.4131	50.8583	91.4339	0.844989	50.262	24.2691	-1.06426	1.32999
PCDH7_125	842.656	701.328	-0.26482	743.049	1270.47	0.77375	2072.38	339.676	-1.12907	1.29817
ENSG00000224397|ENST00000445003,1|10-gRNAs__4	151.408	248.516	0.714524	234.015	356.547	0.607281	353.55	122.781	-0.929957	1.22292
XLOC_060942|XLOC_060942|10-gRNAs__9	668.056	845.809	0.340318	880.459	823.689	-0.0961454	1532.57	288.552	-1.60909	1.19779
ENSG00000077463|ENSG00000077463|10-gRNAs__6	541.418	407.717	-0.409088	404.664	380.902	-0.0872808	1234.92	190.21	-1.08873	1.18946
XLOC_039095|XLOC_039095|10-gRNAs__10	801.004	867.307	0.114719	890.911	693.328	-0.361696	1807.67	468.421	-0.92733	1.17415
CTRL0001	270.473	369.369	0.449437	291.754	343.571	0.235778	599.266	131.953	-1.14414	1.14742
NR_033834_123	46.4381	108.683	1.22497	154.516	65.0823	-1.24613	101.305	54.1623	-1.51066	1.12364
XLOC_073566|XLOC_073566|10-gRNAs__11	151.198	318.627	1.07493	257.316	324.805	0.335916	325.951	97.983	-1.39203	1.10771
ITGB5_162	398.583	210.75	-0.919027	303.234	471.336	0.636156	858.04	150.636	-1.00888	1.10597
sgBRAF_4	177.072	222.177	0.327201	267.939	500.083	0.900014	378.181	225.539	-0.248429	1.0943
XLOC_065593|XLOC_065593|10-gRNAs__7	9.20409	7.00392	-0.389251	7.68204	23.7582	1.61626	19.6958	2.35878	-1.6622	1.08926
XLOC_051555|XLOC_051555|10-gRNAs__1	650.806	619.597	-0.0708864	698.845	900.348	0.365464	1368.47	325.239	-1.10323	1.07214
ENSG00000144810|ENSG00000144810|10-gRNAs__13	9.20409	1.7747	-2.31121	2.88468	1	-1.44007	19.3991	4.5668	0.644859	1.06747
XLOC_080218|XLOC_080218|10-gRNAs__7	233.449	226.05	-0.0464468	231.787	192.049	-0.271198	477.595	113.779	-1.02592	1.03236
ENSG00000266554|ENSG00000266554|10-gRNAs__17	507.76	430.183	-0.239146	483.649	529.429	0.130452	1022.74	163.544	-1.5637	1.01008
ENSG00000261824|FTMT27300034162,1|10-gRNAs__7	371.446	349.808	-0.0865656	478.166	410.049	-0.221667	715.299	222.142	-1.10568	0.945206
ENSG00000228741|ENSG00000228741|10-gRNAs__5	151.829	286.283	0.914547	267.596	332.192	0.311853	289.746	109.363	-1.29016	0.931891
NR_033834_68	208.206	298.678	0.52037	263.142	254.135	-0.0502244	390.941	82.1872	-1.67765	0.908617
XLOC_078060|XLOC_078060|10-gRNAs__1	12.3595	15.913	0.361992	27.3855	18.1685	-0.589315	23.2569	25.4581	-0.104892	0.906603
TCONS_00026380_2	655.855	488.867	-0.42386	596.044	596.506	0.00111751	1172.6	269.02	-1.14741	0.838171
ENSG00000242516|ENST00000463183,1_76	78.2026	143.351	0.873425	174.219	146.533	-0.249523	139.883	48.2176	-1.85111	0.838121
XLOC_021789|XLOC_021789|10-gRNAs__4	198.529	183.635	-0.11245	393.698	154.917	-1.34503	352.659	105.966	-1.8925	0.828606
ENSG00000185168|ENCT00000188288,1|10-gRNAs__15	123.22	229.149	0.894508	213.969	256.131	0.259374	214.666	66.5612	-1.68315	0.800363
TFAP2C	267.528	175.695	-0.606337	180.044	294.261	0.708434	463.647	125.328	-0.522289	0.793111
XLOC_033138|XLOC_033138|10-gRNAs__7	96.5041	167.754	0.797051	86.8385	117.187	0.431971	163.921	45.3302	-0.936343	0.763722
XLOC_072199|XLOC_072199|10-gRNAs__6	339.261	437.543	0.366933	386.502	553.186	0.517175	573.745	157.939	-1.29057	0.75784
XLOC_060942|XLOC_060942|10-gRNAs__10	965.928	964.725	-0.00179623	854.245	779.969	-0.131217	1609.73	442.094	-0.950138	0.736773
ENSG00000230798|ENCT00000026840,1|10-gRNAs__8	60.7426	56.0036	-0.116988	66.2784	67.0786	0.0172887	100.414	15.2672	-2.11086	0.724246
CTRL0012	265.424	354.844	0.418747	400.894	355.349	-0.173939	434.862	135.18	-1.56764	0.712045
XLOC_077170|XLOC_077170_1	262.9	337.607	0.360709	313.514	294.261	-0.0914012	424.178	149.277	-1.07003	0.689949
ENSG00000182165|ENSG00000182165|10-gRNAs__5	139.418	123.015	-0.180441	128.987	175.48	0.443783	224.756	63.1642	-1.02888	0.688554
XLOC_039020|XLOC_039020|10-gRNAs__6	475.996	567.111	0.252634	503.524	773.182	0.618648	755.361	204.477	-1.2997	0.666106
XLOC_001665|XLOC_001665|10-gRNAs__5	1313.02	1213.02	-0.114285	1286.52	1417.2	0.139556	2063.47	545.192	-1.23849	0.652143
ENSG00000248690|ENCT00000429842,1|10-gRNAs__9	588.539	706.17	0.262836	684.453	747.229	0.126582	921.546	239.976	-1.51167	0.64683
XLOC_030172|XLOC_030172|10-gRNAs__6	326.639	489.835	0.58445	481.25	498.287	0.0501783	510.832	182.058	-1.4019	0.644991
GPR35	903.871	731.541	-0.30514	769.092	1295.02	0.751674	1400.52	599.034	-0.360466	0.631713
XLOC_078074|XLOC_078074_99	519.961	482.475	-0.107928	564.861	559.973	-0.0125366	804.03	223.161	-1.33942	0.628746
CTRL0067	251.33	223.145	-0.171529	323.794	314.025	-0.0441825	387.974	142.143	-1.18716	0.626174
XLOC_027645|XLOC_027645|10-gRNAs__2	159.402	289.963	0.862789	225.277	284.479	0.336493	245.826	123.97	-0.861187	0.62465
ENSG00000254615|ENST00000577661,1|10-gRNAs__10	45.5966	121.078	1.40697	133.441	102.014	-0.387101	70.1448	57.2196	-1.22019	0.620305
XLOC_060942|XLOC_060942|10-gRNAs__14	415.622	543.483	0.38688	503.695	595.308	0.241043	636.954	239.636	-1.07139	0.615797
ENSG00000230798|ENCT00000026840,1|10-gRNAs__1	68.3156	46.7072	-0.547594	37.8369	83.2489	1.13556	104.272	5.58589	-2.73814	0.609339
ARHGEF1	122.168	128.825	0.0764872	81.1845	198.837	1.29126	186.178	74.3742	-0.126239	0.607406
XLOC_034881|XLOC_034881|10-gRNAs__11	304.131	290.737	-0.0649529	489.303	402.862	-0.280379	459.789	237.428	-1.04293	0.596121
CTRL0050	240.812	166.011	-0.536359	230.245	278.091	0.272277	362.156	108.174	-1.08911	0.588502
XLOC_049271|XLOC_049271|10-gRNAs__5	460.64	573.503	0.3161	515.174	546.997	0.086456	691.558	191.06	-1.43056	0.586108
BCAR3_146	695.192	677.119	-0.0379985	774.403	706.903	-0.131554	1036.99	340.695	-1.18437	0.576843
ENSG00000251161|ENSG00000251161|10-gRNAs__11	399.635	308.943	-0.371236	373.652	398.47	0.0927507	594.815	100.531	-1.89301	0.57364
ENSG00000230269|MICT00000296113,1_202	1019.99	1245.36	0.287982	1154.25	1320.78	0.194412	1513.88	504.938	-1.19262	0.569647
TCONS_00009861_15	311.914	348.452	0.159765	489.474	408.052	-0.26242	462.757	229.275	-1.09382	0.568955
XLOC_010837|ENCT00000066323,1|10-gRNAs__1	192.429	198.742	0.0465474	209.857	278.291	0.40702	283.811	91.5288	-1.19622	0.560366
XLOC_001476|XLOC_001476|10-gRNAs__4	414.781	439.092	0.0821558	538.133	387.091	-0.475187	610.84	217.216	-1.30844	0.558333
XLOC_078035|XLOC_078035_132	59.2701	93.7702	0.660931	86.4958	36.5347	-1.24109	87.0601	25.9676	-1.73204	0.553932
XLOC_078074|XLOC_078074_45	276.573	276.599	0.000134453	271.88	486.109	0.838078	402.812	164.224	-0.726959	0.54228
ENSG00000234377|ENST00000606187,1|10-gRNAs__19	520.382	540.771	0.0554371	561.949	660.788	0.233711	754.768	293.478	-0.936953	0.536375
ENSG00000169059|ENSG00000169059_128	200.212	284.733	0.507869	254.575	227.185	-0.164157	288.263	127.027	-1.00239	0.525634
XLOC_060498|XLOC_060498|10-gRNAs__8	200.843	279.117	0.474598	232.13	258.926	0.157544	288.856	133.141	-0.801511	0.524063
ENSG00000245025|ENST00000502083,2|10-gRNAs__17	57.3768	78.6636	0.454548	106.199	49.5109	-1.0994	82.312	46.3493	-1.1944	0.519873
XLOC_033680|XLOC_033680	256.799	216.366	-0.247061	283.873	401.864	0.501311	367.794	145.371	-0.965027	0.518087
XLOC_005998|XLOC_005998|10-gRNAs__11	214.096	231.279	0.111328	223.221	149.727	-0.575821	304.288	97.3036	-1.19707	0.506978
ENSG00000166770|ENST00000588685,1|10-gRNAs__18	140.259	123.596	-0.182324	192.552	214.608	0.156378	199.235	97.3036	-0.983948	0.506071
ENSG00000233110|ENSG00000233110|10-gRNAs__1	97.3455	142.383	0.548118	82.7265	105.408	0.349191	136.619	65.0326	-0.346713	0.488545
XLOC_034059|XLOC_034059|10-gRNAs__18	670.791	660.269	-0.0228054	648.815	726.867	0.163859	938.165	331.863	-0.967006	0.483918
CTRL0086	392.903	333.152	-0.237927	425.567	467.942	0.136915	546.443	198.533	-1.09962	0.475794
ENSG00000077463|ENSG00000077463|10-gRNAs__14	94.1901	108.489	0.203706	87.8665	120.381	0.453776	130.09	45.6699	-0.942554	0.465442
XLOC_038992|XLOC_038992|10-gRNAs__16	639.867	615.724	-0.0554812	669.375	637.431	-0.0705354	865.756	221.462	-1.59532	0.436128
TCONS_00015940	136.893	179.374	0.389672	240.525	364.732	0.600443	183.804	93.9067	-1.35595	0.424842
ENSG00000204934|FTMT22500011645,1|10-gRNAs__13	249.647	310.88	0.316352	335.787	383.697	0.192366	330.699	93.567	-1.84237	0.405488
ARHGEF1_221	1227.62	1266.08	0.0445083	1402.86	1933.25	0.462632	1622.19	812.023	-0.788702	0.402057
ENSG00000268895|FTMT27600003009,1|10-gRNAs__5	83.0409	146.062	0.813941	109.626	131.361	0.260725	109.614	51.6146	-1.08526	0.400114
XLOC_067012|XLOC_067012|10-gRNAs__13	66.6327	98.031	0.556315	192.894	121.978	-0.660759	87.9504	56.3703	-1.77299	0.399934
XLOC_033681|XLOC_033681_71	242.284	245.999	0.0219389	223.735	215.606	-0.0533684	317.939	150.466	-0.572038	0.391905
XLOC_049271|XLOC_049271|10-gRNAs__10	613.572	611.269	-0.0054247	651.214	766.594	0.235297	804.327	293.817	-1.14794	0.390492
ENSG00000225140|FTMT24000000015,1|10-gRNAs__5	158.771	184.991	0.220379	201.975	214.009	0.0834514	208.138	81.1681	-1.31413	0.390376
TFAP2C_56	468.844	568.854	0.278898	424.881	555.182	0.385822	612.62	230.294	-0.883294	0.385814
XLOC_067207|XLOC_067207|10-gRNAs__1	412.467	425.148	0.0436756	389.929	507.869	0.381159	538.727	187.832	-1.05337	0.385195
TCONS_00015940_191	96.5041	147.999	0.616408	82.8978	75.8625	-0.127786	125.639	46.3493	-0.837416	0.380274
ITGB5	333.581	325.212	-0.0366489	305.29	612.477	1.00424	431.597	134.84	-1.17833	0.371549
XLOC_065594|XLOC_065594|10-gRNAs__18	907.447	897.327	-0.0161784	1183.04	1018.33	-0.216267	1162.51	409.823	-1.52919	0.357329
XLOC_065585|XLOC_065585|10-gRNAs__16	224.824	233.797	0.0564329	273.422	216.205	-0.33859	286.482	78.4505	-1.79996	0.349508
ENSG00000144810|ENSG00000144810|10-gRNAs__7	144.256	78.2762	-0.881144	93.0065	21.163	-2.13054	183.804	47.1986	-0.977086	0.349317
CTRL0058	102.815	172.402	0.745163	185.698	239.761	0.368463	130.98	40.2348	-2.20364	0.349001
XLOC_049289|XLOC_049289|10-gRNAs__9	383.858	315.528	-0.282723	388.387	351.955	-0.142064	487.981	186.813	-1.0555	0.346175
ENSG00000203446|MICT00000322117,1|10-gRNAs__1	1927.49	1750.27	-0.139138	1884.31	1857.59	-0.0206012	2449.56	800.643	-1.2347	0.345783
ENSG00000215447|ENST00000454115,2|10-gRNAs__2	84.9342	95.9006	0.175001	119.563	100.218	-0.254405	107.833	49.7463	-1.26342	0.344024
XLOC_008240|XLOC_008240|10-gRNAs__4	164.24	216.56	0.398745	212.769	103.612	-1.03739	208.435	129.065	-0.720751	0.343599
XLOC_000103|XLOC_000103_124	653.541	721.47	0.142641	459.148	752.619	0.712839	828.364	344.602	-0.413925	0.341941
ENSG00000231327|ENCT00000243621,1|10-gRNAs__15	33.8164	42.4464	0.327055	14.7067	19.5659	0.409441	42.843	14.0783	-0.0625734	0.340442
XLOC_027645|XLOC_027645|10-gRNAs__18	663.638	703.071	0.083261	764.637	754.815	-0.0186491	839.641	305.367	-1.32395	0.33933
XLOC_008240|XLOC_008240|10-gRNAs__6	254.696	315.528	0.308883	357.375	279.688	-0.35351	319.719	158.449	-1.17292	0.327915
ENSG00000254615|ENST00000577661,1|10-gRNAs__16	278.677	161.556	-0.786181	213.283	199.835	-0.0939176	349.395	111.061	-0.940793	0.326161
CTRL0015	218.093	398.421	0.86905	447.326	341.574	-0.389027	271.347	185.964	-1.26585	0.315069
LPAR5_138	696.455	715.466	0.0388486	849.448	885.376	0.0597575	866.349	364.644	-1.21981	0.314879
NR_034078	1497.93	1436.71	-0.0601977	1455.46	1551.35	0.0920477	1861.98	565.064	-1.36483	0.313844
ENSG00000169032|ENSG00000169032|10-gRNAs__13	113.543	119.723	0.0763873	173.705	206.822	0.251617	140.773	75.9028	-1.19335	0.309887
XLOC_073566|XLOC_073566|10-gRNAs__20	239.55	224.888	-0.0910795	242.067	311.629	0.364289	295.385	111.401	-1.11895	0.302157
XLOC_066509|MICT00000297935,1|5-gRNAs__11	20.3532	50.9681	1.32009	61.995	36.934	-0.745628	25.0375	6.26528	-3.28618	0.29751
XLOC_061970|XLOC_061970|10-gRNAs__15	115.857	84.0865	-0.461933	100.031	125.771	0.330051	142.257	55.3513	-0.852601	0.295923
XLOC_049693|XLOC_049693_95	82.6202	98.6121	0.254987	150.746	163.701	0.118867	101.305	68.0898	-1.14545	0.293811
CTRL0032	42.6515	52.3238	0.294245	4.08402	21.3626	2.35886	52.0425	48.897	3.54973	0.286484
ENSG00000233110|ENSG00000233110|10-gRNAs__15	254.696	325.212	0.35248	197.007	249.743	0.342047	309.926	130.424	-0.594661	0.283048
ENSG00000225140|FTMT24000000015,1|10-gRNAs__12	66.212	60.8455	-0.121751	53.5996	53.5036	-0.00258376	80.5314	23.0802	-1.21202	0.282072
CTRL0079	249.857	302.552	0.275975	212.084	246.749	0.218311	303.397	97.4735	-1.12075	0.280001
ENSG00000101346|ENSG00000101346|10-gRNAs__12	353.355	431.539	0.288297	249.949	319.415	0.353674	427.443	178.321	-0.486925	0.274541
GPR35_203	539.104	600.811	0.156318	633.224	712.094	0.169327	652.089	389.951	-0.69928	0.274458
CTRL0042	228.401	371.112	0.700047	235.385	251.34	0.0945776	275.502	181.548	-0.374492	0.270389
ENSG00000169059|ENSG00000169059|10-gRNAs__2	260.165	243.868	-0.0932897	330.476	304.842	-0.116447	313.487	125.838	-1.39227	0.268884
XLOC_036653|XLOC_036653|10-gRNAs__19	797.007	835.544	0.0681152	754.014	715.887	-0.0748504	955.377	359.379	-1.06888	0.261447
ENSG00000264278|ENSG00000264278|10-gRNAs__3	161.506	141.995	-0.18562	217.224	181.668	-0.257748	192.706	58.4085	-1.89313	0.254674
XLOC_078958|XLOC_078958	1536.22	1758.21	0.194714	1630.39	1917.48	0.233981	1826.96	899.154	-0.858504	0.250046
CRB2_103	584.332	512.495	-0.189216	660.466	850.24	0.364337	694.822	318.275	-1.05297	0.249817
ENSG00000101346|ENSG00000101346|10-gRNAs__10	378.599	423.986	0.163305	614.72	606.887	-0.0184974	449.7	222.142	-1.46803	0.248232
ENSG00000224397|ENST00000445003,1|10-gRNAs__10	512.809	613.4	0.258359	537.962	536.217	-0.00468634	609.059	237.088	-1.18174	0.248116
ENSG00000224397|ENST00000445003,1|10-gRNAs__15	294.454	437.737	0.57186	302.034	363.933	0.26888	348.802	202.269	-0.578199	0.244287
XLOC_022271|XLOC_022271|10-gRNAs__20	108.074	127.082	0.233545	140.466	131.959	-0.0900618	128.013	38.0268	-1.88237	0.244062
XLOC_068389|XLOC_068389|10-gRNAs__10	141.942	203.196	0.517266	126.759	220.197	0.796222	168.075	73.8646	-0.778323	0.243647
ENSG00000261824|FTMT27300034162,1|10-gRNAs__14	278.467	332.959	0.257753	338.529	404.659	0.257357	329.512	154.033	-1.13553	0.242747
XLOC_080282|XLOC_080282|10-gRNAs__15	655.645	612.237	-0.0988069	798.047	638.429	-0.321903	774.651	287.363	-1.47328	0.240598
ENSG00000266554|ENSG00000266554|10-gRNAs__15	784.806	840.774	0.0993685	668.519	746.231	0.158632	926.294	321.842	-1.05438	0.239106
XLOC_065595|FTMT22300007521,1|10-gRNAs__10	271.945	341.48	0.328377	336.644	297.256	-0.179462	320.609	180.869	-0.895912	0.237419
XLOC_060498|XLOC_060498|10-gRNAs__10	227.138	137.541	-0.7233	245.151	218.401	-0.166624	267.786	53.4829	-2.19442	0.237414
LPAR5	831.296	849.102	0.030571	794.792	960.837	0.273683	976.15	415.598	-0.935223	0.231714
XLOC_008157|XLOC_008157|10-gRNAs__12	479.993	491.965	0.035537	670.403	590.916	-0.182046	562.171	259.508	-1.36891	0.227953
XLOC_073566|XLOC_073566|10-gRNAs__12	94.6108	255.489	1.43222	268.282	150.725	-0.83141	110.801	79.4696	-1.754	0.227669
ENSG00000176912|ENSG00000176912|5-gRNAs__14	403.632	464.851	0.203682	394.212	712.094	0.852931	472.55	211.271	-0.899559	0.227376
CTRL0069	257.43	293.643	0.189809	313.857	249.344	-0.33185	301.32	149.107	-1.07325	0.227032
XLOC_000103|XLOC_000103_144	94.4004	205.714	1.12295	139.952	186.859	0.416755	110.504	93.567	-0.580352	0.227011
CTRL0078	358.614	307.587	-0.221371	348.466	414.041	0.248691	419.133	159.468	-1.12726	0.224918
XLOC_080218|XLOC_080218|10-gRNAs__6	263.11	178.793	-0.557115	207.801	311.031	0.581626	305.475	94.9258	-1.1295	0.21531
ENSG00000230269|MICT00000296113,1_93	336.526	482.088	0.518448	523.398	372.518	-0.490489	390.348	178.83	-1.54879	0.213981
XLOC_080218|XLOC_080218|10-gRNAs__3	172.024	237.671	0.466124	298.608	227.584	-0.391703	199.235	119.214	-1.32397	0.211749
ENSG00000036257|ENSG00000036257|10-gRNAs__20	38.0236	74.5964	0.970354	94.2059	9.3846	-3.31369	43.7333	45.5001	-1.04831	0.201343
XLOC_067371|ENCT00000393102,1|10-gRNAs__5	1.63108	37.2172	4.43009	14.1927	8.38643	-0.752053	1.89028	12.0401	-0.235503	0.201293
XLOC_002885|XLOC_002885|10-gRNAs__9	237.867	251.034	0.0776971	308.031	237.366	-0.375825	273.425	80.149	-1.94099	0.200911
ENSG00000186575|ENSG00000186575|10-gRNAs__19	284.988	319.595	0.16529	321.567	233.373	-0.462309	326.841	128.895	-1.31825	0.197625
ENSG00000267858|MICT00000182627,1|10-gRNAs__13	810.681	741.612	-0.128452	628.769	1006.75	0.679021	925.701	306.726	-1.03534	0.19139
XLOC_033138|XLOC_033138|10-gRNAs__19	867.268	859.56	-0.0128779	911.985	846.447	-0.107578	990.098	365.493	-1.31893	0.191072
ENSG00000182165|ENSG00000182165|10-gRNAs__1	93.1383	123.015	0.401013	81.8698	172.485	1.07414	106.053	66.5612	-0.298246	0.187147
CTRL0036	139.838	224.888	0.685055	222.193	184.263	-0.269908	159.173	89.4906	-1.31104	0.186705
XLOC_002885|XLOC_002885|10-gRNAs__20	622.407	798.746	0.359827	760.011	633.239	-0.263233	708.177	284.985	-1.41482	0.186222
ENSG00000267858|MICT00000182627,1|10-gRNAs__5	90.4036	85.2485	-0.0846088	98.3179	118.384	0.267704	102.788	36.3283	-1.43386	0.185033
CTRL0097	518.279	481.507	-0.10615	452.123	474.73	0.0703751	587.099	292.628	-0.627473	0.179843
ENSG00000266554|ENSG00000266554|10-gRNAs__8	402.79	470.274	0.223421	487.247	407.254	-0.258667	455.635	195.476	-1.31722	0.177808
ENSG00000186019|ENSG00000186019|10-gRNAs__8	318.435	287.832	-0.145724	337.672	371.919	0.139325	359.485	138.746	-1.28256	0.174879
ENSG00000253490|ENST00000522158,1_173	365.977	282.409	-0.373848	399.181	450.375	0.174041	412.605	199.552	-0.999918	0.172963
XLOC_001589|XLOC_001589|10-gRNAs__7	778.496	1038.32	0.415447	978.805	937.28	-0.0625347	877.032	427.657	-1.19438	0.171921
NR_034078_220	336.316	344.579	0.0350071	474.397	403.461	-0.233613	378.477	174.245	-1.44446	0.170342
ENSG00000237380|ENST00000440016,2|10-gRNAs__17	367.239	545.807	0.571543	451.095	400.866	-0.170274	412.901	272.926	-0.724713	0.169034
XLOC_034881|XLOC_034881|10-gRNAs__8	538.053	470.274	-0.194207	470.113	408.252	-0.203503	604.608	162.525	-1.53177	0.168223
XLOC_001611|FTMT20400011264,1|5-gRNAs__18	606.63	532.637	-0.187632	600.67	680.153	0.179257	681.468	310.293	-0.952719	0.167803
XLOC_002885|XLOC_002885|10-gRNAs__14	806.894	978.67	0.278411	953.619	1123.54	0.236541	901.663	376.873	-1.3391	0.160191
ENSG00000230798|ENCT00000026840,1|10-gRNAs__19	246.281	214.623	-0.198415	173.362	182.467	0.0738008	274.018	91.8685	-0.915411	0.153905
ENSG00000203721|ENCT00000036257,1|10-gRNAs__4	705.921	805.138	0.189704	786.739	837.064	0.0894417	783.257	324.22	-1.27865	0.149958
ENSG00000182165|ENSG00000182165|10-gRNAs__9	562.454	397.065	-0.502255	485.02	619.065	0.351983	623.6	236.579	-1.03541	0.14886
CTRL0093	418.778	277.568	-0.59317	313.171	376.111	0.26413	463.944	119.044	-1.3947	0.147733
ENSG00000173011|ENSG00000173011|10-gRNAs__8	307.076	333.927	0.1209	275.135	393.08	0.514526	339.008	118.704	-1.21208	0.142682
ENSG00000267106|ENSG00000267106|10-gRNAs__18	670.791	928.896	0.469594	853.388	699.118	-0.28763	740.227	398.274	-1.09925	0.142085
ENSG00000267272|ENSG00000267272|10-gRNAs__15	338.209	391.448	0.210848	502.667	304.842	-0.721356	373.136	171.018	-1.5549	0.141745
XLOC_021617|XLOC_021617|10-gRNAs__17	243.757	232.635	-0.0673473	240.354	308.236	0.35874	268.38	105.626	-1.18543	0.138778
GPR35_207	96.7144	141.802	0.551596	152.631	170.289	0.157841	106.349	129.405	-0.237986	0.136875
ENSG00000230798|ENCT00000026840,1|10-gRNAs__15	218.093	261.299	0.260649	375.88	260.124	-0.5309	239.594	136.029	-1.46568	0.135591
XLOC_080282|XLOC_080282|10-gRNAs__4	1170.82	1270.73	0.118131	1361.05	1226.95	-0.149636	1285.37	502.9	-1.4362	0.134657
XLOC_027259|XLOC_027259|10-gRNAs__8	7.94192	12.0395	0.594092	10.7661	10.5824	-0.024593	8.71573	13.5687	0.33105	0.13254
XLOC_065458|XLOC_065458_218	254.065	202.422	-0.327687	277.362	199.036	-0.478536	278.47	127.537	-1.12025	0.132274
ENSG00000230798|ENCT00000026840,1|10-gRNAs__16	348.517	409.266	0.23175	380.848	329.996	-0.206711	381.445	142.993	-1.41265	0.130211
XLOC_038738|XLOC_038738|10-gRNAs__1	367.239	387.381	0.0770135	424.881	730.26	0.78121	401.921	168.13	-1.33696	0.13016
ENSG00000186019|ENSG00000186019|10-gRNAs__2	117.119	122.24	0.0616886	222.364	166.296	-0.418948	127.716	80.149	-1.47102	0.124857
ENSG00000264278|ENSG00000264278|10-gRNAs__19	185.697	224.307	0.272388	269.138	155.716	-0.789042	202.203	90.0002	-1.57928	0.122786
XLOC_039095|XLOC_039095|10-gRNAs__4	606.841	599.842	-0.0167318	532.651	601.497	0.175337	660.695	271.907	-0.969816	0.122648
XLOC_002437|XLOC_002437|10-gRNAs__3	668.687	845.035	0.337634	753.158	706.504	-0.0922416	727.466	296.195	-1.34611	0.121531
ENSG00000267106|ENSG00000267106|10-gRNAs__5	334.633	373.049	0.156741	346.581	350.758	0.017275	363.936	170.508	-1.02293	0.121071
sgRosa26	368.291	339.156	-0.118863	313	319.615	0.0301625	400.438	155.731	-1.00664	0.1207
XLOC_001589|XLOC_001589	605.579	570.597	-0.0858262	776.117	686.541	-0.176904	658.321	316.407	-1.29422	0.120458
ENSG00000238184|FTMT24100040854,1|10-gRNAs__9	351.672	350.97	-0.00288241	353.263	308.635	-0.194784	381.445	122.951	-1.5219	0.117211
XLOC_022271|XLOC_022271|10-gRNAs__12	225.245	282.603	0.327151	278.562	284.879	0.0323389	243.749	98.1529	-1.50394	0.11385
ENSG00000230269|MICT00000296113,1_46	277.625	250.259	-0.149657	295.866	353.752	0.257713	300.133	129.065	-1.19622	0.112425
ENSG00000254615|ENST00000577661,1|10-gRNAs__6	88.5103	161.363	0.865654	98.8319	124.174	0.329014	95.6661	53.1432	-0.893838	0.112041
XLOC_084352|XLOC_084352|10-gRNAs__1	862.85	795.841	-0.116616	863.84	737.248	-0.228586	928.965	335.43	-1.36449	0.106502
XLOC_065459|XLOC_065459_37	821.62	764.272	-0.104371	940.084	913.125	-0.0419728	882.968	382.987	-1.29527	0.103878
XLOC_001013|XLOC_001013	155.616	150.323	-0.0498861	145.949	99.2196	-0.556301	166.888	54.8417	-1.41048	0.100833
XLOC_060942|XLOC_060942|10-gRNAs__11	897.139	983.706	0.13288	948.308	1087.4	0.197442	961.312	464.854	-1.02842	0.099662
XLOC_033296|XLOC_033296|10-gRNAs__14	220.407	210.362	-0.0672613	258.173	348.562	0.432931	236.033	151.825	-0.765539	0.0987766
XLOC_019681|XLOC_019681|10-gRNAs__13	392.062	307.006	-0.352712	357.375	401.864	0.169221	419.727	160.317	-1.15602	0.0983458
XLOC_005998|XLOC_005998|10-gRNAs__7	271.104	334.314	0.302258	289.698	331.792	0.195666	289.153	118.704	-1.28646	0.0929535
XLOC_001665|XLOC_001665|10-gRNAs__9	536.79	415.27	-0.37023	451.438	423.624	-0.0917236	570.48	219.934	-1.03712	0.0878029
CRB2	639.447	612.625	-0.0618104	572.057	856.429	0.58209	676.127	280.23	-1.02929	0.0804572
XLOC_084382|XLOC_084382|10-gRNAs__1	182.542	220.821	0.274512	289.356	149.926	-0.948126	192.113	85.5841	-1.75624	0.0736869
XLOC_033138|XLOC_033138|10-gRNAs__20	281.412	263.817	-0.0931126	332.532	418.633	0.332103	295.682	107.325	-1.6306	0.0713379
XLOC_072851|XLOC_072851_89	341.785	318.627	-0.101193	308.031	279.488	-0.14024	358.595	123.8	-1.31437	0.0692431
XLOC_065593|XLOC_065593|10-gRNAs__2	413.308	553.941	0.422427	509.006	366.928	-0.472078	433.081	159.808	-1.67073	0.067403
XLOC_065567|XLOC_065567|10-gRNAs__16	256.168	158.651	-0.690887	199.919	162.703	-0.297011	268.38	76.5822	-1.38317	0.0671586
XLOC_008240|XLOC_008240|10-gRNAs__5	638.605	699.197	0.130756	684.281	631.642	-0.115466	666.334	304.178	-1.16941	0.0613109
XLOC_036653|XLOC_036653|10-gRNAs__15	435.186	618.629	0.507344	620.545	688.737	0.150394	453.557	240.485	-1.36722	0.0596403
XLOC_068389|XLOC_068389|10-gRNAs__1	245.23	277.761	0.179644	287.814	327.8	0.187618	255.322	184.266	-0.643067	0.0581644
ENSG00000224397|ENST00000445003,1|10-gRNAs__13	973.711	1061.56	0.124612	966.64	1361.1	0.49368	1013.54	486.934	-0.989106	0.0578342
ENSG00000144810|ENSG00000144810|10-gRNAs__11	801.635	877.572	0.130556	699.873	862.218	0.300921	830.145	335.09	-1.06232	0.0504104
ENSG00000173011|ENSG00000173011|10-gRNAs__6	404.473	435.219	0.105672	456.235	471.136	0.0463566	418.837	215.008	-1.08503	0.0503318
ENSG00000241472|MICT00000244390,1|10-gRNAs__12	198.529	287.058	0.531764	230.759	242.956	0.0742719	205.467	97.3036	-1.24497	0.0495297
XLOC_022271|XLOC_022271|10-gRNAs__18	292.14	206.876	-0.497689	304.776	323.009	0.0837971	301.914	102.739	-1.56784	0.0474593
ENSG00000224189|ENSG00000224189|10-gRNAs__3	19.9325	1	-4.18677	7.85337	21.163	1.4187	20.5861	5.75573	-0.441717	0.0463171
XLOC_065386|XLOC_065386_153	535.528	666.273	0.315097	616.09	693.328	0.170371	551.191	306.726	-1.00596	0.0415825
ENSG00000254615|ENST00000577661,1|10-gRNAs__12	120.275	135.217	0.168804	152.802	86.0438	-0.827791	123.561	80.3189	-0.927004	0.0388615
CTRL0044	239.97	201.453	-0.252296	253.033	251.54	-0.00853451	246.42	86.7731	-1.54291	0.0382447
CTRL0029	798.901	923.473	0.209029	940.084	1059.46	0.172445	817.384	486.085	-0.951437	0.0329938
ENSG00000233110|ENSG00000233110|10-gRNAs__14	346.834	376.535	0.118507	365.257	297.256	-0.297116	354.737	148.937	-1.29363	0.0324938
XLOC_045771|XLOC_045771|10-gRNAs__20	932.901	913.208	-0.0307768	939.741	1236.73	0.396159	953.893	379.421	-1.30824	0.0321005
XLOC_034059|XLOC_034059|10-gRNAs__19	381.544	387.187	0.0211784	404.15	442.19	0.129745	389.754	214.668	-0.912465	0.0307086
XLOC_072739|XLOC_072739|10-gRNAs__6	272.366	179.374	-0.602299	353.263	287.673	-0.296219	278.173	153.693	-1.20016	0.0304234
CTRL0035	518.068	543.289	0.0685656	605.296	563.167	-0.10406	528.637	275.983	-1.13278	0.0291311
XLOC_084382|XLOC_084382|10-gRNAs__6	587.067	783.446	0.416248	820.15	667.975	-0.296053	598.673	306.046	-1.42184	0.028238
XLOC_001611|XLOC_001611_23	915.651	958.334	0.0657238	1088.46	1084.81	-0.00484544	931.933	342.564	-1.66755	0.0254253
ENSG00000236423|ENST00000413332,1|10-gRNAs__4	264.793	258.2	-0.0363625	241.211	296.657	0.298389	269.27	119.214	-1.01613	0.0241794
XLOC_036653|XLOC_036653|10-gRNAs__17	245.019	326.567	0.414338	325.679	324.606	-0.0047596	248.794	141.124	-1.2059	0.0220467
XLOC_067371|ENCT00000393102,1|10-gRNAs__1	10.0455	15.3319	0.605073	16.2488	32.3424	0.988701	10.1995	14.7577	-0.137974	0.0217329
XLOC_035881|XLOC_035881|10-gRNAs__2	398.793	457.104	0.196835	513.118	439.794	-0.222417	404.295	192.758	-1.41203	0.0197638
ITGB3_42	158.771	192.351	0.276633	272.565	307.836	0.175503	160.953	124.309	-1.13203	0.0196804
ENSG00000236449|FTMT20700088765,1|10-gRNAs__9	404.683	512.689	0.341214	481.593	431.809	-0.157387	410.231	171.697	-1.48741	0.0196366
XLOC_049289|XLOC_049289|10-gRNAs__17	413.308	550.068	0.412305	485.876	502.08	0.0473177	418.837	213.31	-1.18726	0.0191649
ENSG00000237380|ENST00000440016,2|10-gRNAs__2	996.851	1165.18	0.225081	1001.59	859.024	-0.221502	1006.42	459.589	-1.12371	0.013781
ENSG00000230798|ENCT00000026840,1|10-gRNAs__3	283.936	332.959	0.229702	299.293	258.128	-0.213397	286.482	129.235	-1.21093	0.0128748
CTRL0085	162.978	150.13	-0.118396	184.328	171.487	-0.104117	164.217	111.231	-0.728199	0.0109213
ENSG00000233110|ENSG00000233110|10-gRNAs__20	299.292	245.224	-0.28735	372.624	320.613	-0.216826	300.727	280.569	-0.409238	0.00689442
XLOC_050656|XLOC_050656|10-gRNAs__2	582.018	690.095	0.245692	707.583	615.272	-0.201645	584.725	255.941	-1.46673	0.00669302
NR_033834	319.697	489.06	0.613149	491.188	456.364	-0.106068	320.906	147.409	-1.73577	0.00544266
ENSG00000100146|ENSG00000100146|10-gRNAs__3	535.949	608.17	0.182348	484.334	547.796	0.1776	537.837	228.596	-1.08287	0.00507256
XLOC_010459|XLOC_010459|10-gRNAs__20	452.015	513.657	0.184397	699.188	452.571	-0.627424	453.557	205.836	-1.76369	0.00491439
ENSG00000224397|ENST00000445003,1|10-gRNAs__20	426.982	511.333	0.260033	581.823	632.041	0.119417	428.036	265.962	-1.12907	0.00355753
ENSG00000245025|ENST00000502083,2|10-gRNAs__15	318.225	394.741	0.310771	439.959	405.657	-0.117081	318.829	191.229	-1.20164	0.0027346
XLOC_002694|XLOC_002694|10-gRNAs__18	1	1	0	1	1	0	1	1	0	0
XLOC_030915|XLOC_030915|10-gRNAs__9	1	1	0	1	1	0	1	1	0	0
ENSG00000264278|ENSG00000264278|10-gRNAs__11	1	6.81024	2.65123	3.57002	1	-1.73828	1	1	-1.73828	0
ENSG00000234754|ENSG00000234754|10-gRNAs__15	1	7.00392	2.69111	18.3048	1	-4.0645	1	1	-4.0645	0
XLOC_084352|XLOC_084352|10-gRNAs__9	395.428	534.187	0.433836	586.449	407.453	-0.525264	395.393	116.327	-2.33283	-0.000127115
ENSG00000184634|ENSG00000184634|10-gRNAs__16	251.54	181.892	-0.467487	215.682	149.328	-0.530128	251.465	95.6051	-1.17291	-0.000434579
ENSG00000272168|FTMT22300055054,1|10-gRNAs__4	1199.64	1288.55	0.10314	1139.52	1392.44	0.289174	1198.42	527.188	-1.11189	-0.00146358
ENSG00000101346|ENSG00000101346|10-gRNAs__16	124.692	191.382	0.61768	189.296	169.491	-0.159354	124.452	95.9448	-0.979629	-0.00278581
CTRL0092	601.371	668.984	0.153692	612.664	524.239	-0.224831	600.156	279.38	-1.13258	-0.00291705
XLOC_061970|XLOC_061970|10-gRNAs__12	300.555	284.152	-0.080934	314.371	248.545	-0.338836	299.836	125.328	-1.32606	-0.00345075
XLOC_051555|XLOC_051555|10-gRNAs__10	311.914	264.01	-0.240471	287.985	330.794	0.199875	310.816	77.7711	-1.88733	-0.00508452
sgSAMMSON_3	283.726	360.073	0.343685	269.824	353.153	0.388151	282.328	142.823	-0.917315	-0.00712436
XLOC_065567|XLOC_065567|10-gRNAs__1	1457.75	1381.71	-0.0772883	1571.62	1632.8	0.0550927	1450.37	759.03	-1.04993	-0.00732331
CTRL0096	369.974	343.998	-0.104994	371.768	413.642	0.153943	368.091	135.01	-1.46066	-0.00735923
XLOC_084352|XLOC_084352|10-gRNAs__11	467.371	654.846	0.486499	557.323	485.31	-0.199567	464.834	206.516	-1.43182	-0.0078504
ENSG00000266554|ENSG00000266554|10-gRNAs__20	896.088	1104.36	0.301475	893.138	1188.82	0.412533	889.793	462.476	-0.949354	-0.0101686
XLOC_025150|XLOC_025150|10-gRNAs__9	1068.16	1084.03	0.0212696	1126.84	926.899	-0.281768	1060.43	478.781	-1.23467	-0.0104822
ENSG00000267058|ENST00000587128,1|10-gRNAs__4	364.294	553.167	0.602476	578.054	586.525	0.0209832	361.562	204.477	-1.49881	-0.0108568
XLOC_060942|XLOC_060942|10-gRNAs__20	262.058	347.29	0.406119	301.863	395.875	0.391036	260.071	177.642	-0.764591	-0.0109811
ENSG00000173011|ENSG00000173011|10-gRNAs__15	677.101	852.394	0.332105	846.878	850.24	0.00571598	671.082	380.1	-1.15557	-0.0128814
TCONS_00021026	316.963	350.002	0.143006	417.685	474.331	0.183436	314.081	168.13	-1.31233	-0.0131737
XLOC_065780|XLOC_065780|10-gRNAs__6	475.575	510.171	0.101287	508.835	443.188	-0.199238	471.066	244.901	-1.05469	-0.0137407
XLOC_078074|XLOC_078074	343.258	397.065	0.210025	500.44	402.463	-0.314271	339.899	153.014	-1.70888	-0.0141838
XLOC_067229|XLOC_067229|10-gRNAs__9	1479.42	1610.82	0.12276	1696.35	1614.44	-0.0714019	1464.91	700.263	-1.27635	-0.0142163
CTRL0011	186.328	296.935	0.672012	182.957	235.17	0.362023	184.397	93.3971	-0.9693	-0.0150235
CTRL0065	602.002	848.714	0.49544	585.421	855.031	0.546424	594.815	364.984	-0.681496	-0.0173259
ENSG00000267858|MICT00000182627,1|10-gRNAs__4	469.054	448.776	-0.0637446	370.226	340.976	-0.118703	463.054	127.706	-1.53483	-0.0185704
XLOC_065595|FTMT22300007521,1|10-gRNAs__11	526.483	434.057	-0.278444	435.161	517.851	0.250933	519.735	189.021	-1.20257	-0.0186071
ENSG00000254615|ENST00000577661,1|10-gRNAs__17	218.093	257.232	0.238025	273.422	195.842	-0.481227	215.26	88.4715	-1.62674	-0.018854
XLOC_034059|XLOC_034059|10-gRNAs__12	550.885	798.359	0.535206	622.087	605.889	-0.0380569	543.475	304.688	-1.02954	-0.0195317
XLOC_038992|XLOC_038992|10-gRNAs__11	130.793	115.462	-0.179723	113.567	102.214	-0.151804	128.606	61.6356	-0.880634	-0.0243041
ENSG00000233098|ENCT00000173094,1_211	964.034	1357.69	0.493956	1191.95	1200.2	0.00995297	947.364	569.99	-1.06418	-0.0251624
CTRL0040	354.828	364.14	0.0373644	446.127	333.19	-0.420999	348.505	187.323	-1.25148	-0.0259333
XLOC_013021|XLOC_013021|10-gRNAs__13	482.517	550.649	0.190516	596.216	440.193	-0.437611	473.44	254.243	-1.2293	-0.0273919
XLOC_072739|XLOC_072739|10-gRNAs__15	476.206	745.679	0.646859	506.608	678.156	0.420677	467.208	229.275	-1.14344	-0.0275148
ENSG00000226688|ENST00000416301,1|10-gRNAs__20	200.423	336.251	0.746203	211.57	307.038	0.53707	196.564	95.2655	-1.15028	-0.0280304
ENSG00000077463|ENSG00000077463|10-gRNAs__7	133.317	73.4344	-0.859455	124.532	97.6225	-0.350912	130.684	33.4409	-1.89368	-0.0287632
ENSG00000184634|ENSG00000184634|10-gRNAs__9	263.531	263.429	-0.00055661	330.647	260.923	-0.341555	257.993	146.39	-1.17493	-0.0306273
TCONS_00009861_136	635.45	688.933	0.116567	749.56	760.205	0.0203432	619.149	352.585	-1.08786	-0.0374857
CTRL0046	173.496	231.279	0.414523	220.822	169.69	-0.379784	168.966	70.128	-1.65342	-0.0381533
ENSG00000246283|ENSG00000246283|10-gRNAs__4	626.615	960.658	0.616365	831.458	758.209	-0.13303	606.388	393.178	-1.08027	-0.0473289
XLOC_067012|XLOC_067012|10-gRNAs__8	348.938	320.757	-0.121452	364.572	418.034	0.197368	337.525	90.17	-2.01428	-0.0479624
XLOC_051555|XLOC_051555|10-gRNAs__4	1282.1	1206.43	-0.0877563	1119.81	1181.03	0.0767837	1238.48	494.407	-1.17932	-0.0499292
ENSG00000182165|ENSG00000182165|10-gRNAs__4	367.87	387.575	0.075258	368.17	286.675	-0.360841	355.33	129.575	-1.50587	-0.0500226
XLOC_010837|ENCT00000066323,1|10-gRNAs__15	276.994	313.978	0.180749	245.665	310.432	0.337458	267.49	153.693	-0.676292	-0.0503541
ENSG00000226688|ENST00000416301,1|10-gRNAs__16	358.614	412.365	0.201437	439.616	264.316	-0.733761	346.131	141.634	-1.63339	-0.0511016
XLOC_001476|XLOC_001476|10-gRNAs__6	1104.98	1097.39	-0.00993472	1423.08	1214.77	-0.228311	1066.07	467.232	-1.60659	-0.0517113
ENSG00000264278|ENSG00000264278|10-gRNAs__13	132.265	92.4145	-0.516776	79.1285	139.945	0.821797	127.419	67.7501	-0.223667	-0.0538111
ENSG00000182165|ENSG00000182165|10-gRNAs__17	587.277	514.819	-0.189941	632.881	744.634	0.234563	565.732	278.022	-1.18645	-0.0539123
XLOC_030172|XLOC_030172|10-gRNAs__5	888.935	727.087	-0.289915	648.473	741.839	0.194033	855.666	280.909	-1.20665	-0.0550245
ENSG00000272168|FTMT22300055054,1|10-gRNAs__17	392.693	489.448	0.317681	430.878	424.822	-0.0204175	376.994	171.527	-1.32834	-0.0588458
ENSG00000248360|ENST00000505089,2|10-gRNAs__9	376.495	302.939	-0.313511	350.865	312.029	-0.169185	361.265	156.92	-1.16038	-0.0595555
ENSG00000166770|ENST00000588685,1|10-gRNAs__10	201.895	263.236	0.382582	153.145	216.205	0.497226	193.597	75.5631	-1.01818	-0.0605218
XLOC_084352|XLOC_084352|10-gRNAs__10	494.718	487.705	-0.0205948	614.891	580.336	-0.0834286	474.331	174.924	-1.81301	-0.0607013
ENSG00000253490|ENST00000522158,1_98	225.456	237.09	0.0725573	384.446	257.928	-0.575629	216.15	177.472	-1.11476	-0.060781
ENSG00000236423|ENST00000413332,1|10-gRNAs__1	387.434	441.029	0.186878	436.703	399.069	-0.129985	370.762	156.75	-1.4776	-0.0634409
ENSG00000238184|FTMT24100040854,1|10-gRNAs__17	482.307	487.898	0.016626	437.903	444.386	0.0211972	460.976	206.176	-1.08636	-0.0652443
ENSG00000267058|ENST00000587128,1|10-gRNAs__13	561.192	647.099	0.205457	638.706	557.178	-0.196981	536.056	270.888	-1.23715	-0.0660982
XLOC_056761|XLOC_056761|10-gRNAs__12	403.421	516.562	0.356577	445.27	291.666	-0.610192	384.709	275.134	-0.694345	-0.0685008
ENSG00000241472|MICT00000244390,1|10-gRNAs__8	35.2889	58.134	0.718566	65.9357	62.8863	-0.068208	33.6435	20.1928	-1.70228	-0.0686878
ENSG00000264278|ENSG00000264278|10-gRNAs__10	271.945	330.247	0.280135	203.003	255.333	0.330731	258.884	87.962	-1.20562	-0.0709871
ENSG00000225140|FTMT24000000015,1|10-gRNAs__4	215.358	261.88	0.282048	176.446	215.406	0.287682	204.873	90.3399	-0.965016	-0.0719713
XLOC_056386|FTMT21600002208,1|10-gRNAs__4	556.985	608.17	0.126815	549.955	514.856	-0.095127	528.637	268.85	-1.03224	-0.075346
XLOC_033681|XLOC_033681_13	421.512	363.365	-0.214099	462.917	494.693	0.0957591	399.844	193.268	-1.25972	-0.0761188
XLOC_067012|XLOC_067012|10-gRNAs__12	221.038	372.274	0.751807	262.97	286.675	0.124473	209.325	73.0154	-1.8472	-0.0785145
XLOC_021617|XLOC_021617|10-gRNAs__11	348.727	476.084	0.449007	481.593	501.081	0.0572194	330.106	218.575	-1.13933	-0.0791479
XLOC_022271|XLOC_022271|10-gRNAs__17	315.701	249.485	-0.339484	284.901	396.474	0.476621	298.649	126.008	-1.17631	-0.0800787
XLOC_027259|XLOC_027259|10-gRNAs__14	679.415	671.889	-0.0160679	831.629	739.444	-0.169478	642.593	328.636	-1.33918	-0.0803766
XLOC_077676|XLOC_077676|10-gRNAs__5	993.906	991.065	-0.0041283	975.036	944.667	-0.0456451	939.945	429.865	-1.18138	-0.0805235
ENSG00000186019|ENSG00000186019|10-gRNAs__15	1013.89	1001.14	-0.0182607	955.846	1110.36	0.216159	957.157	360.567	-1.40626	-0.0830644
XLOC_008569|XLOC_008569|5-gRNAs__14	606.21	547.55	-0.1468	661.494	787.156	0.250887	572.261	249.827	-1.40444	-0.0831292
XLOC_039020|XLOC_039020|10-gRNAs__12	222.721	245.224	0.138803	212.255	222.793	0.0698689	210.215	115.817	-0.873387	-0.083332
XLOC_068389|XLOC_068389|10-gRNAs__6	256.799	326.374	0.345763	405.52	319.615	-0.343345	241.968	95.775	-2.0809	-0.0857894
ENSG00000267272|ENSG00000267272|10-gRNAs__13	875.893	1013.92	0.211094	893.995	917.716	0.0377776	823.616	440.226	-1.02186	-0.0887723
XLOC_056386|FTMT21600002208,1|10-gRNAs__5	845.18	717.79	-0.235666	802.673	741.64	-0.11408	794.534	310.293	-1.3709	-0.0891398
XLOC_066509|MICT00000297935,1|5-gRNAs__18	641.971	520.436	-0.302736	589.02	616.47	0.0657032	603.124	287.193	-1.03604	-0.0900392
XLOC_000103|XLOC_000103	534.897	707.913	0.404244	522.028	575.145	0.139775	501.632	284.136	-0.877313	-0.092613
XLOC_035881|XLOC_035881|10-gRNAs__13	699.61	616.886	-0.18152	801.645	743.836	-0.107967	655.65	263.415	-1.60526	-0.0936106
XLOC_078958|XLOC_078958_61	609.786	823.924	0.434147	792.565	804.724	0.021962	570.48	299.932	-1.40159	-0.0961086
XLOC_056761|XLOC_056761|10-gRNAs__2	458.536	421.274	-0.122247	455.207	513.858	0.17481	428.63	220.783	-1.04356	-0.0972811
ENSG00000152382|ENSG00000152382|10-gRNAs__19	548.36	565.562	0.0445529	546.529	516.852	-0.0805293	512.019	213.989	-1.35235	-0.098908
XLOC_001589|XLOC_001589|10-gRNAs__8	496.401	394.741	-0.330526	398.153	310.432	-0.358945	463.35	218.915	-0.862659	-0.0993813
XLOC_049271|XLOC_049271|10-gRNAs__9	227.138	285.121	0.327872	210.199	279.888	0.41292	211.996	124.479	-0.75538	-0.0994921
ENSG00000228741|ENSG00000228741|10-gRNAs__19	387.855	441.029	0.185313	403.464	555.182	0.460422	361.562	180.019	-1.16385	-0.101245
ENSG00000234754|ENSG00000234754|10-gRNAs__13	533.425	820.438	0.621015	693.191	627.849	-0.142814	497.181	299.083	-1.21243	-0.101493
XLOC_045771|XLOC_045771|10-gRNAs__19	893.563	605.459	-0.561464	684.453	723.273	0.0795787	831.925	279.72	-1.29066	-0.103104
XLOC_005998|XLOC_005998|10-gRNAs__4	441.917	401.326	-0.13897	524.598	530.228	0.015398	410.527	294.157	-0.83441	-0.106273
XLOC_051555|XLOC_051555|10-gRNAs__19	256.379	280.085	0.127542	195.807	218.8	0.160101	238.11	114.628	-0.771952	-0.106602
XLOC_068389|XLOC_068389|10-gRNAs__17	296.137	370.531	0.323233	318.997	323.607	0.0206974	274.909	154.712	-1.04347	-0.107275
ENSG00000100146|ENSG00000100146|10-gRNAs__14	569.607	672.858	0.240296	580.453	474.73	-0.290017	528.637	327.108	-0.827221	-0.107668
ENSG00000152382|ENSG00000152382|10-gRNAs__6	704.869	776.28	0.139203	752.815	757.211	0.00839856	652.386	366.172	-1.03957	-0.111613
CTRL0070	632.925	597.906	-0.0821047	496.499	586.525	0.240356	585.318	282.947	-0.811039	-0.112795
ENSG00000267272|ENSG00000267272|10-gRNAs__4	137.735	195.837	0.507447	240.868	141.143	-0.770667	127.123	42.6127	-2.49611	-0.115586
XLOC_072434|XLOC_072434|10-gRNAs__17	229.663	202.809	-0.179312	226.99	188.855	-0.265222	211.699	79.2998	-1.51606	-0.11745
ENSG00000184634|ENSG00000184634|10-gRNAs__20	310.862	322.306	0.0521408	218.423	465.746	1.09207	286.482	121.762	-0.842543	-0.117791
XLOC_072199|XLOC_072199	306.865	348.452	0.1833	273.593	485.71	0.827833	282.328	177.981	-0.620023	-0.120195
XLOC_027259|XLOC_027259|10-gRNAs__10	514.913	589.771	0.195792	616.09	522.243	-0.23838	472.55	317.596	-0.955729	-0.123836
ENSG00000267858|MICT00000182627,1|10-gRNAs__6	229.032	208.813	-0.133275	239.155	200.833	-0.251833	209.918	136.029	-0.813574	-0.125662
XLOC_000103|XLOC_000103_156	821.83	1041.61	0.341872	857.329	853.035	-0.00724339	751.8	481.329	-0.832694	-0.128474
XLOC_010459|XLOC_010459|10-gRNAs__5	125.744	164.074	0.383587	101.059	159.11	0.654299	114.955	51.2749	-0.977493	-0.12931
ENSG00000204934|FTMT22500011645,1|10-gRNAs__14	95.6626	73.4344	-0.381044	71.5898	34.1391	-1.06612	87.3569	40.065	-0.835829	-0.130891
ENSG00000245910|ENST00000520348,1|10-gRNAs__1	388.906	496.614	0.352621	619.517	434.204	-0.512671	354.44	171.867	-1.84925	-0.133845
XLOC_049693|XLOC_049693_104	167.606	167.367	-0.00206253	264.512	161.904	-0.707846	152.644	92.2082	-1.51935	-0.134822
XLOC_065585|XLOC_065585|10-gRNAs__15	386.592	393.385	0.0251225	324.479	224.989	-0.528078	352.066	122.611	-1.40331	-0.134931
XLOC_008240|XLOC_008240|10-gRNAs__1	742.103	894.422	0.269302	764.809	796.339	0.0582768	674.94	300.441	-1.34772	-0.136842
ENSG00000251161|ENSG00000251161|10-gRNAs__17	304.762	387.187	0.345249	331.675	346.765	0.0641673	276.689	133.481	-1.31249	-0.139368
XLOC_077170|XLOC_077170_54	206.733	171.821	-0.266722	138.067	161.505	0.226055	187.661	47.7081	-1.53109	-0.139569
XLOC_025536|XLOC_025536|10-gRNAs__13	549.202	727.668	0.405879	658.753	638.828	-0.0443014	498.368	329.995	-0.997075	-0.140098
ENSG00000261824|FTMT27300034162,1|10-gRNAs__13	248.175	240.188	-0.0471702	221.336	186.459	-0.247255	225.053	72.336	-1.61211	-0.141031
ENSG00000242516|ENST00000463183,1_204	123.851	94.7386	-0.386224	78.1005	109.002	0.480424	112.285	63.8436	-0.290376	-0.141326
XLOC_001419|XLOC_001419|10-gRNAs__7	529.428	512.689	-0.0463418	665.949	771.585	0.212384	479.969	207.535	-1.68158	-0.141464
XLOC_001013|XLOC_001013_41	347.255	409.073	0.2363	360.973	424.822	0.234904	314.674	204.647	-0.818448	-0.142092
ENSG00000228741|ENSG00000228741|10-gRNAs__16	524.379	463.689	-0.177417	504.38	537.415	0.0915062	474.924	200.401	-1.33119	-0.142884
XLOC_065593|XLOC_065593|10-gRNAs__8	960.879	1027.28	0.0963968	1093.43	1030.51	-0.0854929	865.756	454.323	-1.26688	-0.150378
XLOC_002437|XLOC_002437|10-gRNAs__8	422.775	390.674	-0.113897	379.82	342.573	-0.148866	380.851	165.582	-1.19728	-0.150622
XLOC_017690|XLOC_017690|10-gRNAs__19	12.9906	58.9087	2.1724	46.2323	55.8992	0.273388	11.6833	29.5344	-0.644744	-0.151784
NR_026873_111	142.363	193.9	0.445471	104.486	102.214	-0.0316842	128.013	70.128	-0.574571	-0.15317
ENSG00000185168|ENCT00000188288,1|10-gRNAs__6	724.853	708.106	-0.0337182	664.064	942.071	0.50445	651.199	336.789	-0.979267	-0.154568
XLOC_033296|XLOC_033296|10-gRNAs__9	1488.68	1411.92	-0.0763652	1282.24	1270.87	-0.0128498	1337.31	659.839	-0.958372	-0.154689
XLOC_081013|XLOC_081013	1542.53	1549.04	0.0060794	1626.45	1562.73	-0.0576522	1380.93	643.024	-1.33865	-0.159646
ENSG00000215447|ENST00000454115,2|10-gRNAs__14	284.357	329.472	0.212386	266.226	307.836	0.209441	254.432	157.6	-0.756013	-0.160361
XLOC_049271|XLOC_049271|10-gRNAs__12	928.273	990.291	0.0932933	1041.51	1002.36	-0.0552744	830.441	512.241	-1.02364	-0.160652
TCONS_00026344_185	821.199	694.937	-0.240818	782.456	966.227	0.304318	734.291	389.611	-1.00579	-0.161358
ENSG00000184634|ENSG00000184634|10-gRNAs__13	138.576	80.213	-0.788017	129.843	128.566	-0.0142564	123.858	29.7043	-2.12429	-0.161868
ENSG00000203721|ENCT00000036257,1|10-gRNAs__18	978.97	1184.16	0.274501	1087.95	1081.02	-0.00921681	874.362	480.989	-1.17736	-0.163017
ENSG00000234377|ENST00000606187,1|10-gRNAs__20	637.343	602.941	-0.0800402	653.784	650.008	-0.00835531	568.7	336.959	-0.956035	-0.164375
TCONS_00010506_155	515.333	476.471	-0.113094	432.591	486.508	0.169423	459.493	159.298	-1.4407	-0.165431
XLOC_039095|XLOC_039095|10-gRNAs__3	596.323	792.549	0.410347	678.799	712.094	0.0690736	531.605	260.188	-1.38309	-0.165709
XLOC_056386|FTMT21600002208,1|10-gRNAs__17	696.244	740.45	0.0887967	783.827	767.991	-0.0294411	620.336	316.747	-1.30693	-0.166518
XLOC_051555|XLOC_051555|10-gRNAs__12	678.995	783.059	0.205692	763.267	704.308	-0.115964	604.905	298.233	-1.35545	-0.166667
XLOC_060498|XLOC_060498|10-gRNAs__9	190.325	215.979	0.182334	235.728	158.71	-0.570431	169.262	111.401	-1.08068	-0.169111
ENSG00000233110|ENSG00000233110|10-gRNAs__5	172.655	166.398	-0.0532195	229.389	177.077	-0.373235	153.237	88.8112	-1.36799	-0.172017
ENSG00000215447|ENST00000454115,2|10-gRNAs__16	307.076	341.093	0.151523	493.415	254.734	-0.953536	272.238	188.342	-1.38897	-0.173668
XLOC_033681|XLOC_033681_215	855.067	841.548	-0.0229887	927.062	847.845	-0.128852	756.845	388.083	-1.25609	-0.176018
XLOC_022271|XLOC_022271|10-gRNAs__7	627.666	909.141	0.534435	668.861	691.332	0.0476646	555.346	292.798	-1.19152	-0.176582
ENSG00000226527|ENSG00000226527|10-gRNAs__13	1376.55	1318.76	-0.0618702	1235.64	1211.38	-0.0286031	1217.12	468.251	-1.39971	-0.177577
CTRL0025	580.546	606.234	0.062454	598.272	638.828	0.0946127	513.206	266.812	-1.16468	-0.177839
ENSG00000251161|ENSG00000251161|10-gRNAs__4	176.021	230.892	0.391278	219.28	268.509	0.292074	155.315	92.7177	-1.24096	-0.180441
CTRL0054	158.981	179.181	0.172456	173.191	199.036	0.200559	140.18	85.4143	-1.01896	-0.181456
TCONS_00006579_40	922.803	819.082	-0.171996	942.825	951.255	0.0128402	813.526	395.726	-1.25228	-0.181814
ENSG00000248360|ENST00000505089,2|10-gRNAs__2	288.985	287.639	-0.00673335	358.403	386.891	0.110314	254.729	198.023	-0.855589	-0.181963
XLOC_034059|XLOC_034059|10-gRNAs__11	265.003	493.515	0.89683	354.634	314.824	-0.171736	233.362	130.594	-1.44055	-0.183366
ENSG00000152382|ENSG00000152382|10-gRNAs__20	321.801	409.073	0.346092	387.53	256.531	-0.594988	283.218	175.094	-1.14573	-0.184196
ENSG00000152382|ENSG00000152382|10-gRNAs__5	543.732	353.488	-0.621092	326.878	444.585	0.443591	478.485	133.141	-1.29515	-0.184386
XLOC_039020|XLOC_039020|10-gRNAs__4	426.982	274.275	-0.638363	356.861	418.234	0.228886	375.51	124.819	-1.51478	-0.185277
ENSG00000185168|ENCT00000188288,1|10-gRNAs__5	307.286	332.377	0.113205	305.29	251.939	-0.277005	270.16	219.594	-0.475157	-0.185702
XLOC_030172|XLOC_030172|10-gRNAs__2	137.525	115.849	-0.247246	140.638	156.514	0.15421	120.891	84.2254	-0.738968	-0.185842
XLOC_001419|XLOC_001419|10-gRNAs__6	189.904	132.311	-0.521005	255.774	167.295	-0.612182	166.888	101.38	-1.33424	-0.186287
XLOC_067207|XLOC_067207|10-gRNAs__3	593.167	547.55	-0.115428	719.576	522.243	-0.462352	521.218	231.144	-1.63793	-0.186517
XLOC_072851|XLOC_072851|10-gRNAs__3	155.616	108.877	-0.514892	125.217	130.762	0.0624556	136.619	70.2978	-0.831984	-0.187701
XLOC_021617|XLOC_021617|10-gRNAs__16	1297.88	961.82	-0.432276	947.28	1127.33	0.251025	1137.88	471.818	-1.00541	-0.189786
XLOC_060954|XLOC_060954|10-gRNAs__20	754.935	601.779	-0.32707	857.158	774.978	-0.145387	661.585	350.716	-1.28901	-0.190398
XLOC_038738|XLOC_038738|10-gRNAs__18	977.077	888.03	-0.137848	953.962	747.229	-0.352338	856.259	463.665	-1.04069	-0.190403
ENSG00000248360|ENST00000505089,2|10-gRNAs__5	546.467	569.242	0.0588964	609.408	476.527	-0.354787	478.782	276.323	-1.14077	-0.190728
ENSG00000185168|ENCT00000188288,1|10-gRNAs__2	489.669	593.064	0.276328	625	436.001	-0.519424	428.926	234.031	-1.41677	-0.191036
ENSG00000152382|ENSG00000152382|10-gRNAs__13	171.603	252.196	0.555202	242.239	207.221	-0.225158	150.27	120.573	-1.00593	-0.191401
ENSG00000238184|FTMT24100040854,1|10-gRNAs__14	1313.23	1428.77	0.121641	1502.4	1505.24	0.00271867	1149.46	681.919	-1.13948	-0.192156
ENSG00000203721|ENCT00000036257,1|10-gRNAs__20	42.8619	34.1184	-0.328287	25.5008	4.19413	-2.57575	37.5014	17.4752	-0.542647	-0.192273
ENSG00000232677|ENST00000591372,1|10-gRNAs__14	689.513	642.257	-0.102411	714.608	693.728	-0.0427759	603.124	296.365	-1.26949	-0.193093
XLOC_067371|ENCT00000393102,1|10-gRNAs__12	193.901	277.374	0.516285	248.749	227.584	-0.128242	169.559	81.8475	-1.6025	-0.193428
ENSG00000245910|ENST00000520348,1|10-gRNAs__5	276.153	198.355	-0.47718	212.598	207.022	-0.0383281	241.375	143.842	-0.56332	-0.194116
ENSG00000226527|ENSG00000226527|10-gRNAs__16	522.486	689.514	0.400121	595.873	589.918	-0.0144871	456.525	271.058	-1.13611	-0.194658
TCONS_00021026_197	799.321	908.172	0.184169	843.28	750.224	-0.168669	698.384	418.655	-1.01007	-0.19473
ENSG00000230844|ENST00000609887,1|10-gRNAs__6	283.726	379.44	0.419249	300.321	289.271	-0.0540684	247.607	174.924	-0.779433	-0.196372
ENSG00000238184|FTMT24100040854,1|10-gRNAs__18	325.588	212.299	-0.616711	307.86	341.375	0.149037	284.108	119.044	-1.37003	-0.196541
ENSG00000100146|ENSG00000100146|10-gRNAs__4	464.636	543.289	0.225573	474.911	495.492	0.0611917	405.186	207.195	-1.19627	-0.197473
XLOC_060498|XLOC_060498|10-gRNAs__3	556.985	577.376	0.0518635	528.024	446.382	-0.242276	485.607	346.47	-0.607731	-0.19781
XLOC_021789|XLOC_021789|10-gRNAs__5	1200.48	1573.45	0.390287	1188.18	1223.75	0.0425618	1046.48	583.408	-1.02605	-0.198047
XLOC_080218|XLOC_080218|10-gRNAs__8	330.426	330.247	-0.000780719	424.71	345.767	-0.296601	287.966	172.716	-1.29758	-0.198364
XLOC_065459|XLOC_065459|10-gRNAs__1	594.85	505.716	-0.234155	616.262	534.819	-0.204455	518.251	213.31	-1.53015	-0.19884
ENSG00000253490|ENST00000522158,1_142	303.289	280.666	-0.1118	260.229	495.292	0.928235	264.225	167.281	-0.637201	-0.198856
XLOC_021617|XLOC_021617|10-gRNAs__13	233.239	357.362	0.615361	321.395	227.584	-0.497766	203.093	151.825	-1.08144	-0.199577
ENSG00000230844|ENST00000609887,1|10-gRNAs__4	335.685	438.124	0.384131	399.01	446.182	0.161171	292.121	171.697	-1.21608	-0.20048
XLOC_049289|XLOC_049289|10-gRNAs__11	521.224	404.037	-0.367334	702.1	587.323	-0.257483	453.557	301.63	-1.21862	-0.200576
CTRL0091	479.362	510.171	0.0898477	468.743	554.583	0.24256	417.056	301.291	-0.63747	-0.200828
XLOC_065566|XLOC_065566|10-gRNAs__9	1842.5	1623.8	-0.182282	1968.78	1767.16	-0.155861	1602.9	743.914	-1.40397	-0.200967
XLOC_035881|XLOC_035881|10-gRNAs__8	742.524	693	-0.0995683	740.993	689.935	-0.102986	645.857	378.232	-0.970003	-0.201193
XLOC_065585|XLOC_065585|10-gRNAs__14	234.711	188.09	-0.319314	173.876	187.258	0.106905	203.983	76.2425	-1.18833	-0.202346
XLOC_077676|XLOC_077676|10-gRNAs__8	159.612	204.746	0.359062	295.352	338.181	0.195295	138.696	120.233	-1.29589	-0.202509
CTRL0059	223.562	192.157	-0.218286	213.626	262.719	0.298309	194.19	86.6032	-1.3016	-0.20311
CTRL0007	447.176	439.867	-0.0237715	464.288	547.995	0.239096	387.974	171.018	-1.44034	-0.204836
ENSG00000248690|ENCT00000429842,1|10-gRNAs__16	356.3	363.946	0.030624	446.812	244.353	-0.870434	309.036	153.523	-1.54059	-0.205258
XLOC_072434|XLOC_072434|10-gRNAs__4	517.858	495.839	-0.0626721	587.306	744.834	0.342754	449.106	371.608	-0.66019	-0.205457
ENSG00000203446|MICT00000322117,1|10-gRNAs__12	360.508	346.709	-0.0562865	320.71	368.126	0.198871	312.597	135.18	-1.24577	-0.205665
XLOC_010459|XLOC_010459|10-gRNAs__10	823.513	801.651	-0.0388115	882.687	723.273	-0.287324	713.815	352.245	-1.32508	-0.206214
XLOC_067012|XLOC_067012|10-gRNAs__9	288.774	424.76	0.556547	275.306	253.337	-0.119937	250.278	139.086	-0.984546	-0.206337
XLOC_001476|XLOC_001476|10-gRNAs__5	193.06	153.228	-0.333171	226.819	121.179	-0.903843	167.185	128.895	-0.814857	-0.207487
XLOC_067229|XLOC_067229|10-gRNAs__10	94.4004	89.8967	-0.0704488	165.824	106.406	-0.63958	81.7184	72.6757	-1.18899	-0.207895
XLOC_035518|XLOC_035518|10-gRNAs__9	866.006	1031.74	0.2526	863.84	982.996	0.186402	749.723	446.341	-0.952463	-0.207993
ENSG00000237380|ENST00000440016,2|10-gRNAs__13	1023.78	991.84	-0.0457175	1088.12	714.09	-0.607585	885.935	527.528	-1.04437	-0.208606
XLOC_077170|XLOC_077170_140	391.641	423.792	0.113796	304.09	325.803	0.0994694	338.712	108.004	-1.49255	-0.209416
XLOC_019681|XLOC_019681|10-gRNAs__2	481.045	461.365	-0.0602498	598.1	584.927	-0.0321242	415.869	193.947	-1.62422	-0.209994
ENSG00000183250|ENSG00000183250|10-gRNAs__3	172.865	157.489	-0.134313	98.6606	169.091	0.776648	149.379	54.502	-0.854981	-0.210534
XLOC_051555|XLOC_051555|10-gRNAs__9	286.881	243.674	-0.235409	309.231	469.539	0.602404	247.607	99.6815	-1.63231	-0.212323
CTRL0063	281.412	223.145	-0.334567	346.924	327.8	-0.081781	242.859	160.487	-1.11168	-0.212484
XLOC_001665|XLOC_001665|10-gRNAs__13	2627.36	2861.38	0.123093	2815.17	2816.83	0.000850972	2266.75	1144.92	-1.29789	-0.212978
XLOC_010837|ENCT00000066323,1|10-gRNAs__17	267.107	223.92	-0.254333	263.656	381.701	0.533618	230.395	144.521	-0.866922	-0.213225
ENSG00000224397|ENST00000445003,1|10-gRNAs__3	516.175	472.404	-0.127812	579.425	559.774	-0.0497691	444.655	259.168	-1.16042	-0.21513
CTRL0033	368.291	339.931	-0.115572	310.773	308.635	-0.00995434	317.048	199.382	-0.640064	-0.21608
XLOC_008157|XLOC_008157|10-gRNAs__20	230.925	95.3196	-1.27569	218.766	234.571	0.100592	198.641	122.611	-0.834784	-0.217156
XLOC_036653|XLOC_036653|10-gRNAs__14	395.428	498.163	0.333129	511.405	396.274	-0.367886	339.899	168.47	-1.6014	-0.218249
XLOC_001013|XLOC_001013_96	587.908	653.684	0.152978	645.731	517.851	-0.318342	504.006	265.623	-1.28124	-0.222108
ENSG00000267058|ENST00000587128,1|10-gRNAs__14	465.057	431.345	-0.108541	578.054	442.589	-0.385161	398.657	272.077	-1.08691	-0.222208
XLOC_078035|XLOC_078035	658.379	669.953	0.0251363	712.894	725.669	0.0256198	564.249	242.863	-1.55315	-0.222551
XLOC_027330|XLOC_027330|10-gRNAs__2	688.04	770.663	0.163586	835.741	725.07	-0.204909	589.473	260.188	-1.68312	-0.223032
XLOC_001665|XLOC_001665|10-gRNAs__8	332.74	280.473	-0.246454	245.837	310.432	0.336453	284.702	95.9448	-1.35651	-0.224871
ENSG00000186575|ENSG00000186575|10-gRNAs__17	454.329	453.618	-0.00225851	567.431	260.923	-1.12053	387.974	235.899	-1.26592	-0.227723
XLOC_067371|ENCT00000393102,1|10-gRNAs__14	46.0173	29.6639	-0.631747	7.33937	28.749	1.95527	39.2819	16.2863	1.13924	-0.227776
XLOC_065386|XLOC_065386_106	439.814	624.245	0.505123	492.901	563.966	0.194273	375.51	248.808	-0.985979	-0.227986
XLOC_050656|XLOC_050656|10-gRNAs__15	422.564	348.646	-0.277334	385.474	480.719	0.318485	360.672	162.016	-1.24999	-0.228425
XLOC_060498|XLOC_060498|10-gRNAs__5	277.625	367.433	0.404214	324.993	313.227	-0.0531869	236.923	154.203	-1.07509	-0.228629
XLOC_072739|XLOC_072739|10-gRNAs__3	586.436	563.625	-0.0572269	539.161	483.314	-0.157725	498.665	224.18	-1.26568	-0.233859
XLOC_072434|XLOC_072434|10-gRNAs__3	395.007	346.128	-0.190519	295.352	398.071	0.430461	335.744	188.002	-0.651409	-0.234451
XLOC_084382|XLOC_084382|10-gRNAs__7	300.975	163.687	-0.878305	287.471	181.269	-0.664991	255.619	116.666	-1.3003	-0.235564
ENSG00000204934|FTMT22500011645,1|10-gRNAs__7	320.329	523.534	0.708557	379.306	359.342	-0.0779853	271.941	174.414	-1.1204	-0.236179
XLOC_019681|XLOC_019681|10-gRNAs__15	332.319	245.03	-0.439455	337.843	303.045	-0.156772	282.031	155.222	-1.12152	-0.236639
ENSG00000230269|MICT00000296113,1|10-gRNAs__7	507.76	564.012	0.151551	506.779	508.468	0.0047989	430.41	229.275	-1.14393	-0.238385
ENSG00000224397|ENST00000445003,1|10-gRNAs__2	774.919	770.276	-0.00866955	679.827	1045.48	0.620854	656.541	422.562	-0.685875	-0.239129
XLOC_065780|XLOC_065780|10-gRNAs__12	672.263	802.232	0.25496	780.571	805.922	0.0461031	569.293	373.985	-1.06135	-0.239815
XLOC_067207|XLOC_067207|10-gRNAs__6	135.421	158.07	0.222963	147.148	156.514	0.0889664	114.659	45.3302	-1.69653	-0.239912
XLOC_001665|XLOC_001665|10-gRNAs__4	510.495	402.875	-0.341489	444.756	436.4	-0.0273559	431.597	168.809	-1.39709	-0.24216
CTRL0064	116.699	74.4027	-0.64866	157.771	123.774	-0.349867	98.6337	53.6528	-1.55433	-0.24241
ENSG00000238184|FTMT24100040854,1|10-gRNAs__3	430.979	578.344	0.424227	400.552	566.761	0.500646	364.233	213.14	-0.909872	-0.242693
ENSG00000186575|ENSG00000186575|10-gRNAs__4	154.353	239.22	0.631769	283.53	234.771	-0.272146	130.387	143.162	-0.985351	-0.243267
XLOC_022462|XLOC_022462|10-gRNAs__12	919.648	1039.48	0.176696	1237.18	1022.12	-0.275457	776.728	346.13	-1.83736	-0.243644
XLOC_049289|XLOC_049289|10-gRNAs__1	484.831	489.835	0.0148107	615.234	642.821	0.0632728	409.34	172.037	-1.83782	-0.244126
CTRL0020	470.527	298.484	-0.656444	397.296	390.285	-0.0256812	395.689	183.926	-1.11067	-0.24985
XLOC_045771|XLOC_045771|10-gRNAs__1	303.079	307.393	0.0203863	330.647	262.919	-0.330563	254.729	121.082	-1.44855	-0.25064
NR_125939_31	513.23	809.011	0.656451	621.059	575.345	-0.110285	431.301	289.401	-1.10139	-0.250858
ENSG00000261824|FTMT27300034162,1|10-gRNAs__8	341.996	259.943	-0.395649	263.484	325.604	0.305296	287.372	83.0364	-1.66471	-0.250977
XLOC_033680|MICT00000159550,1_192	902.819	973.247	0.108358	1054.19	1081.22	0.0365131	758.626	441.245	-1.2563	-0.251018
XLOC_039020|XLOC_039020|10-gRNAs__9	406.997	378.278	-0.105544	458.805	514.657	0.165693	341.976	187.323	-1.2919	-0.251057
ENSG00000166770|ENST00000588685,1|10-gRNAs__5	300.344	240.576	-0.320007	342.641	223.791	-0.614322	252.355	150.975	-1.18185	-0.251072
ENSG00000166770|ENST00000588685,1|10-gRNAs__4	513.44	621.534	0.275588	603.069	649.209	0.106344	431.004	274.625	-1.13458	-0.252442
XLOC_010459|XLOC_010459|10-gRNAs__9	385.961	424.567	0.137501	371.425	474.929	0.354558	323.874	146.05	-1.34601	-0.252953
XLOC_000103|XLOC_000103_129	229.242	284.152	0.309672	338.529	312.827	-0.113877	192.113	102.739	-1.71932	-0.254797
ENSG00000169032|ENSG00000169032|10-gRNAs__17	479.782	531.475	0.147593	448.868	552.986	0.300891	401.625	238.107	-0.914395	-0.256474
ENSG00000268895|FTMT27600003009,1|10-gRNAs__6	446.756	331.603	-0.429918	336.815	377.109	0.162979	373.729	172.716	-0.963149	-0.257429
ENSG00000266554|ENSG00000266554|10-gRNAs__6	597.374	530.894	-0.170181	586.278	496.49	-0.239777	499.555	235.56	-1.31513	-0.257944
CTRL0041	135	259.943	0.944721	195.122	207.221	0.0867534	112.878	90.17	-1.1128	-0.257986
XLOC_072434|XLOC_072434|10-gRNAs__10	1174.61	1215.92	0.0498692	1210.28	1280.85	0.0817557	981.788	561.497	-1.10785	-0.258669
ENSG00000036257|ENSG00000036257|10-gRNAs__9	781.651	897.327	0.199085	722.832	490.9	-0.558136	652.979	327.787	-1.14066	-0.259451
XLOC_084382|XLOC_084382|10-gRNAs__16	1130.64	1318.57	0.221815	1304.68	1285.84	-0.0209867	944.397	592.24	-1.13931	-0.25965
XLOC_008157|XLOC_008157|10-gRNAs__1	106.812	299.84	1.48825	183.471	99.8185	-0.877515	89.1374	65.0326	-1.49489	-0.2607
ENSG00000267858|MICT00000182627,1|10-gRNAs__20	651.648	612.431	-0.0895303	741.678	602.695	-0.299321	543.475	248.638	-1.57636	-0.261833
XLOC_045489|FTMT28000000844,1|5-gRNAs__8	603.265	663.561	0.137417	617.118	731.259	0.244798	503.116	258.149	-1.25702	-0.261852
ENSG00000203446|MICT00000322117,1|10-gRNAs__10	791.748	557.621	-0.50568	873.263	609.283	-0.519233	659.508	387.234	-1.17301	-0.263615
XLOC_072434|XLOC_072434|10-gRNAs__8	551.305	662.012	0.263962	571.886	548.993	-0.0589283	459.196	286.854	-0.995163	-0.263689
XLOC_038738|XLOC_038738|10-gRNAs__17	943.84	848.327	-0.153904	882.858	919.513	0.058682	785.037	281.418	-1.64912	-0.26575
XLOC_065572|XLOC_065572_214	363.032	274.662	-0.402309	267.254	282.483	0.0799255	301.914	158.958	-0.749193	-0.26588
XLOC_001013|XLOC_001013_113	1256.02	1476.8	0.233604	1478.07	1219.16	-0.277807	1044.4	517.337	-1.51436	-0.266151
XLOC_071857|XLOC_071857_166	1044.39	1103.98	0.0800398	1126.32	1105.17	-0.0273488	868.426	473.176	-1.25099	-0.26616
XLOC_065386|XLOC_065386_27	702.976	859.754	0.290411	814.667	801.929	-0.0227332	584.131	346.64	-1.23253	-0.26714
XLOC_010837|ENCT00000066323,1|10-gRNAs__11	584.753	400.164	-0.547123	521.514	432.008	-0.271589	485.311	191.909	-1.44181	-0.268868
XLOC_022271|XLOC_022271|10-gRNAs__1	817.623	769.695	-0.0871374	771.148	961.636	0.318445	678.501	307.745	-1.32499	-0.269049
XLOC_066509|MICT00000297935,1|5-gRNAs__13	525.22	627.538	0.256734	579.596	654.599	0.175536	435.752	221.462	-1.38758	-0.26936
XLOC_071857|XLOC_071857_222	587.908	501.843	-0.228313	544.815	615.272	0.175426	487.685	210.082	-1.37439	-0.269592
ENSG00000246283|ENSG00000246283|10-gRNAs__12	516.385	584.155	0.17787	562.463	516.453	-0.123097	428.333	224.52	-1.32453	-0.269658
ENSG00000101346|ENSG00000101346|10-gRNAs__4	193.06	172.596	-0.161563	193.751	250.941	0.372973	160.063	100.021	-0.953202	-0.270256
ENSG00000234377|ENST00000606187,1|10-gRNAs__15	391.01	440.061	0.170456	594.331	328.598	-0.854745	323.874	217.216	-1.45171	-0.271697
ENSG00000253490|ENST00000522158,1|10-gRNAs__2	639.236	593.645	-0.106732	657.725	716.486	0.123437	528.934	313.52	-1.06869	-0.273214
XLOC_045771|XLOC_045771|10-gRNAs__7	1277.89	1635.42	0.35587	1288.06	1451.54	0.172363	1057.17	615.169	-1.06603	-0.273543
XLOC_081013|XLOC_081013|10-gRNAs__4	571.29	564.206	-0.0179968	486.562	435.801	-0.158917	472.253	211.781	-1.19967	-0.274609
XLOC_035518|XLOC_035518|10-gRNAs__6	464.847	529.538	0.187942	559.036	579.138	0.0509572	384.116	289.911	-0.947092	-0.275149
XLOC_049693|XLOC_049693	1577.87	1353.24	-0.221547	1489.55	1343.53	-0.148836	1302.29	814.74	-0.870387	-0.276909
BCAR3	471.368	432.895	-0.122811	442.529	387.889	-0.19008	388.864	217.726	-1.02292	-0.277523
ENSG00000253490|ENST00000522158,1|10-gRNAs__3	345.993	355.037	0.0372192	255.603	198.038	-0.367962	285.295	108.004	-1.24205	-0.278198
ENSG00000152382|ENSG00000152382|10-gRNAs__3	290.247	377.697	0.379835	285.586	280.487	-0.0259859	239.297	109.533	-1.38175	-0.27837
XLOC_085141|XLOC_085141|10-gRNAs__10	687.619	549.293	-0.323981	648.644	771.984	0.251109	564.842	277.512	-1.22458	-0.283717
XLOC_067229|XLOC_067229|10-gRNAs__16	717.911	667.822	-0.104327	624.657	912.126	0.546097	589.473	274.964	-1.18353	-0.284336
XLOC_000103|XLOC_000103_198	862.85	968.018	0.165905	661.837	915.919	0.468685	708.177	426.978	-0.632194	-0.284965
ENSG00000100146|ENSG00000100146|10-gRNAs__8	1356.57	1150.85	-0.237247	1127.52	1183.43	0.0698087	1112.07	487.783	-1.20868	-0.286697
XLOC_010837|ENCT00000066323,1|10-gRNAs__14	652.91	738.513	0.177715	675.715	583.73	-0.21108	535.166	259.848	-1.37841	-0.286848
CTRL0083	821.409	839.031	0.0306185	780.229	658.193	-0.245352	673.159	349.527	-1.15826	-0.287115
XLOC_033680|XLOC_033680_170	508.392	675.375	0.409679	672.288	657.993	-0.031002	416.166	329.316	-1.02939	-0.288719
XLOC_071857|XLOC_071857_82	1315.55	1495.2	0.184662	1412.8	1595.47	0.175419	1076.45	753.595	-0.906602	-0.289352
ENSG00000236449|FTMT20700088765,1|10-gRNAs__8	514.492	717.016	0.478776	516.031	574.746	0.155438	420.914	237.598	-1.11861	-0.289561
ENSG00000182165|ENSG00000182165|10-gRNAs__20	1002.53	1150.85	0.199031	1039.8	1310	0.333227	819.758	582.219	-0.836564	-0.290344
XLOC_072851|XLOC_072851|10-gRNAs__1	303.92	283.378	-0.100932	283.873	314.624	0.148333	248.497	110.042	-1.36639	-0.290359
XLOC_030172|XLOC_030172|10-gRNAs__1	161.295	199.71	0.308032	166.68	112.994	-0.560423	131.871	64.0135	-1.37925	-0.290381
XLOC_072199|XLOC_072199|10-gRNAs__4	1139.05	1161.5	0.0281482	1101.48	1004.16	-0.133446	930.449	480.31	-1.19724	-0.29181
ENSG00000230798|ENCT00000026840,1|10-gRNAs__13	306.445	232.441	-0.39861	268.796	274.098	0.0281739	250.278	103.588	-1.3748	-0.291992
XLOC_039020|XLOC_039020|10-gRNAs__14	631.453	591.127	-0.0951917	738.766	775.977	0.0708867	515.58	304.178	-1.27992	-0.292427
ENSG00000204934|FTMT22500011645,1|10-gRNAs__9	226.297	366.852	0.696735	258.687	272.901	0.0771395	184.694	95.4353	-1.43766	-0.292938
ENSG00000182165|ENSG00000182165|10-gRNAs__14	441.917	371.306	-0.251106	339.899	429.413	0.33717	360.672	164.054	-1.05048	-0.293016
CTRL0081	450.753	410.235	-0.135854	354.634	360.739	0.0246181	367.794	234.031	-0.599422	-0.293365
XLOC_035518|XLOC_035518|10-gRNAs__2	1218.99	1177.57	-0.049867	1136.95	1139.71	0.00349974	994.549	500.352	-1.18399	-0.293548
XLOC_084382|XLOC_084382|10-gRNAs__12	737.054	925.991	0.329187	764.466	873.398	0.192163	600.453	303.329	-1.33328	-0.295675
XLOC_081013|XLOC_081013|10-gRNAs__6	448.649	432.507	-0.0528505	452.98	480.12	0.0839294	365.42	141.974	-1.67313	-0.295958
XLOC_065567|XLOC_065567|10-gRNAs__4	612.1	772.6	0.335906	600.67	481.318	-0.319524	498.368	309.104	-0.958256	-0.296501
XLOC_045489|XLOC_045489|5-gRNAs__13	593.588	610.688	0.0409671	690.792	505.673	-0.44997	482.937	275.304	-1.32691	-0.297572
CTRL0061	425.088	426.31	0.00413784	477.31	440.992	-0.114148	345.834	205.327	-1.2166	-0.297606
XLOC_065567|XLOC_065567|10-gRNAs__15	64.7395	68.3988	0.0792062	39.3789	50.1098	0.346887	52.6361	16.1164	-1.28362	-0.298083
XLOC_017690|XLOC_017690|10-gRNAs__7	184.225	162.331	-0.182422	212.084	163.701	-0.37337	149.676	62.315	-1.76535	-0.299441
ENSG00000245025|ENST00000502083,2|10-gRNAs__8	260.796	252.002	-0.0494661	201.461	253.736	0.332677	211.699	124.649	-0.692189	-0.300781
ENSG00000230269|MICT00000296113,1|10-gRNAs__3	335.054	423.598	0.338214	415.8	401.864	-0.0491731	271.941	153.014	-1.44164	-0.301
XLOC_060942|XLOC_060942|10-gRNAs__4	490.09	553.167	0.174634	656.525	424.422	-0.62923	397.47	287.023	-1.1934	-0.302133
XLOC_061970|XLOC_061970|10-gRNAs__1	1277.68	1234.71	-0.049356	1171.21	1210.98	0.0481637	1035.21	522.772	-1.1636	-0.303587
XLOC_013021|XLOC_013021|10-gRNAs__7	1377.82	1347.81	-0.0317583	1254.48	1392.24	0.150309	1115.03	594.787	-1.07652	-0.305271
ENSG00000242516|ENST00000463183,1_73	549.833	521.791	-0.0755057	615.062	730.66	0.24843	444.951	210.932	-1.54351	-0.305283
XLOC_080282|XLOC_080282|10-gRNAs__7	1245.08	1505.27	0.273769	1291.15	1417.6	0.134784	1005.53	732.534	-0.817601	-0.308252
XLOC_025536|XLOC_025536|10-gRNAs__8	525.852	647.874	0.301005	593.988	628.647	0.0818028	424.475	219.424	-1.4363	-0.30891
XLOC_045771|XLOC_045771|10-gRNAs__18	258.062	288.22	0.159395	262.97	279.688	0.0888866	208.138	114.628	-1.19723	-0.310043
XLOC_027645|XLOC_027645|10-gRNAs__6	412.467	385.251	-0.0984558	471.141	440.992	-0.0953875	332.48	233.352	-1.01334	-0.310927
ENSG00000203721|ENCT00000036257,1|10-gRNAs__1	1630.25	1773.32	0.121352	1758.55	1557.14	-0.175474	1314.16	634.871	-1.4697	-0.310931
ENSG00000248360|ENST00000505089,2|10-gRNAs__7	779.758	832.446	0.0943185	748.703	728.264	-0.0399265	627.755	291.1	-1.36258	-0.31278
XLOC_071857|XLOC_071857_216	279.308	217.528	-0.360507	314.713	240.36	-0.388697	224.756	104.607	-1.58814	-0.313371
XLOC_045489|FTMT28000000844,1|5-gRNAs__2	797.849	904.88	0.18159	922.265	864.015	-0.0941145	641.999	473.516	-0.961619	-0.3135
XLOC_022462|XLOC_022462|10-gRNAs__6	276.784	242.319	-0.191779	272.394	322.809	0.244905	222.679	113.269	-1.26519	-0.313667
ENSG00000239508|ENSG00000239508|10-gRNAs__7	478.941	493.321	0.0426706	295.866	396.873	0.423607	385.303	211.951	-0.481024	-0.313782
NR_026873_60	1824.2	1938.33	0.087543	1984.54	1790.31	-0.148583	1467.29	919.366	-1.11001	-0.314096
ENSG00000239508|ENSG00000239508|10-gRNAs__17	928.062	970.342	0.0642647	849.448	854.832	0.00911412	746.459	405.407	-1.06697	-0.314122
ENSG00000185168|ENCT00000188288,1|10-gRNAs__9	427.823	618.822	0.532407	526.825	382.699	-0.461011	344.053	132.632	-1.98908	-0.3143
ENSG00000248360|ENST00000505089,2|10-gRNAs__3	575.707	597.325	0.0531706	676.4	667.576	-0.0189426	462.163	212.46	-1.67022	-0.316871
XLOC_072739|XLOC_072739|10-gRNAs__11	438.972	442.191	0.0105374	536.934	411.047	-0.385359	352.363	223.331	-1.26519	-0.316988
XLOC_001476|XLOC_001476_30	231.977	279.892	0.270782	412.374	258.527	-0.67343	186.178	122.271	-1.75304	-0.317148
ENSG00000236423|ENST00000413332,1|10-gRNAs__8	320.96	341.868	0.0910182	327.221	355.948	0.121367	257.4	141.804	-1.20579	-0.31827
ENSG00000230269|MICT00000296113,1|10-gRNAs__4	800.163	904.686	0.177103	1029.35	939.077	-0.132403	641.703	381.629	-1.43125	-0.318344
XLOC_061970|XLOC_061970|10-gRNAs__11	1314.08	1340.26	0.0284634	1440.21	1242.52	-0.212993	1053.01	621.114	-1.21322	-0.319501
XLOC_001611|FTMT20400011264,1|5-gRNAs__5	113.964	140.252	0.299207	155.715	140.943	-0.143699	91.2147	55.6909	-1.48173	-0.320925
TCONS_00026521_67	525.22	538.06	0.0348375	475.254	568.158	0.257546	420.32	274.455	-0.791907	-0.321365
XLOC_038738|XLOC_038738|10-gRNAs__5	359.245	341.287	-0.0739651	419.056	582.731	0.475592	287.372	170.848	-1.29393	-0.321948
ENSG00000241472|MICT00000244390,1|10-gRNAs__13	537.842	581.637	0.112916	568.117	609.083	0.100435	430.113	293.308	-0.953534	-0.322398
XLOC_078036|XLOC_078036|10-gRNAs__10	451.804	536.704	0.248379	464.288	445.783	-0.0586657	361.265	169.319	-1.45474	-0.322559
XLOC_065572|XLOC_065572_59	827.72	1084.8	0.390178	895.708	738.645	-0.278113	660.992	406.257	-1.14044	-0.324466
XLOC_034059|XLOC_034059|10-gRNAs__15	519.12	566.337	0.125568	556.466	634.636	0.189604	414.385	253.054	-1.13654	-0.325025
CTRL0100	246.071	292.093	0.247262	302.206	203.029	-0.573613	196.267	91.5288	-1.72214	-0.326105
XLOC_060942|XLOC_060942|10-gRNAs__15	815.098	1005.98	0.303519	971.095	877.39	-0.146378	650.012	402.01	-1.27217	-0.326463
XLOC_012225|XLOC_012225|10-gRNAs__7	407.628	465.819	0.192472	396.268	466.146	0.234248	324.467	190.72	-1.05463	-0.329091
XLOC_078958|XLOC_078958|10-gRNAs__1	391.641	370.919	-0.0784081	324.993	334.188	0.0402379	311.41	167.281	-0.957719	-0.330622
CTRL0003	444.021	468.918	0.078691	391.642	341.774	-0.19644	352.956	209.573	-0.901764	-0.331055
XLOC_067207|XLOC_067207_183	488.197	401.713	-0.281234	538.305	522.243	-0.0436943	387.974	180.529	-1.57566	-0.331428
ENSG00000204934|FTMT22500011645,1|10-gRNAs__18	267.949	202.228	-0.405798	197.863	217.403	0.1358	212.886	106.306	-0.895659	-0.331736
ENSG00000267272|ENSG00000267272|10-gRNAs__3	624.09	657.364	0.0749252	702.272	537.415	-0.38593	495.697	266.472	-1.39771	-0.332236
ENSG00000245067|MICT00000265203,1|10-gRNAs__4	317.804	317.658	-0.000662693	337.672	177.276	-0.929237	252.355	96.1147	-1.81172	-0.332567
XLOC_065459|XLOC_065459|10-gRNAs__6	1102.03	968.599	-0.186176	1060.02	1157.68	0.127131	874.955	507.486	-1.0625	-0.33285
XLOC_002437|XLOC_002437|10-gRNAs__2	505.236	531.475	0.0730302	504.38	594.31	0.236661	401.031	309.443	-0.704657	-0.33317
XLOC_008569|XLOC_008569|5-gRNAs__11	525.431	424.76	-0.306787	579.253	616.27	0.0893526	417.056	249.827	-1.21294	-0.333188
XLOC_078035|XLOC_078035_108	762.718	896.165	0.232585	827.517	825.286	-0.00389429	605.201	448.379	-0.883924	-0.333686
ENSG00000267106|ENSG00000267106|10-gRNAs__7	526.062	694.743	0.40118	579.082	434.604	-0.413985	417.353	269.529	-1.10304	-0.333894
ENSG00000268895|FTMT27600003009,1|10-gRNAs__1	217.672	313.204	0.524742	194.094	263.717	0.442043	172.527	114.798	-0.757144	-0.335164
XLOC_012225|XLOC_012225|10-gRNAs__8	715.597	570.016	-0.328093	488.789	412.245	-0.245656	567.216	300.272	-0.702758	-0.335197
ENSG00000144810|ENSG00000144810|10-gRNAs__9	302.658	467.562	0.627302	473.54	418.034	-0.179826	239.594	184.266	-1.36122	-0.336971
ENSG00000267106|ENSG00000267106|10-gRNAs__4	259.744	371.693	0.516853	329.105	367.527	0.159254	205.467	119.724	-1.45808	-0.33804
ENSG00000183250|ENSG00000183250|10-gRNAs__10	483.569	380.796	-0.344622	431.735	401.664	-0.10413	382.335	175.094	-1.30153	-0.338804
ENSG00000077463|ENSG00000077463|10-gRNAs__20	636.081	438.318	-0.537132	537.448	564.964	0.0720213	502.523	235.05	-1.19281	-0.339961
ENSG00000101346|ENSG00000101346|10-gRNAs__19	170.341	203.584	0.25706	217.738	157.113	-0.470533	134.542	114.458	-0.927174	-0.340148
NR_034078_6	2006.59	1930	-0.0561383	2041.76	1648.57	-0.308581	1584.8	826.29	-1.30499	-0.34042
XLOC_033680|MICT00000159550,1	1028.4	1150.85	0.162273	931.174	864.214	-0.10765	810.558	388.592	-1.26058	-0.343382
XLOC_065572|XLOC_065572_49	1445.13	1452.4	0.0072369	1311.37	1234.13	-0.0875624	1138.48	571.179	-1.19891	-0.344068
ENSG00000166770|ENST00000588685,1|10-gRNAs__1	230.715	306.038	0.407446	282.674	261.521	-0.112167	181.429	136.199	-1.05288	-0.346531
XLOC_038992|XLOC_038992|10-gRNAs__6	1101.4	1036.97	-0.0869618	1222.44	1099.58	-0.152798	866.052	456.022	-1.42239	-0.346777
XLOC_067207|XLOC_067207_80	350.41	269.046	-0.381068	388.73	477.125	0.295533	275.502	101.89	-1.93072	-0.34687
XLOC_060954|XLOC_060954|10-gRNAs__15	465.267	497.969	0.0979763	492.73	493.096	0.00107252	365.717	207.025	-1.25059	-0.347249
XLOC_045771|XLOC_045771|10-gRNAs__14	164.03	202.422	0.303237	163.082	160.108	-0.0265406	128.903	88.1318	-0.887113	-0.347433
TCONS_00028298_114	498.715	539.028	0.112124	343.84	449.975	0.388009	391.832	223.161	-0.623428	-0.347903
CTRL0023	223.773	185.572	-0.269922	288.842	239.362	-0.270981	175.791	122.951	-1.23153	-0.347996
ENSG00000176912|ENCT00000195044,1|5-gRNAs__6	729.692	897.133	0.297998	743.734	678.955	-0.131454	573.151	295.516	-1.33126	-0.348317
BCAR3_161	382.385	318.82	-0.262208	333.731	484.911	0.538899	300.133	211.781	-0.655865	-0.349321
LPAR1	535.528	466.981	-0.197558	428.651	688.936	0.684442	420.32	311.651	-0.459743	-0.349399
XLOC_027645|XLOC_027645|10-gRNAs__13	409.942	352.52	-0.21766	308.888	260.923	-0.243375	321.5	162.525	-0.926	-0.350507
ENSG00000100146|ENSG00000100146|10-gRNAs__7	480.834	585.704	0.284579	481.764	372.518	-0.370931	376.4	180.019	-1.41967	-0.353189
XLOC_001419|XLOC_001419|10-gRNAs__1	942.998	904.493	-0.0601396	853.388	1003.16	0.233251	737.853	505.278	-0.75601	-0.35388
CTRL0045	356.931	306.812	-0.218224	372.453	316.021	-0.236967	279.063	148.937	-1.32177	-0.354942
XLOC_078958|XLOC_078958_58	335.475	443.547	0.402778	374.509	344.17	-0.121846	262.148	212.121	-0.81982	-0.355702
XLOC_072739|XLOC_072739|10-gRNAs__1	952.885	742	-0.360841	844.65	1040.29	0.300529	744.381	363.795	-1.215	-0.356218
ENSG00000267106|ENSG00000267106|10-gRNAs__6	374.812	419.144	0.161237	403.807	375.712	-0.104013	292.714	158.788	-1.34601	-0.356568
ENSG00000166770|ENST00000588685,1|10-gRNAs__9	259.744	317.077	0.287641	333.903	222.393	-0.586097	202.796	123.12	-1.43862	-0.356907
ENSG00000267272|ENSG00000267272|10-gRNAs__16	549.622	536.123	-0.0358693	550.983	465.147	-0.244272	428.926	202.439	-1.44407	-0.357637
XLOC_001476|XLOC_001476|10-gRNAs__3	741.262	739.094	-0.00422348	695.589	709.299	0.0281538	577.603	333.052	-1.06226	-0.35985
XLOC_073566|XLOC_073566|10-gRNAs__3	101.132	116.043	0.198234	139.781	196.241	0.489166	78.7509	44.8207	-1.63875	-0.360467
ENSG00000248690|ENCT00000429842,1|10-gRNAs__17	753.463	620.565	-0.279911	776.459	687.339	-0.175864	586.802	349.697	-1.15058	-0.360607
XLOC_033296|XLOC_033296|10-gRNAs__6	342.627	256.07	-0.41996	241.896	395.675	0.709697	266.599	118.195	-1.0326	-0.361845
XLOC_010837|ENCT00000066323,1|10-gRNAs__4	594.219	607.977	0.0330156	551.326	762.801	0.468328	462.163	311.312	-0.824344	-0.362522
XLOC_025536|XLOC_025536|10-gRNAs__16	580.966	722.826	0.315145	705.527	615.871	-0.196044	451.777	292.968	-1.26767	-0.362773
XLOC_027330|XLOC_027330|10-gRNAs__10	860.116	700.747	-0.295599	859.042	778.172	-0.142622	668.708	376.533	-1.18974	-0.363107
CTRL0005	222.51	252.196	0.180596	204.203	227.185	0.153792	172.823	76.5822	-1.41374	-0.364388
ENSG00000176912|ENSG00000176912|5-gRNAs__7	377.336	364.527	-0.0498105	303.062	361.737	0.25525	293.011	187.663	-0.691182	-0.364787
XLOC_002437|XLOC_002437|10-gRNAs__6	929.956	1032.32	0.150638	1025.07	722.874	-0.503841	722.124	452.455	-1.17969	-0.36487
XLOC_034881|XLOC_034881|10-gRNAs__14	503.974	376.535	-0.420467	491.873	476.127	-0.0469287	391.238	248.638	-0.983953	-0.36522
ENSG00000230269|MICT00000296113,1|10-gRNAs__12	797.638	622.115	-0.358503	752.13	699.317	-0.10502	618.852	310.632	-1.2755	-0.366088
XLOC_065566|XLOC_065566|10-gRNAs__8	850.439	826.829	-0.040614	879.945	809.515	-0.120342	659.508	368.89	-1.254	-0.366768
XLOC_060954|XLOC_060954|10-gRNAs__12	543.943	511.914	-0.0875366	588.163	589.519	0.00332213	421.804	255.432	-1.20296	-0.366804
XLOC_068389|XLOC_068389|10-gRNAs__4	1091.51	1236.26	0.179634	1172.58	1009.75	-0.215678	845.873	589.692	-0.991537	-0.367779
XLOC_064040|XLOC_064040|10-gRNAs__1	620.725	741.031	0.255543	729.685	670.77	-0.121439	480.859	260.188	-1.48737	-0.368271
ENSG00000267058|ENST00000587128,1|10-gRNAs__20	171.813	232.635	0.437006	188.44	157.313	-0.260315	133.058	98.6624	-0.932835	-0.368546
XLOC_050656|XLOC_050656|10-gRNAs__14	1245.5	1410.76	0.179735	1317.7	1304.01	-0.0150746	963.686	599.713	-1.13555	-0.370053
ENSG00000272168|FTMT22300055054,1|10-gRNAs__11	300.975	245.611	-0.293161	241.382	316.82	0.392202	232.769	107.494	-1.16631	-0.370607
ENSG00000233110|ENSG00000233110|10-gRNAs__6	419.198	498.357	0.249491	591.59	438.995	-0.430306	324.171	203.968	-1.53579	-0.370779
CTRL0002	538.894	585.317	0.119195	597.929	632.041	0.080031	416.463	197.853	-1.59505	-0.371736
CTRL0016	344.73	276.793	-0.316559	318.483	259.525	-0.295237	266.303	162.695	-0.968611	-0.372279
XLOC_045489|FTMT28000000844,1|5-gRNAs__4	980.653	972.86	-0.0115093	982.232	955.447	-0.0398839	757.439	395.556	-1.31196	-0.37257
XLOC_085141|XLOC_085141|10-gRNAs__5	894.825	837.481	-0.0955383	701.244	710.497	0.0189099	690.965	353.094	-0.98966	-0.372947
CTRL0013	798.059	704.039	-0.180816	822.034	722.874	-0.18543	615.885	369.06	-1.15513	-0.373782
ENSG00000251161|ENSG00000251161|10-gRNAs__3	438.552	505.716	0.205538	454.865	464.149	0.029145	338.415	198.193	-1.19812	-0.373856
ENSG00000169032|ENSG00000169032|10-gRNAs__1	385.33	346.322	-0.153939	237.099	326.402	0.460997	297.165	185.624	-0.352933	-0.374718
sgSAMMSON_4	375.864	261.686	-0.522205	405.178	333.19	-0.282134	289.746	132.802	-1.60855	-0.375305
XLOC_002885|XLOC_002885|10-gRNAs__4	224.404	350.389	0.642631	275.135	309.833	0.171291	172.823	154.372	-0.833314	-0.376606
ENSG00000169059|ENSG00000169059_145	227.138	342.642	0.592917	301.349	201.432	-0.580907	174.901	131.443	-1.19638	-0.376846
ENSG00000246283|ENSG00000246283|10-gRNAs__2	179.807	158.651	-0.180485	257.488	154.917	-0.732634	138.399	85.9238	-1.58225	-0.377373
XLOC_001665|XLOC_001665|10-gRNAs__2	745.89	705.395	-0.0805195	684.624	734.453	0.101343	574.042	388.592	-0.816894	-0.377749
XLOC_002437|XLOC_002437|10-gRNAs__7	265.845	327.536	0.300965	353.435	282.882	-0.321141	204.577	167.111	-1.08018	-0.377781
XLOC_049271|XLOC_049271|10-gRNAs__11	923.435	913.983	-0.0148412	933.573	980.601	0.0708956	709.364	341.375	-1.45114	-0.380437
XLOC_072739|XLOC_072739|10-gRNAs__2	1229.51	1327.28	0.110385	1276.58	1340.54	0.0705196	943.21	503.579	-1.34182	-0.382398
XLOC_001589|XLOC_001589|10-gRNAs__2	1012.42	917.275	-0.142363	933.573	1111.16	0.251208	776.431	327.277	-1.51196	-0.382831
XLOC_065585|XLOC_065585|10-gRNAs__19	1001.27	763.497	-0.391088	1009.47	785.359	-0.362138	767.528	324.73	-1.63599	-0.383493
ENSG00000226527|ENSG00000226527|10-gRNAs__12	872.737	956.204	0.131756	942.311	873.996	-0.108564	668.708	466.892	-1.01296	-0.384122
XLOC_039095|XLOC_039095|10-gRNAs__9	1162.83	1168.66	0.00722592	1102.34	1265.28	0.198872	890.387	475.215	-1.21374	-0.385093
XLOC_017690|XLOC_017690|10-gRNAs__1	374.602	470.855	0.329846	369.883	412.045	0.155693	286.779	200.231	-0.885071	-0.385301
XLOC_051555|XLOC_051555|10-gRNAs__8	1563.14	1508.56	-0.0512707	1564.25	1449.14	-0.110271	1196.35	678.862	-1.20416	-0.385788
ENSG00000186019|ENSG00000186019|10-gRNAs__10	479.362	507.459	0.0821612	491.188	470.538	-0.0619514	366.607	205.157	-1.25914	-0.386788
ENSG00000242516|ENST00000463183,1_44	869.161	887.643	0.0303521	924.664	929.894	0.00813662	664.553	473.516	-0.965366	-0.387188
ENSG00000228741|ENSG00000228741|10-gRNAs__13	283.936	369.95	0.381648	309.059	317.219	0.0375849	217.041	127.027	-1.28208	-0.387445
XLOC_001589|XLOC_001589|10-gRNAs__6	1053.02	989.322	-0.0900077	1054.88	797.537	-0.403408	804.92	398.783	-1.40317	-0.387569
XLOC_065386|XLOC_065386_85	713.915	792.161	0.150023	791.537	523.44	-0.596538	545.553	341.375	-1.21306	-0.387971
ENSG00000233098|ENCT00000173094,1_81	671.422	624.439	-0.104642	652.756	640.426	-0.0275086	512.909	267.831	-1.2849	-0.388449
ENSG00000267058|ENST00000587128,1|10-gRNAs__7	434.975	429.215	-0.0192296	528.367	399.268	-0.404093	332.183	274.964	-0.942045	-0.388853
XLOC_065458|XLOC_065458|10-gRNAs__6	1599.75	1531.81	-0.0626063	1660.54	1891.33	0.187732	1220.98	622.303	-1.41582	-0.38978
XLOC_033138|XLOC_033138|10-gRNAs__15	386.803	516.175	0.416168	407.576	323.408	-0.333624	295.088	197.684	-1.0435	-0.390336
XLOC_065593|XLOC_065593|10-gRNAs__13	723.171	743.936	0.0408377	740.993	656.396	-0.174868	551.488	309.104	-1.2611	-0.390945
XLOC_065595|FTMT22300007521,1|10-gRNAs__13	1244.66	1533.35	0.300922	1625.59	1374.68	-0.241857	948.848	573.556	-1.5028	-0.391462
ENSG00000272168|FTMT22300055054,1|10-gRNAs__12	579.073	508.234	-0.188217	460.005	458.759	-0.00391083	441.094	209.063	-1.13733	-0.392583
XLOC_001666|XLOC_001666|10-gRNAs__4	487.355	571.953	0.230879	578.739	752.819	0.379332	371.058	205.157	-1.49573	-0.393235
TCONS_00006579_29	969.714	1030.77	0.0880804	980.005	884.178	-0.148436	737.853	383.837	-1.35207	-0.39418
ENSG00000245025|ENST00000502083,2|10-gRNAs__11	714.756	744.517	0.0588464	591.247	624.056	0.0779011	543.772	328.127	-0.849312	-0.394385
XLOC_039020|XLOC_039020|10-gRNAs__3	595.271	632.573	0.0876723	690.449	534.62	-0.368962	452.667	278.022	-1.31203	-0.395019
XLOC_002885|XLOC_002885|10-gRNAs__15	905.343	1048.39	0.211621	1048.02	755.614	-0.471898	687.7	397.424	-1.39869	-0.396635
ENSG00000239508|ENSG00000239508|10-gRNAs__11	1302.72	1300.17	-0.00282198	1233.41	1372.28	0.153914	989.504	570.499	-1.11222	-0.39671
ENSG00000234754|ENSG00000234754|10-gRNAs__10	1418.84	1260.66	-0.170515	1560.66	1278.65	-0.287508	1077.34	605.658	-1.36543	-0.397195
ENSG00000238184|FTMT24100040854,1|10-gRNAs__13	376.495	320.563	-0.231955	274.278	260.124	-0.0764121	285.592	166.092	-0.723316	-0.398554
ENSG00000186019|ENSG00000186019|10-gRNAs__17	53.38	89.703	0.747765	48.2883	67.8772	0.490392	40.4689	48.5573	0.00799985	-0.398623
XLOC_039020|XLOC_039020|10-gRNAs__13	984.229	1005.98	0.0315301	927.748	1015.14	0.129857	746.162	478.781	-0.954219	-0.399459
XLOC_078958|XLOC_078958_116	486.724	520.242	0.0960587	649.329	471.136	-0.462721	368.981	254.073	-1.35336	-0.399463
XLOC_045489|XLOC_045489|5-gRNAs__3	548.36	484.412	-0.178854	455.55	385.893	-0.239351	415.572	245.581	-0.891142	-0.39994
ENSG00000231327|ENCT00000243621,1|10-gRNAs__9	971.818	1011.79	0.0581443	804.387	1002.36	0.317405	736.369	464.005	-0.793618	-0.40021
XLOC_019681|XLOC_019681|10-gRNAs__4	352.303	393.772	0.1605	370.74	439.195	0.244395	266.896	123.46	-1.58558	-0.40041
ENSG00000267272|ENSG00000267272|10-gRNAs__9	668.477	729.411	0.125836	829.744	776.376	-0.0958997	506.381	306.726	-1.43542	-0.400586
ENSG00000215447|ENST00000454115,2|10-gRNAs__19	251.12	191.963	-0.387367	219.794	212.611	-0.0479113	190.035	95.6051	-1.20014	-0.401922
XLOC_067229|XLOC_067229|10-gRNAs__18	1060.17	1000.94	-0.0829274	911.128	1038.1	0.188193	801.656	376.024	-1.27661	-0.403196
ENSG00000248690|ENCT00000429842,1|10-gRNAs__6	128.269	89.5094	-0.518571	109.969	176.278	0.680267	96.8531	48.3875	-1.18272	-0.404933
ENSG00000245025|ENST00000502083,2|10-gRNAs__13	217.462	203.003	-0.0992157	209.857	242.157	0.206448	164.217	188.512	-0.154671	-0.40494
XLOC_064040|XLOC_064040|10-gRNAs__6	682.36	556.072	-0.295215	682.054	793.544	0.218395	515.283	291.779	-1.22473	-0.4051
ENSG00000242516|ENST00000463183,1_28	656.696	533.606	-0.299402	750.245	627.449	-0.257825	495.697	310.632	-1.27188	-0.405696
XLOC_034881|XLOC_034881|10-gRNAs__16	1016.41	980.8	-0.0514517	998.68	1055.06	0.0792283	767.232	424.091	-1.23545	-0.405708
ENSG00000251161|ENSG00000251161|10-gRNAs__18	445.283	451.487	0.0199583	436.189	369.523	-0.23923	336.041	204.138	-1.09504	-0.405981
XLOC_005998|XLOC_005998|10-gRNAs__9	127.217	127.276	0.000669768	108.598	142.939	0.396086	95.9629	60.6165	-0.840164	-0.406372
XLOC_050656|XLOC_050656|10-gRNAs__7	1700.51	1833.36	0.108514	1744.16	1760.57	0.0135113	1283	821.874	-1.08545	-0.40642
XLOC_001665|XLOC_001665|10-gRNAs__7	1116.76	1149.1	0.0411908	1196.91	1161.67	-0.0431177	842.312	612.961	-0.965337	-0.406847
ENSG00000234377|ENST00000606187,1|10-gRNAs__3	1088.15	888.224	-0.292849	1009.65	1064.25	0.0759771	820.648	439.547	-1.19958	-0.406995
XLOC_056761|XLOC_056761|10-gRNAs__13	481.676	373.63	-0.366364	532.822	478.723	-0.154433	362.749	261.716	-1.02537	-0.408992
ENSG00000248690|ENCT00000429842,1|10-gRNAs__1	722.329	666.466	-0.116107	811.069	974.013	0.264087	543.179	319.634	-1.34313	-0.411164
XLOC_060954|XLOC_060954|10-gRNAs__3	1748.05	1766.93	0.0154937	1699.61	1435.56	-0.243568	1314.46	682.599	-1.31597	-0.411255
XLOC_078958|XLOC_078958_21	966.769	918.631	-0.073678	784.169	736.249	-0.0909585	726.576	320.314	-1.29141	-0.412009
XLOC_065594|XLOC_065594|10-gRNAs__13	607.682	579.506	-0.0684806	472.512	600.898	0.346704	456.525	209.913	-1.17018	-0.412544
CTRL0039	499.767	542.127	0.117354	477.138	485.51	0.0250888	375.213	256.111	-0.897376	-0.413449
CTRL0028	216.41	233.797	0.11144	186.555	241.957	0.374974	162.437	116.327	-0.680955	-0.413667
CTRL0077	221.248	185.766	-0.252058	161.712	146.932	-0.138186	165.998	52.294	-1.62684	-0.414284
ENSG00000173011|ENSG00000173011|10-gRNAs__5	412.888	386.606	-0.0948595	410.489	395.475	-0.0537426	309.629	148.937	-1.46202	-0.41509
XLOC_027330|XLOC_027330|10-gRNAs__6	851.07	952.524	0.162459	912.327	1076.62	0.238867	638.142	434.281	-1.07075	-0.415345
XLOC_049271|XLOC_049271|10-gRNAs__6	432.661	642.838	0.571108	716.492	594.31	-0.269694	324.171	241.334	-1.56952	-0.416374
XLOC_033680|XLOC_033680_12	750.938	965.694	0.362829	763.781	702.112	-0.12144	562.171	408.804	-0.901584	-0.41762
ENSG00000246283|ENSG00000246283|10-gRNAs__13	467.371	451.487	-0.0498718	406.206	441.591	0.120471	349.692	189.701	-1.09808	-0.418381
XLOC_065595|FTMT22300007521,1|10-gRNAs__15	459.167	366.658	-0.324505	389.929	373.715	-0.0612554	343.46	166.432	-1.22779	-0.418772
ENSG00000228741|ENSG00000228741|10-gRNAs__3	574.655	650.779	0.179441	540.875	594.51	0.136383	429.817	270.888	-0.997332	-0.418891
P2RY8	827.93	693.387	-0.255815	873.263	883.379	0.0166145	619.149	396.915	-1.13739	-0.419164
XLOC_027330|XLOC_027330|10-gRNAs__13	891.039	998.425	0.164148	932.031	1054.46	0.178044	665.74	366.852	-1.34494	-0.420474
XLOC_065572|XLOC_065572_109	394.586	440.448	0.158594	470.113	516.453	0.135601	294.791	203.628	-1.20667	-0.420522
XLOC_065780|XLOC_065780|10-gRNAs__18	924.697	1083.64	0.228813	883.029	806.72	-0.130378	690.668	428.507	-1.04297	-0.420935
XLOC_019681|XLOC_019681|10-gRNAs__12	499.767	418.95	-0.254421	428.993	388.289	-0.14379	373.136	239.806	-0.838823	-0.421456
XLOC_078036|XLOC_078036|10-gRNAs__17	2157.2	2158.34	0.000761563	2298.77	2043.65	-0.169704	1608.25	951.128	-1.27306	-0.423651
ENSG00000230269|MICT00000296113,1_25	200.002	200.098	0.0006905	177.303	196.241	0.146333	149.083	91.8685	-0.947819	-0.423654
XLOC_078074|XLOC_078074|10-gRNAs__3	315.911	296.741	-0.0902825	336.644	261.322	-0.365273	235.44	165.073	-1.02768	-0.424005
XLOC_056386|FTMT21600002208,1|10-gRNAs__9	1888.57	1753.18	-0.10732	1930.05	1847.81	-0.0628228	1405.56	781.62	-1.30399	-0.426125
XLOC_064040|XLOC_064040|10-gRNAs__5	760.825	802.62	0.0771418	749.388	978.405	0.384672	566.029	369.569	-1.01967	-0.426624
XLOC_072739|XLOC_072739|10-gRNAs__10	638.605	1049.56	0.716693	792.565	699.517	-0.180146	474.924	302.48	-1.3894	-0.42715
ENSG00000203721|ENCT00000036257,1|10-gRNAs__3	1073.63	1083.06	0.0126127	974.522	999.366	0.0363153	798.391	365.493	-1.4146	-0.427286
ENSG00000225140|FTMT24000000015,1|10-gRNAs__16	550.464	608.364	0.144262	499.412	517.851	0.0522963	409.044	237.258	-1.07345	-0.428303
XLOC_001476|XLOC_001476	1161.35	1108.82	-0.0667764	1269.39	1186.62	-0.0972647	862.788	534.152	-1.24866	-0.428686
XLOC_065595|FTMT22300007521,1|10-gRNAs__20	545.205	476.665	-0.193784	664.749	669.772	0.0108572	404.889	201.76	-1.71967	-0.42918
XLOC_049693|XLOC_049693_196	275.942	208.619	-0.403325	258.687	164.3	-0.654554	204.873	101.21	-1.35299	-0.429452
XLOC_013021|XLOC_013021|10-gRNAs__12	954.358	1181.45	0.307925	1084.52	1058.86	-0.0345437	708.473	434.621	-1.31903	-0.429764
ENSG00000245910|ENST00000520348,1|10-gRNAs__11	369.553	485.381	0.393241	535.906	314.624	-0.768162	274.018	124.649	-2.10322	-0.431374
XLOC_034881|XLOC_034881|10-gRNAs__15	906.606	1047.42	0.208278	825.29	914.722	0.148415	672.269	453.134	-0.864818	-0.431381
ENSG00000176912|ENCT00000195044,1|5-gRNAs__1	242.284	298.097	0.298969	238.983	357.345	0.580209	179.352	108.174	-1.14283	-0.433698
ENSG00000261824|FTMT27300034162,1|10-gRNAs__16	660.062	481.701	-0.454384	650.186	532.624	-0.287687	488.575	281.588	-1.20697	-0.433945
XLOC_008157|XLOC_008157|10-gRNAs__10	290.036	300.034	0.048874	260.914	313.825	0.266293	214.666	119.384	-1.12731	-0.433963
XLOC_033138|XLOC_033138|10-gRNAs__2	1417.57	1669.31	0.235817	1417.59	1358.11	-0.061841	1048.56	649.478	-1.12597	-0.434979
ENSG00000224189|ENSG00000224189|10-gRNAs__16	531.111	549.1	0.0480464	402.95	394.877	-0.0291933	392.722	212.29	-0.924241	-0.435409
XLOC_030172|XLOC_030172|10-gRNAs__8	792.169	739.675	-0.098903	824.776	776.176	-0.0876066	585.615	328.976	-1.32576	-0.435791
ENSG00000224189|ENSG00000224189|10-gRNAs__13	282.884	293.062	0.0509741	326.364	222.194	-0.554457	209.028	149.956	-1.12142	-0.436335
XLOC_072739|XLOC_072739|10-gRNAs__9	311.493	336.832	0.112793	324.651	217.203	-0.579625	230.098	154.542	-1.0704	-0.43679
CTRL0018	481.465	441.223	-0.125898	387.702	451.572	0.219958	355.627	211.611	-0.873222	-0.436961
TCONS_00021026_159	636.291	703.458	0.144756	684.281	693.129	0.0185308	469.879	313.35	-1.12657	-0.437317
XLOC_065458|XLOC_065458	640.498	814.821	0.34724	729	809.515	0.15112	472.55	287.363	-1.34274	-0.438648
XLOC_065594|XLOC_065594|10-gRNAs__12	710.338	665.885	-0.0932192	856.644	607.885	-0.494827	523.889	369.739	-1.21197	-0.439172
ENSG00000100146|ENSG00000100146|10-gRNAs__12	383.227	194.094	-0.981077	223.563	275.496	0.301225	282.624	152.334	-0.553142	-0.439178
XLOC_078074|XLOC_078074_70	260.376	391.255	0.587328	350.179	194.045	-0.851369	191.816	122.781	-1.51125	-0.440673
XLOC_065594|XLOC_065594|10-gRNAs__4	1756.68	1610.82	-0.125041	1643.41	1631.6	-0.0104011	1294.28	775.845	-1.08275	-0.440674
ENSG00000264278|ENSG00000264278|10-gRNAs__8	67.8949	85.2485	0.327939	12.4794	37.5329	1.58093	49.9652	15.9466	0.351204	-0.441618
ENSG00000264278|ENSG00000264278|10-gRNAs__20	224.404	171.046	-0.391508	223.392	158.91	-0.491106	165.108	140.275	-0.670936	-0.442459
XLOC_033759|XLOC_033759|10-gRNAs__1	927.221	815.983	-0.184352	817.408	937.48	0.197708	682.062	371.947	-1.13575	-0.442955
XLOC_002694|XLOC_002694|10-gRNAs__12	1202.58	1215.34	0.0152217	1333.98	1397.44	0.0670379	883.858	511.392	-1.38306	-0.444208
PCDH7	427.402	574.471	0.426552	459.319	577.741	0.33086	314.081	232.502	-0.981946	-0.444338
XLOC_022271|XLOC_022271|10-gRNAs__8	556.775	362.978	-0.617073	428.137	442.589	0.0478852	409.044	239.466	-0.837984	-0.444745
XLOC_028521|XLOC_028521|10-gRNAs__3	385.12	507.072	0.396793	421.626	492.497	0.224103	282.921	165.752	-1.34641	-0.444773
XLOC_002437|XLOC_002437|10-gRNAs__1	1049.65	1137.1	0.115433	898.107	994.974	0.147757	770.496	436.659	-1.04021	-0.446001
CTRL0031	385.541	406.168	0.0751734	424.025	486.708	0.198865	282.921	190.89	-1.15099	-0.446347
ENSG00000186575|ENSG00000186575|10-gRNAs__15	490.3	423.017	-0.212903	481.422	403.461	-0.254814	359.485	201.93	-1.25303	-0.447628
ENSG00000230269|MICT00000296113,1|10-gRNAs__10	279.939	496.807	0.827348	190.496	370.521	0.959429	205.17	126.348	-0.591977	-0.448104
ENSG00000077463|ENSG00000077463|10-gRNAs__15	842.445	905.655	0.104366	927.576	875.793	-0.0828664	617.368	330.335	-1.48926	-0.448389
XLOC_030915|XLOC_030915|10-gRNAs__2	640.078	582.605	-0.135706	607.181	777.773	0.357171	468.989	248.468	-1.28872	-0.448611
XLOC_025536|XLOC_025536|10-gRNAs__5	1356.15	991.646	-0.451578	1204.45	1402.23	0.219325	993.659	540.776	-1.15513	-0.448653
XLOC_001611|XLOC_001611_164	847.915	886.675	0.064478	767.893	593.312	-0.372058	621.226	312.161	-1.29834	-0.448738
CTRL0098	158.561	192.157	0.277092	211.57	185.86	-0.18682	116.142	61.4658	-1.78162	-0.448807
ENSG00000233110|ENSG00000233110|10-gRNAs__8	766.715	907.785	0.243631	771.491	841.856	0.125908	561.578	263.754	-1.54809	-0.449137
XLOC_000103|XLOC_000103|10-gRNAs__2	587.277	838.45	0.513609	786.397	759.207	-0.0507568	430.113	366.172	-1.10252	-0.449234
XLOC_065585|XLOC_065585|10-gRNAs__8	1441.76	1550.4	0.104796	1362.77	1419.79	0.05914	1055.38	601.072	-1.18079	-0.45003
XLOC_060498|XLOC_060498|10-gRNAs__7	825.616	1109.21	0.42594	808.327	837.064	0.0503924	604.311	438.358	-0.882681	-0.450117
XLOC_056761|XLOC_056761|10-gRNAs__9	163.189	209.007	0.356815	198.72	234.371	0.23795	119.407	72.6757	-1.44993	-0.450331
XLOC_022462|XLOC_022462|10-gRNAs__8	189.694	111.782	-0.762458	168.051	182.666	0.120243	138.696	58.0688	-1.53144	-0.451468
CTRL0095	984.019	590.546	-0.736539	726.43	720.478	-0.0118662	719.453	312.331	-1.21749	-0.45173
ENSG00000267106|ENSG00000267106|10-gRNAs__2	306.655	338.575	0.142815	300.835	368.525	0.292701	224.163	135.859	-1.14628	-0.451897
CTRL0084	568.134	405.393	-0.486809	314.199	361.937	0.203999	415.276	174.754	-0.845987	-0.452069
XLOC_073566|XLOC_073566|10-gRNAs__19	472.42	393.772	-0.262647	506.779	427.616	-0.244987	345.24	181.208	-1.4832	-0.452356
XLOC_028521|XLOC_028521|10-gRNAs__7	396.9	514.625	0.374664	428.137	440.193	0.0400569	290.043	246.09	-0.798635	-0.452374
XLOC_085141|XLOC_085141|10-gRNAs__13	1209.11	1209.92	0.000969053	1120.16	1265.48	0.175967	883.561	465.024	-1.26814	-0.452494
XLOC_080218|XLOC_080218|10-gRNAs__1	386.382	447.227	0.210927	333.217	363.135	0.124006	282.328	188.512	-0.821476	-0.452521
XLOC_072434|XLOC_072434|10-gRNAs__2	271.945	195.643	-0.474886	241.382	267.311	0.147142	198.641	139.935	-0.786125	-0.452955
XLOC_033296|XLOC_033296|10-gRNAs__3	453.908	535.155	0.237509	427.28	383.697	-0.155175	331.293	186.474	-1.19577	-0.454176
ENSG00000246283|ENSG00000246283|10-gRNAs__1	182.331	282.216	0.629955	297.922	196.441	-0.600591	133.058	118.195	-1.33303	-0.454218
ENSG00000267058|ENST00000587128,1|10-gRNAs__10	1196.48	1143.29	-0.065599	1044.25	1022.72	-0.0300551	871.394	535.001	-0.964729	-0.457358
XLOC_025150|XLOC_025150|10-gRNAs__12	848.336	712.174	-0.252373	846.364	712.693	-0.247966	617.368	356.491	-1.24718	-0.45844
XLOC_001419|XLOC_001419|10-gRNAs__2	613.572	620.759	0.0167977	659.781	526.834	-0.324582	446.435	321.672	-1.03616	-0.458694
ENSG00000245910|ENST00000520348,1|10-gRNAs__16	495.349	521.404	0.0739413	377.764	346.166	-0.125987	360.375	125.159	-1.59296	-0.458837
CTRL0075	475.365	373.049	-0.349586	475.768	461.155	-0.0449961	345.834	166.601	-1.51329	-0.458842
XLOC_033759|XLOC_033759|10-gRNAs__5	645.968	531.669	-0.280887	743.734	621.261	-0.259551	469.879	277.172	-1.42368	-0.459089
ENSG00000239508|ENSG00000239508|10-gRNAs__16	309.179	297.129	-0.0573373	259.201	178.474	-0.538105	224.756	158.788	-0.706613	-0.459908
ENSG00000175879|ENSG00000175879|10-gRNAs__15	426.982	452.843	0.0848178	429.507	285.477	-0.589136	310.223	181.718	-1.24052	-0.460742
XLOC_013021|XLOC_013021|10-gRNAs__11	581.387	773.569	0.411969	560.749	747.429	0.414516	422.101	305.027	-0.878202	-0.461817
ENSG00000245067|MICT00000265203,1|10-gRNAs__2	3076.48	3387.79	0.139058	3234.25	3049.2	-0.0849975	2232.63	1287.43	-1.32887	-0.462522
XLOC_078060|XLOC_078060_51	147.832	272.726	0.883043	203.86	212.012	0.0565437	107.24	100.701	-1.01678	-0.462752
XLOC_071857|XLOC_071857	495.56	514.238	0.0533674	520.657	427.017	-0.285978	359.188	218.915	-1.24958	-0.464208
XLOC_000103|XLOC_000103|10-gRNAs__3	603.265	727.861	0.270832	809.698	644.019	-0.330235	436.642	284.646	-1.50789	-0.466248
XLOC_072434|XLOC_072434|10-gRNAs__11	468.423	583.767	0.317521	352.064	394.477	0.16406	339.008	147.748	-1.25213	-0.466373
XLOC_021617|XLOC_021617|10-gRNAs__5	254.065	326.374	0.361202	348.295	311.629	-0.160428	183.804	167.79	-1.0532	-0.466815
ENSG00000226527|ENSG00000226527|10-gRNAs__11	207.575	262.267	0.337261	250.805	208.818	-0.264205	149.973	84.3952	-1.5702	-0.468662
XLOC_021617|XLOC_021617|10-gRNAs__9	909.551	862.853	-0.0760313	796.505	727.466	-0.130788	657.134	391.31	-1.02518	-0.468905
ENSG00000224189|ENSG00000224189|10-gRNAs__12	151.829	184.797	0.283326	213.797	102.214	-1.06391	109.614	61.8055	-1.78878	-0.469653
ENSG00000183250|ENSG00000183250|10-gRNAs__12	411.625	439.867	0.0957129	449.896	384.296	-0.227319	297.165	223.5	-1.00899	-0.46993
ENSG00000245910|ENST00000520348,1|10-gRNAs__18	181.069	171.821	-0.0755918	194.436	222.194	0.192426	130.684	95.775	-1.02081	-0.470156
ITGB3_209	419.829	565.175	0.428805	499.754	550.99	0.14078	302.804	189.191	-1.4009	-0.471287
XLOC_066509|XLOC_066509|5-gRNAs__10	733.899	838.062	0.191452	687.194	616.07	-0.157599	528.934	364.984	-0.912701	-0.472417
XLOC_029294|XLOC_029294_36	1048.39	1267.05	0.273277	1160.25	804.524	-0.528171	754.768	453.814	-1.35407	-0.474016
XLOC_035518|XLOC_035518|10-gRNAs__10	961.3	838.256	-0.197573	906.673	902.145	-0.0072232	691.558	459.419	-0.980618	-0.475077
XLOC_022462|XLOC_022462|10-gRNAs__10	562.454	493.902	-0.187475	492.73	376.311	-0.388782	404.592	193.607	-1.34721	-0.475168
XLOC_021617|XLOC_021617|10-gRNAs__20	1169.56	1220.38	0.0613582	1113.3	1095.19	-0.0236623	840.531	468.591	-1.24827	-0.476541
ENSG00000215447|ENST00000454115,2|10-gRNAs__10	292.561	232.054	-0.334148	290.212	226.785	-0.355643	210.215	157.939	-0.877323	-0.476677
XLOC_065567|XLOC_065567|10-gRNAs__12	671.001	653.49	-0.0381433	689.764	650.208	-0.0851901	481.75	248.298	-1.47366	-0.477947
ENSG00000268895|FTMT27600003009,1|10-gRNAs__20	172.655	239.801	0.473713	213.283	172.884	-0.302806	123.858	121.422	-0.81223	-0.478872
ENSG00000232677|ENST00000591372,1|10-gRNAs__11	284.777	402.488	0.498962	370.911	210.615	-0.816169	204.28	94.0765	-1.97802	-0.479088
CTRL0019	297.399	255.101	-0.22125	273.593	375.911	0.458218	213.183	157.6	-0.79538	-0.480119
TCONS_00016127_182	953.937	1085.38	0.186223	1139.86	929.495	-0.294309	683.842	484.217	-1.23496	-0.48017
ENSG00000169059|ENSG00000169059_83	119.433	132.311	0.147614	213.455	204.027	-0.0651374	85.5763	47.0287	-2.17993	-0.480446
ENSG00000245025|ENST00000502083,2|10-gRNAs__10	754.935	749.94	-0.00957572	949.336	707.502	-0.424132	540.805	404.048	-1.23218	-0.48117
XLOC_065572|XLOC_065572_193	767.977	684.478	-0.166037	628.769	745.433	0.245512	550.004	322.012	-0.965197	-0.481547
XLOC_008157|XLOC_008157|10-gRNAs__6	487.145	358.136	-0.443736	360.631	435.402	0.271757	348.802	173.056	-1.05885	-0.481828
ENSG00000169032|ENSG00000169032|10-gRNAs__11	497.242	617.079	0.31145	512.604	548.794	0.0983998	355.924	269.869	-0.925334	-0.482266
XLOC_060954|XLOC_060954|10-gRNAs__7	1402.22	1265.89	-0.147547	1295.6	1401.23	0.11306	1003.75	580.011	-1.15933	-0.482271
XLOC_001666|XLOC_001666|10-gRNAs__13	867.478	983.125	0.180527	933.916	1088.6	0.221091	620.93	468.251	-0.995857	-0.482332
ENSG00000268895|FTMT27600003009,1|10-gRNAs__16	505.236	559.364	0.146803	431.221	638.03	0.56509	361.562	237.088	-0.862728	-0.482601
ENSG00000238184|FTMT24100040854,1|10-gRNAs__4	219.565	139.671	-0.652242	194.608	176.478	-0.141008	157.095	107.494	-0.855707	-0.482751
CTRL0037	381.754	374.599	-0.0272908	440.301	371.519	-0.244993	273.128	195.476	-1.17109	-0.482916
ENSG00000242516|ENST00000463183,1_24	585.173	658.138	0.169499	693.533	700.116	0.0136262	418.243	334.071	-1.05359	-0.484424
ENSG00000077463|ENSG00000077463|10-gRNAs__8	260.165	250.647	-0.0537514	275.306	246.549	-0.159102	185.881	148.767	-0.887533	-0.484828
ENSG00000238184|FTMT24100040854,1|10-gRNAs__10	248.175	173.758	-0.514028	195.122	278.89	0.515097	177.275	49.4066	-1.97942	-0.485135
XLOC_008157|XLOC_008157|10-gRNAs__13	219.986	257.813	0.228814	257.659	289.67	0.168885	157.095	109.193	-1.23782	-0.485511
ENSG00000231327|ENCT00000243621,1|10-gRNAs__19	464.426	385.832	-0.267414	437.389	403.461	-0.11646	331.589	203.798	-1.1014	-0.485926
XLOC_005998|XLOC_005998|10-gRNAs__14	345.151	555.297	0.685873	450.581	588.122	0.384252	246.42	248.638	-0.857481	-0.485943
ENSG00000234754|ENSG00000234754|10-gRNAs__9	681.309	720.695	0.0810695	720.09	705.306	-0.0299236	486.201	290.081	-1.31143	-0.486671
XLOC_012225|XLOC_012225|10-gRNAs__13	256.379	272.726	0.0891404	349.494	324.805	-0.105662	182.913	119.554	-1.54682	-0.486891
XLOC_029294|XLOC_029294_134	731.164	631.799	-0.2107	783.998	776.975	-0.0129807	521.218	287.363	-1.44766	-0.488228
sgSAMMSON_2	1341.63	1688.68	0.331885	1764.37	1456.53	-0.276607	956.267	654.574	-1.43039	-0.488461
XLOC_067012|XLOC_067012|10-gRNAs__11	551.936	574.277	0.0572352	466.515	515.255	0.143334	393.315	215.518	-1.11376	-0.48871
ENSG00000236423|ENST00000413332,1|10-gRNAs__12	716.229	693	-0.0475583	598.272	669.572	0.162413	510.238	309.613	-0.950109	-0.489167
XLOC_005998|XLOC_005998|10-gRNAs__13	409.732	610.688	0.575639	444.927	502.479	0.175456	291.824	203.289	-1.12966	-0.489441
ENSG00000233098|ENCT00000173094,1_14	475.575	464.27	-0.0347021	532.822	609.083	0.192952	338.712	186.813	-1.51155	-0.489493
ENSG00000175879|ENSG00000175879|10-gRNAs__19	757.459	775.505	0.0339636	770.977	813.308	0.0771049	539.321	314.369	-1.29396	-0.489948
XLOC_078074|XLOC_078074|10-gRNAs__1	616.728	620.372	0.0084982	643.675	794.143	0.303024	439.016	253.733	-1.34268	-0.490265
XLOC_001666|XLOC_001666|10-gRNAs__11	427.613	522.76	0.289782	430.364	383.298	-0.16705	304.288	214.838	-1.00197	-0.490732
XLOC_078035|XLOC_078035_194	271.314	209.975	-0.369592	238.127	237.366	-0.00461541	193.003	128.046	-0.894546	-0.491126
XLOC_021789|XLOC_021789|10-gRNAs__9	283.515	283.184	-0.00168572	278.904	315.422	0.177455	201.609	113.269	-1.29926	-0.491659
XLOC_030915|XLOC_030915|10-gRNAs__12	30.661	9.52169	-1.67674	42.4629	25.5549	-0.730363	21.7731	18.3245	-1.20797	-0.49194
CTRL0022	137.104	96.4816	-0.506499	130.871	64.683	-1.01556	97.4467	39.2157	-1.73607	-0.492156
XLOC_080218|XLOC_080218|10-gRNAs__2	522.907	563.819	0.108659	513.975	500.882	-0.0372208	371.652	306.386	-0.746157	-0.492489
XLOC_021789|XLOC_021789|10-gRNAs__8	394.796	424.179	0.10354	460.005	462.153	0.00672021	280.547	177.811	-1.3708	-0.492718
ENSG00000144810|ENSG00000144810|10-gRNAs__8	716.018	682.541	-0.0690699	550.983	626.451	0.185162	508.755	276.493	-0.994506	-0.492944
ENSG00000232677|ENST00000591372,1|10-gRNAs__16	260.586	444.709	0.770873	315.227	322.609	0.0333853	184.694	136.708	-1.20469	-0.496396
CTRL0009	538.263	405.587	-0.408214	555.095	500.483	-0.149387	380.851	156.241	-1.8283	-0.498972
TCONS_00011252_130	411.625	459.622	0.159079	409.804	457.761	0.159624	291.23	186.643	-1.13423	-0.499027
XLOC_084382|XLOC_084382|10-gRNAs__9	1329.43	1263.18	-0.0737459	1207.71	1329.36	0.138449	940.539	504.938	-1.25793	-0.499205
ENSG00000234377|ENST00000606187,1|10-gRNAs__6	815.309	768.146	-0.0859558	720.947	883.379	0.293103	576.712	236.409	-1.6082	-0.499421
XLOC_034881|XLOC_034881|10-gRNAs__13	783.123	874.86	0.159794	946.937	999.366	0.077737	553.862	382.478	-1.30767	-0.499637
XLOC_067229|XLOC_067229|10-gRNAs__3	710.97	679.83	-0.0646045	699.188	903.542	0.369866	502.819	314.369	-1.15297	-0.499663
XLOC_080218|XLOC_080218	521.644	599.455	0.200549	652.927	577.341	-0.177469	368.684	248.468	-1.3935	-0.500566
ENSG00000166770|ENST00000588685,1|10-gRNAs__20	1656.96	1784.36	0.106855	1680.76	1627.21	-0.0467096	1171.12	768.032	-1.12978	-0.500617
CTRL0014	19.9325	31.988	0.679688	22.0741	31.9432	0.531139	14.0574	25.1184	0.185598	-0.500788
XLOC_002885|XLOC_002885|10-gRNAs__6	624.932	641.87	0.0385757	579.082	606.687	0.0671742	441.39	184.435	-1.65012	-0.501548
XLOC_077676|XLOC_077676|10-gRNAs__3	391.22	441.223	0.173484	469.085	447.18	-0.0689786	276.096	185.794	-1.33568	-0.50266
CTRL0030	558.458	598.487	0.0998539	503.181	616.27	0.292432	393.909	287.363	-0.807987	-0.503478
XLOC_025536|XLOC_025536|10-gRNAs__2	367.449	243.868	-0.591246	379.649	397.472	0.0661694	258.884	134.84	-1.49273	-0.505078
ENSG00000268895|FTMT27600003009,1|10-gRNAs__12	521.224	492.74	-0.0810594	569.659	465.147	-0.292353	367.201	214.159	-1.411	-0.505218
ENSG00000204934|FTMT22500011645,1|10-gRNAs__19	900.926	833.414	-0.112362	914.041	710.497	-0.363385	634.58	388.083	-1.23568	-0.505538
XLOC_013021|XLOC_013021|10-gRNAs__15	513.02	531.281	0.0504529	608.723	496.49	-0.293968	361.265	262.565	-1.2128	-0.505837
XLOC_001589|XLOC_001589|10-gRNAs__9	275.522	337.994	0.294736	319.168	185.461	-0.782873	193.893	150.126	-1.08763	-0.506682
ENSG00000267106|ENSG00000267106|10-gRNAs__10	885.78	642.257	-0.463736	658.581	682.348	0.0511397	623.304	308.764	-1.09261	-0.506945
XLOC_049271|XLOC_049271|10-gRNAs__13	929.956	987.192	0.0861594	856.815	848.443	-0.0141638	653.87	420.184	-1.02779	-0.508093
XLOC_078060|XLOC_078060_115	569.186	604.103	0.08588	481.593	413.642	-0.219382	400.141	208.554	-1.207	-0.508285
XLOC_078036|XLOC_078036|10-gRNAs__2	789.224	541.159	-0.544299	684.281	682.348	-0.00408041	554.455	213.649	-1.67888	-0.509286
XLOC_008240|XLOC_008240|10-gRNAs__8	679.626	599.261	-0.181527	691.991	785.759	0.183307	477.298	307.915	-1.16796	-0.50976
XLOC_049289|XLOC_049289|10-gRNAs__19	477.258	424.373	-0.169399	548.242	477.325	-0.199801	335.151	241.674	-1.18142	-0.509832
ENSG00000226688|ENST00000416301,1|10-gRNAs__17	327.27	324.824	-0.0108211	301.178	502.479	0.738256	229.801	136.029	-1.14612	-0.50991
ENSG00000215447|ENST00000454115,2|10-gRNAs__1	408.47	364.334	-0.164926	430.364	417.834	-0.0426159	286.779	224.18	-0.940592	-0.510141
XLOC_084352|XLOC_084352|10-gRNAs__2	1036.61	1104.95	0.0920956	986.858	1181.83	0.260085	727.763	403.709	-1.28932	-0.510273
ENSG00000226527|ENSG00000226527|10-gRNAs__4	1535.17	1730.52	0.172797	1447.75	1217.57	-0.249792	1077.34	710.284	-1.02724	-0.510874
ENSG00000231327|ENCT00000243621,1|10-gRNAs__3	3499.1	3139.69	-0.156355	3058.8	3173.37	0.0530476	2454.9	1403.26	-1.12413	-0.511302
ENSG00000230269|MICT00000296113,1|10-gRNAs__11	450.332	574.471	0.351176	471.313	480.519	0.0279034	315.861	233.182	-1.01492	-0.511561
XLOC_038738|XLOC_038738|10-gRNAs__14	1045.65	1245.55	0.252359	897.25	1029.11	0.197797	733.104	498.314	-0.848326	-0.512257
NR_125939_19	652.91	626.569	-0.0594001	619.688	611.479	-0.0192376	457.712	277.342	-1.15959	-0.512349
XLOC_065585|XLOC_065585|10-gRNAs__3	797.849	813.853	0.0286491	825.29	746.63	-0.144488	558.907	373.476	-1.14367	-0.51343
XLOC_060498|XLOC_060498|10-gRNAs__6	213.044	260.524	0.290141	299.464	217.602	-0.460511	148.786	118.195	-1.34048	-0.517622
ENSG00000152382|ENSG00000152382|10-gRNAs__4	194.532	170.078	-0.193707	252.69	197.439	-0.355802	135.729	72.1662	-1.80655	-0.518965
XLOC_077676|XLOC_077676|10-gRNAs__10	132.476	146.837	0.148381	124.703	85.8442	-0.538186	92.4018	51.1051	-1.2853	-0.519265
ENSG00000225140|FTMT24000000015,1|10-gRNAs__8	660.483	659.3	-0.00258463	760.354	625.852	-0.280808	460.68	295.006	-1.36563	-0.519662
XLOC_001611|XLOC_001611_165	463.795	488.286	0.0742226	517.059	600.299	0.215314	323.28	235.05	-1.13703	-0.520567
XLOC_039020|XLOC_039020|10-gRNAs__8	845.39	845.422	5.35883e-05	964.756	1020.13	0.0805065	587.989	469.78	-1.03802	-0.523753
CTRL0057	272.577	192.157	-0.504154	167.88	163.302	-0.039862	189.442	95.9448	-0.806507	-0.524673
XLOC_073566|XLOC_073566|10-gRNAs__7	269.211	362.591	0.429468	228.532	216.604	-0.0773019	187.068	97.3036	-1.23098	-0.524939
XLOC_078060|XLOC_078060	478.1	433.088	-0.142618	443.385	516.453	0.220031	332.183	192.079	-1.20644	-0.5252
XLOC_081013|XLOC_081013|10-gRNAs__1	675.418	725.537	0.103253	800.446	790.749	-0.0175815	469.286	279.55	-1.51736	-0.525221
XLOC_001419|XLOC_001419|10-gRNAs__5	369.763	467.562	0.338475	416.657	321.611	-0.373441	256.806	214.159	-0.959852	-0.525751
XLOC_001611|FTMT20400011264,1|5-gRNAs__6	938.37	853.556	-0.136656	850.304	913.524	0.103451	651.199	402.52	-1.07873	-0.526991
XLOC_065594|XLOC_065594|10-gRNAs__2	680.046	460.59	-0.562049	649.843	514.657	-0.336423	471.66	202.949	-1.67849	-0.527793
TCONS_00011252	602.633	599.842	-0.00669642	668.519	660.588	-0.0172134	417.946	323.201	-1.04831	-0.527857
ENSG00000230844|ENST00000609887,1|10-gRNAs__7	100.08	162.137	0.695509	83.2405	137.549	0.723907	69.2546	62.8245	-0.405395	-0.530535
CTRL0088	1028.4	843.485	-0.285943	913.698	891.564	-0.035375	711.738	433.772	-1.07461	-0.530928
ENSG00000267272|ENSG00000267272|10-gRNAs__18	1098.88	893.841	-0.297909	895.708	906.337	0.0170173	759.813	408.125	-1.13383	-0.532254
ENSG00000176912|ENSG00000176912|5-gRNAs__15	1108.13	981.382	-0.175227	980.69	949.059	-0.0472949	766.045	309.783	-1.66222	-0.532571
ENSG00000264278|ENSG00000264278|10-gRNAs__15	26.8744	20.3675	-0.39826	20.0181	29.9468	0.578718	18.5088	22.5707	0.172331	-0.53561
P2RY8_152	989.278	865.177	-0.19336	888.341	575.744	-0.625597	682.359	358.529	-1.30878	-0.53578
XLOC_061970|XLOC_061970|10-gRNAs__9	1595.96	1414.44	-0.174183	1423.25	1457.52	0.0343324	1100.2	671.049	-1.08458	-0.536624
XLOC_034881|XLOC_034881|10-gRNAs__6	1170.4	1078.8	-0.117562	1275.04	1080.42	-0.238936	806.107	613.641	-1.05496	-0.537901
XLOC_078074|XLOC_078074|10-gRNAs__2	800.373	981.575	0.294393	989.257	873.996	-0.178698	551.191	397.594	-1.31483	-0.538039
XLOC_060498|XLOC_060498|10-gRNAs__4	344.52	397.259	0.205434	342.127	441.391	0.367432	237.22	182.397	-0.907077	-0.538172
XLOC_067371|ENCT00000393102,1|10-gRNAs__16	127.848	142.77	0.159146	108.598	136.95	0.33438	87.9504	51.9543	-1.06224	-0.539155
XLOC_067012|XLOC_067012|10-gRNAs__7	665.111	527.408	-0.334619	578.397	737.847	0.351207	457.415	278.701	-1.05307	-0.539992
ENSG00000241472|MICT00000244390,1|10-gRNAs__15	1185.97	1058.85	-0.163547	1113.82	1015.14	-0.133824	815.603	345.621	-1.68796	-0.540067
ENSG00000267058|ENST00000587128,1|10-gRNAs__8	247.544	165.43	-0.581173	157.6	252.538	0.679892	170.153	90.17	-0.80486	-0.540588
ITGB3	311.493	385.832	0.308681	405.006	277.891	-0.543261	214.073	114.798	-1.81795	-0.540888
XLOC_071857|XLOC_071857|10-gRNAs__1	509.233	591.514	0.216048	509.006	811.312	0.672467	349.692	191.06	-1.41319	-0.542113
XLOC_072851|XLOC_072851_72	420.671	441.223	0.068799	379.306	357.146	-0.0868263	288.856	163.544	-1.21318	-0.542184
ENSG00000261824|FTMT27300034162,1|10-gRNAs__6	347.255	316.496	-0.133766	240.011	251.54	0.0676561	238.407	166.262	-0.52938	-0.542377
ENSG00000175879|ENSG00000175879|10-gRNAs__12	535.107	544.839	0.0259956	469.085	418.633	-0.164128	366.904	306.216	-0.615136	-0.544303
ENSG00000241472|MICT00000244390,1|10-gRNAs__9	519.33	457.685	-0.18226	541.046	456.763	-0.244256	355.33	235.22	-1.20139	-0.547364
ENSG00000245025|ENST00000502083,2|10-gRNAs__20	410.574	349.034	-0.234213	347.438	255.333	-0.444227	280.547	163.884	-1.08362	-0.549236
XLOC_017690|XLOC_017690|10-gRNAs__17	468.423	475.309	0.0210509	484.506	430.411	-0.17076	320.016	208.384	-1.21687	-0.549525
XLOC_064040|XLOC_064040|10-gRNAs__2	1301.45	1402.04	0.107399	1258.59	1422.39	0.17649	888.903	593.768	-1.08371	-0.549975
ENSG00000144810|ENSG00000144810|10-gRNAs__2	316.542	376.535	0.250316	223.221	345.168	0.628599	216.15	122.611	-0.863853	-0.550151
XLOC_033138|XLOC_033138|10-gRNAs__13	525.852	517.143	-0.0240872	485.191	668.773	0.462883	358.891	148.937	-1.70318	-0.550981
XLOC_030172|XLOC_030172|10-gRNAs__9	1294.51	1447.94	0.161586	1223.3	1333.35	0.124271	883.264	611.263	-1.0008	-0.551439
ENSG00000225140|FTMT24000000015,1|10-gRNAs__3	572.341	627.344	0.132359	659.095	794.742	0.269962	390.348	320.993	-1.03771	-0.551998
XLOC_077676|XLOC_077676|10-gRNAs__4	704.028	532.637	-0.402413	525.283	724.271	0.46336	479.969	198.023	-1.40697	-0.552595
XLOC_080282|XLOC_080282|10-gRNAs__16	601.582	537.673	-0.162004	606.324	631.642	0.0590071	409.934	335.09	-0.855347	-0.553257
ENSG00000234754|ENSG00000234754|10-gRNAs__8	1271.58	1254.27	-0.0197765	1162.99	1394.24	0.261621	866.349	528.717	-1.13712	-0.553552
ENSG00000186019|ENSG00000186019|10-gRNAs__19	288.143	325.599	0.176252	240.354	298.054	0.310298	196.267	133.481	-0.848045	-0.553731
ENSG00000245067|MICT00000265203,1|10-gRNAs__12	834.031	770.082	-0.115074	954.818	894.359	-0.0943619	567.513	334.92	-1.51113	-0.555367
CTRL0087	863.902	734.64	-0.233801	837.454	608.285	-0.461199	587.692	321.503	-1.3809	-0.555728
ENSG00000203446|MICT00000322117,1|10-gRNAs__15	646.389	541.74	-0.254758	515.517	567.16	0.13771	439.61	182.227	-1.49977	-0.556073
XLOC_065595|FTMT22300007521,1|10-gRNAs__2	459.798	483.444	0.0723323	597.244	396.274	-0.591699	312.597	186.134	-1.68144	-0.556549
ENSG00000246283|ENSG00000246283|10-gRNAs__5	1213.31	1338.52	0.141674	1288.24	1272.66	-0.0175426	824.803	527.698	-1.28745	-0.556774
XLOC_033680|MICT00000159550,1_141	518.489	464.657	-0.158114	400.723	491.898	0.295688	352.363	195.136	-1.03775	-0.557121
ENSG00000100146|ENSG00000100146|10-gRNAs__18	1800.01	1873.45	0.0576872	1862.55	2087.97	0.164813	1223.05	750.028	-1.31215	-0.55748
ENSG00000266554|ENSG00000266554|10-gRNAs__10	502.922	445.096	-0.176181	526.825	442.789	-0.250654	341.679	195.136	-1.43238	-0.557557
CTRL0026	784.596	526.633	-0.575061	646.417	675.96	0.0644645	532.792	296.705	-1.12317	-0.55829
XLOC_061970|XLOC_061970|10-gRNAs__8	598.006	549.681	-0.121544	474.568	398.27	-0.252809	405.779	188.342	-1.3328	-0.559349
XLOC_000103|XLOC_000103_39	635.239	673.439	0.0842332	638.192	567.559	-0.169192	431.004	281.928	-1.17838	-0.559493
XLOC_033680|MICT00000159550,1_217	457.484	472.792	0.0474727	487.247	691.332	0.504638	310.223	181.718	-1.42245	-0.560267
XLOC_008240|XLOC_008240|10-gRNAs__3	1249.07	1277.32	0.0322547	1344.6	1074.43	-0.323585	847.06	554.024	-1.27901	-0.560268
XLOC_056761|XLOC_056761|10-gRNAs__17	124.272	131.537	0.0819037	156.743	131.959	-0.248133	84.0925	75.0536	-1.06141	-0.562895
XLOC_010689|XLOC_010689|10-gRNAs__11	1463.43	1528.13	0.0624029	1590.64	1435.37	-0.14818	989.801	633.173	-1.3288	-0.564098
ENSG00000248690|ENCT00000429842,1|10-gRNAs__12	1034.29	847.552	-0.287243	1015.13	902.943	-0.168937	698.977	362.606	-1.48493	-0.565264
ENSG00000101346|ENSG00000101346|10-gRNAs__20	79.2544	26.7587	-1.56292	48.2883	63.8845	0.403065	53.5263	46.1795	-0.0642852	-0.565369
XLOC_085141|XLOC_085141|10-gRNAs__4	1977.98	1996.62	0.0135375	1890.13	1870.17	-0.0153198	1336.12	736.101	-1.36039	-0.565942
ENSG00000245067|MICT00000265203,1|10-gRNAs__7	360.297	331.603	-0.119697	358.746	275.496	-0.380811	243.155	167.621	-1.09731	-0.567116
ENSG00000236423|ENST00000413332,1|10-gRNAs__19	219.355	187.121	-0.22918	152.631	162.703	0.0921351	147.896	55.1814	-1.46613	-0.56837
XLOC_008569|XLOC_008569|5-gRNAs__15	389.748	490.029	0.33025	512.947	748.227	0.544579	262.741	202.439	-1.34089	-0.568718
XLOC_084352|XLOC_084352|10-gRNAs__8	635.45	721.857	0.183908	644.532	639.827	-0.010569	428.333	274.625	-1.23049	-0.568936
XLOC_005998|XLOC_005998|10-gRNAs__16	634.608	672.664	0.0840066	624.143	718.682	0.203446	427.443	300.611	-1.05373	-0.570026
ENSG00000232677|ENST00000591372,1|10-gRNAs__12	255.748	176.082	-0.538218	200.433	200.434	3.51467e-06	172.23	78.2807	-1.35527	-0.570111
XLOC_050656|XLOC_050656|10-gRNAs__9	469.054	467.756	-0.00399664	640.591	625.054	-0.0354181	315.861	180.189	-1.82932	-0.570314
ENSG00000230269|MICT00000296113,1|10-gRNAs__8	1134.01	1060.01	-0.0973371	1125.81	1339.74	0.25097	763.671	502.39	-1.16392	-0.570345
XLOC_010459|XLOC_010459|10-gRNAs__16	1964.51	1767.7	-0.152289	1795.04	1953.21	0.121826	1322.47	761.748	-1.23652	-0.570903
XLOC_039095|XLOC_039095|10-gRNAs__2	1022.09	850.264	-0.265517	881.145	737.248	-0.257197	687.7	414.07	-1.08932	-0.571607
ENSG00000173011|ENSG00000173011|10-gRNAs__19	444.442	438.899	-0.0181025	415.8	426.019	0.0350191	298.946	163.884	-1.34268	-0.571951
XLOC_001419|XLOC_001419|10-gRNAs__4	834.241	837.094	0.00492404	767.55	760.006	-0.0142482	560.984	284.815	-1.42991	-0.57242
ENSG00000272168|FTMT22300055054,1|10-gRNAs__13	256.168	227.212	-0.172981	361.487	353.952	-0.0303847	172.23	156.411	-1.20808	-0.572482
XLOC_064040|XLOC_064040|10-gRNAs__3	1218.99	1177.77	-0.0496297	1153.39	1118.15	-0.0447714	819.461	520.734	-1.14712	-0.572884
ENSG00000169032|ENSG00000169032|10-gRNAs__3	178.124	137.541	-0.372787	162.054	173.284	0.0965998	119.704	60.7864	-1.41318	-0.573023
CTRL0089	553.409	437.93	-0.337576	585.25	485.31	-0.270095	371.949	197.344	-1.56786	-0.573115
XLOC_035881|XLOC_035881|10-gRNAs__10	278.887	281.828	0.015129	291.412	245.95	-0.244602	187.365	137.048	-1.08782	-0.573581
CTRL0060	382.385	670.921	0.810954	486.562	450.774	-0.110195	256.806	176.792	-1.46005	-0.574162
XLOC_033680|XLOC_033680_187	764.191	688.545	-0.150361	813.125	665.38	-0.28926	513.206	296.195	-1.45662	-0.574303
XLOC_066509|XLOC_066509|5-gRNAs__16	452.856	496.226	0.131917	418.713	434.604	0.0537251	303.991	253.054	-0.726292	-0.574869
ENSG00000226527|ENSG00000226527|10-gRNAs__20	582.859	685.447	0.233859	610.436	611.279	0.00199	391.238	320.314	-0.930142	-0.57498
XLOC_038738|XLOC_038738|10-gRNAs__20	615.676	677.312	0.137629	657.211	647.213	-0.0221117	413.198	264.434	-1.31312	-0.575222
XLOC_035881|XLOC_035881|10-gRNAs__3	1499.19	1650.14	0.138393	1364.82	1186.42	-0.202078	1005.83	710.454	-0.941802	-0.575759
CTRL0082	229.242	402.1	0.810413	378.278	315.422	-0.262086	153.534	160.657	-1.23495	-0.578002
XLOC_022462|XLOC_022462|10-gRNAs__9	2286.37	2335.56	0.0307081	2214.64	1870.77	-0.243431	1530.79	1038.26	-1.09283	-0.578746
XLOC_010689|XLOC_010689|10-gRNAs__3	697.927	810.56	0.215815	765.665	884.976	0.2089	466.912	294.497	-1.37816	-0.579825
ENSG00000173011|ENSG00000173011|10-gRNAs__4	595.692	666.854	0.162779	790.851	659.99	-0.260927	398.36	309.104	-1.35503	-0.580372
XLOC_002885|XLOC_002885|10-gRNAs__19	562.034	453.812	-0.308502	483.478	472.135	-0.0342435	375.807	258.999	-0.900246	-0.580539
ENSG00000183250|ENSG00000183250|10-gRNAs__20	159.612	212.493	0.412616	261.428	170.289	-0.618134	106.646	84.3952	-1.63003	-0.581292
XLOC_071857|XLOC_071857_57	624.511	678.281	0.119137	593.132	711.096	0.261651	417.353	271.397	-1.12766	-0.581345
ENSG00000246283|ENSG00000246283|10-gRNAs__3	951.623	978.864	0.0407138	1016.33	850.04	-0.257734	635.767	345.451	-1.55654	-0.581816
XLOC_002694|XLOC_002694|10-gRNAs__20	630.612	775.893	0.299063	731.227	714.489	-0.033402	421.211	277.852	-1.39568	-0.582096
XLOC_021789|XLOC_021789|10-gRNAs__11	598.637	675.569	0.174395	515.517	685.343	0.410737	399.547	284.306	-0.858349	-0.583194
NR_026873	449.701	355.618	-0.33855	496.328	375.312	-0.403107	300.133	167.79	-1.56406	-0.583203
XLOC_045771|XLOC_045771|10-gRNAs__8	245.23	269.24	0.134705	244.123	188.056	-0.376269	163.624	120.912	-1.01305	-0.583456
ENSG00000245910|ENST00000520348,1|10-gRNAs__6	717.491	801.07	0.158948	755.385	738.645	-0.0323268	478.782	324.56	-1.21847	-0.583491
ENSG00000203446|MICT00000322117,1|10-gRNAs__5	577.6	651.941	0.174641	564.347	461.354	-0.290651	384.413	290.42	-0.9582	-0.587291
XLOC_002885|XLOC_002885|10-gRNAs__18	422.564	293.255	-0.526863	321.738	303.245	-0.0853755	281.14	130.084	-1.30578	-0.587707
XLOC_025150|XLOC_025150|10-gRNAs__17	498.505	538.447	0.111177	553.725	450.375	-0.297984	331.589	271.228	-1.02939	-0.588063
ENSG00000186019|ENSG00000186019|10-gRNAs__3	856.329	619.791	-0.46632	948.308	913.923	-0.0532766	569.59	325.919	-1.54055	-0.588156
XLOC_038992|XLOC_038992|10-gRNAs__15	622.197	556.459	-0.161068	558.179	375.712	-0.570977	413.792	235.56	-1.24428	-0.58835
ENSG00000203446|MICT00000322117,1|10-gRNAs__18	1124.75	1212.82	0.108755	1065.33	1208.98	0.182477	747.646	533.133	-0.998597	-0.589114
XLOC_022271|XLOC_022271|10-gRNAs__10	444.862	370.919	-0.262191	291.583	352.355	0.273036	295.682	166.262	-0.810078	-0.589151
XLOC_017690|XLOC_017690|10-gRNAs__4	534.056	538.447	0.0118131	562.291	530.028	-0.0852329	354.737	215.348	-1.38424	-0.590105
XLOC_019681|XLOC_019681|10-gRNAs__20	369.763	323.081	-0.19465	384.104	311.23	-0.303426	245.529	173.395	-1.14697	-0.590509
XLOC_084352|XLOC_084352|10-gRNAs__12	563.086	559.752	-0.00856574	456.407	464.748	0.0261235	373.729	127.537	-1.8386	-0.591231
ENSG00000226688|ENST00000416301,1|10-gRNAs__2	336.947	255.489	-0.399127	229.217	201.232	-0.187768	223.272	169.998	-0.430976	-0.593499
TCONS_00009861	1822.1	1932.91	0.0851659	2316.93	1917.28	-0.273138	1205.25	790.452	-1.55134	-0.59623
ENSG00000226527|ENSG00000226527|10-gRNAs__2	502.712	525.084	0.062804	497.527	407.254	-0.288782	332.48	213.989	-1.21685	-0.596318
XLOC_050656|XLOC_050656|10-gRNAs__17	779.547	808.043	0.0517882	695.589	594.909	-0.225532	514.987	264.943	-1.39222	-0.598007
XLOC_067207|XLOC_067207_135	299.713	314.366	0.0688393	304.433	287.474	-0.082667	197.751	125.668	-1.27583	-0.599648
ENSG00000267858|MICT00000182627,1|10-gRNAs__15	243.967	254.714	0.0621647	312.486	210.815	-0.567593	160.953	112.08	-1.47843	-0.599743
XLOC_030915|XLOC_030915|10-gRNAs__4	693.93	672.858	-0.0444829	551.326	638.828	0.212487	457.712	263.245	-1.06621	-0.600243
XLOC_078074|XLOC_078074|10-gRNAs__5	768.188	553.554	-0.472662	635.794	711.096	0.161461	506.677	237.598	-1.41966	-0.600295
XLOC_022271|XLOC_022271|10-gRNAs__13	324.746	380.409	0.228173	380.677	274.098	-0.473726	214.073	104.437	-1.86493	-0.60098
ENSG00000268895|FTMT27600003009,1|10-gRNAs__4	341.996	253.358	-0.432652	340.756	233.772	-0.543441	225.35	135.689	-1.32779	-0.601594
ENSG00000101346|ENSG00000101346|10-gRNAs__7	210.52	264.591	0.329669	208.143	262.719	0.335801	138.696	69.9581	-1.57164	-0.601674
ENSG00000215447|ENST00000454115,2|10-gRNAs__6	428.665	416.239	-0.0424284	305.118	329.397	0.110422	282.328	145.71	-1.06575	-0.602305
CTRL0053	1048.39	970.148	-0.111886	1219.36	890.167	-0.453931	690.074	466.552	-1.38582	-0.603279
ENSG00000196712|ENSG00000196712|10-gRNAs__12	288.354	267.884	-0.106194	329.448	231.976	-0.505893	189.739	124.309	-1.40539	-0.603565
XLOC_035881|XLOC_035881|10-gRNAs__19	679.836	594.419	-0.193675	662.522	549.592	-0.269562	447.326	313.01	-1.08152	-0.603752
XLOC_030172|XLOC_030172|10-gRNAs__7	666.794	666.273	-0.0011274	758.469	621.66	-0.286923	438.719	338.657	-1.16303	-0.603829
CTRL0038	206.523	210.362	0.0265613	133.784	219	0.710602	135.729	91.6986	-0.54444	-0.605214
ENSG00000246283|ENSG00000246283|10-gRNAs__9	511.547	545.42	0.0924825	513.804	505.673	-0.0230081	336.041	207.365	-1.30863	-0.606083
XLOC_081013|XLOC_081013|10-gRNAs__3	513.23	569.435	0.149899	560.921	646.614	0.205074	336.634	270.718	-1.05073	-0.608275
XLOC_027330|XLOC_027330|10-gRNAs__9	791.748	777.248	-0.0266628	630.996	790.749	0.325543	518.844	319.295	-0.982521	-0.609644
ENSG00000184634|ENSG00000184634|10-gRNAs__3	322.432	311.848	-0.0481376	493.415	300.25	-0.716447	211.105	204.138	-1.27284	-0.610797
XLOC_065566|XLOC_065566|10-gRNAs__6	247.333	210.75	-0.230823	271.537	198.038	-0.455174	161.843	74.2043	-1.87016	-0.611549
XLOC_001419|XLOC_001419|10-gRNAs__8	866.847	945.552	0.125365	1034.15	688.737	-0.586346	566.919	453.304	-1.18971	-0.612546
XLOC_017690|XLOC_017690|10-gRNAs__6	33.8164	45.3515	0.422347	62.8517	37.5329	-0.742251	22.0699	29.1947	-1.10361	-0.61338
XLOC_064040|XLOC_064040|10-gRNAs__9	743.786	732.703	-0.0216557	948.308	618.067	-0.617512	485.904	321.163	-1.56175	-0.614113
XLOC_035518|XLOC_035518|10-gRNAs__12	1004.63	941.872	-0.0930577	825.804	810.713	-0.0266047	655.947	432.923	-0.931531	-0.614942
XLOC_033681|XLOC_033681_88	1466.17	1445.43	-0.0205529	1413.48	1489.07	0.0751513	956.861	557.93	-1.34094	-0.615616
XLOC_060942|XLOC_060942|10-gRNAs__6	1313.87	1350.72	0.0399076	1285.32	1416.6	0.140292	857.446	503.07	-1.35313	-0.61564
XLOC_034059|XLOC_034059|10-gRNAs__4	510.916	500.293	-0.0303052	494.786	484.712	-0.0296711	333.37	222.821	-1.15056	-0.615811
ENSG00000245910|ENST00000520348,1|10-gRNAs__3	161.716	156.133	-0.0506514	155.715	103.612	-0.587257	105.459	79.1299	-0.975716	-0.616303
XLOC_013021|XLOC_013021|10-gRNAs__4	899.243	830.509	-0.114702	779.372	986.789	0.340391	586.209	397.594	-0.970837	-0.617211
XLOC_065459|XLOC_065459_110	1187.86	1164.02	-0.0292489	1261.68	1068.44	-0.239818	774.057	510.713	-1.30459	-0.617786
XLOC_005998|XLOC_005998|10-gRNAs__6	359.666	520.048	0.531864	468.057	522.841	0.159656	234.253	181.548	-1.36585	-0.618379
CTRL0056	974.342	939.548	-0.0524562	1021.64	931.89	-0.13264	634.58	463.495	-1.14009	-0.618546
XLOC_000103|XLOC_000103|10-gRNAs__1	319.277	382.733	0.261456	210.885	251.939	0.25651	207.841	116.327	-0.857717	-0.619085
ENSG00000253490|ENST00000522158,1|10-gRNAs__1	387.223	397.259	0.0369025	284.044	376.311	0.405683	252.058	206.006	-0.463237	-0.61921
ENSG00000175879|ENSG00000175879|10-gRNAs__6	325.377	346.322	0.0899743	192.209	259.326	0.431893	211.699	135.349	-0.505672	-0.619862
XLOC_001589|XLOC_001589|10-gRNAs__5	1084.36	1022.63	-0.0845468	1135.92	984.793	-0.205948	705.506	534.661	-1.08702	-0.620044
XLOC_010459|XLOC_010459|10-gRNAs__19	424.457	508.428	0.260367	474.568	412.245	-0.203069	276.096	154.712	-1.6164	-0.620269
ENSG00000248360|ENST00000505089,2|10-gRNAs__6	361.98	315.528	-0.198085	320.71	304.842	-0.0731843	235.44	165.582	-0.953299	-0.620339
ENSG00000101346|ENSG00000101346|10-gRNAs__9	258.903	218.69	-0.243419	151.432	144.137	-0.0711762	168.372	86.2635	-0.811124	-0.62046
XLOC_067229|XLOC_067229|10-gRNAs__2	546.467	535.93	-0.0280856	421.455	522.043	0.308726	355.33	288.212	-0.548086	-0.620832
XLOC_065386|XLOC_065386_26	294.244	259.362	-0.181978	326.707	427.217	0.38687	191.223	153.353	-1.09064	-0.621495
XLOC_019681|XLOC_019681|10-gRNAs__1	710.128	674.794	-0.0736206	611.807	744.834	0.2838	461.273	367.871	-0.733721	-0.622348
XLOC_071857|XLOC_071857|10-gRNAs__3	275.311	340.705	0.307361	370.74	304.642	-0.283205	178.759	113.779	-1.7033	-0.622768
ENSG00000268895|FTMT27600003009,1|10-gRNAs__14	196.846	225.469	0.195766	229.217	162.703	-0.494218	127.716	94.0765	-1.28391	-0.623734
XLOC_065386|XLOC_065386_105	995.168	1042.97	0.0676795	924.492	1061.85	0.199829	645.56	515.638	-0.842178	-0.624309
XLOC_077170|XLOC_077170_168	2098.72	2036.72	-0.0432657	2187.06	1979.97	-0.143508	1360.45	867.733	-1.33357	-0.625388
ENSG00000152382|ENSG00000152382|10-gRNAs__10	565.61	667.047	0.237943	650.871	688.537	0.0811502	366.607	250.676	-1.37619	-0.625434
CTRL0024	290.036	291.125	0.00540124	224.42	210.016	-0.0956574	187.958	171.357	-0.388995	-0.625553
TCONS_00010506_179	556.985	472.985	-0.235797	590.733	558.775	-0.0802232	360.969	258.829	-1.19019	-0.625624
XLOC_065594|XLOC_065594|10-gRNAs__17	1127.06	972.472	-0.21282	1044.77	946.463	-0.142551	730.434	440.736	-1.24501	-0.625675
ENSG00000233098|ENCT00000173094,1_65	680.257	665.885	-0.030801	649.501	641.623	-0.0176015	440.797	268.68	-1.27313	-0.625851
XLOC_065459|XLOC_065459|10-gRNAs__3	379.44	516.756	0.44551	372.453	401.065	0.106751	245.826	150.466	-1.30705	-0.626027
XLOC_022462|XLOC_022462|10-gRNAs__5	448.228	373.243	-0.264054	445.955	414.441	-0.105709	290.34	177.302	-1.3302	-0.626315
XLOC_012225|XLOC_012225|10-gRNAs__17	540.787	479.57	-0.173285	490.16	322.809	-0.602419	350.285	200.741	-1.28749	-0.626385
ENSG00000251161|ENSG00000251161|10-gRNAs__1	621.566	437.737	-0.505747	531.794	450.574	-0.239053	402.218	221.462	-1.26343	-0.627803
XLOC_021617|XLOC_021617|10-gRNAs__18	447.808	484.025	0.112178	584.393	568.957	-0.0386143	289.746	228.086	-1.35697	-0.627912
XLOC_038992|XLOC_038992|10-gRNAs__7	645.126	713.142	0.144586	695.075	605.29	-0.199512	417.353	235.56	-1.56067	-0.628192
XLOC_065566|XLOC_065566|10-gRNAs__17	554.461	590.352	0.0904749	589.876	407.054	-0.535082	358.595	209.743	-1.49135	-0.62859
XLOC_008240|XLOC_008240|10-gRNAs__2	826.248	916.307	0.149239	803.359	729.662	-0.138799	534.276	355.132	-1.17746	-0.628894
ENSG00000239508|ENSG00000239508|10-gRNAs__5	601.161	568.08	-0.0816441	646.074	559.774	-0.206821	388.567	232.842	-1.47195	-0.629456
ENSG00000242516|ENST00000463183,1_102	145.308	90.6714	-0.679796	107.57	142.141	0.401719	93.8856	60.9562	-0.818406	-0.629594
XLOC_012225|XLOC_012225|10-gRNAs__9	324.536	322.5	-0.00907517	297.408	289.071	-0.0410084	209.622	119.554	-1.31407	-0.630347
CTRL0027	1002.32	935.481	-0.0995533	1207.19	1071.03	-0.172637	647.341	480.65	-1.32842	-0.630666
XLOC_065572|XLOC_065572_206	449.49	445.484	-0.0129153	419.741	348.162	-0.269669	290.043	170.338	-1.3006	-0.631846
XLOC_065572|XLOC_065572_43	434.344	446.065	0.0384044	397.468	550.391	0.469518	280.25	184.945	-1.10332	-0.631941
XLOC_060954|XLOC_060954|10-gRNAs__18	628.087	573.89	-0.130169	524.426	390.085	-0.426856	405.186	240.485	-1.12447	-0.632255
ENSG00000232677|ENST00000591372,1|10-gRNAs__6	745.469	871.955	0.226078	833	595.907	-0.483159	480.859	364.644	-1.19161	-0.632427
XLOC_001419|XLOC_001419|10-gRNAs__3	1722.6	1558.53	-0.144389	1422.05	1511.03	0.0875536	1111.18	695.847	-1.03102	-0.632453
ENSG00000230269|MICT00000296113,1_117	194.953	246.58	0.338771	227.847	207.421	-0.13544	125.639	93.567	-1.28308	-0.633438
XLOC_065595|FTMT22300007521,1|10-gRNAs__4	1345.84	1284.29	-0.0675322	1271.1	1182.03	-0.104803	867.536	581.879	-1.12715	-0.633452
XLOC_065566|XLOC_065566|10-gRNAs__3	896.298	884.932	-0.0184105	789.652	774.18	-0.0285447	577.603	389.272	-1.02025	-0.633812
XLOC_027330|XLOC_027330|10-gRNAs__12	829.824	773.956	-0.100541	833.342	595.109	-0.485687	534.276	348.848	-1.25607	-0.635124
XLOC_049693|XLOC_049693_154	311.493	257.038	-0.277122	361.487	242.556	-0.57543	200.422	161.166	-1.1649	-0.635904
TCONS_00026344	302.869	382.539	0.336817	374.509	355.948	-0.0733133	194.784	102.399	-1.86977	-0.636555
XLOC_038738|XLOC_038738|10-gRNAs__15	886.201	924.247	0.0606393	841.566	799.733	-0.0735498	569.887	484.556	-0.796286	-0.636867
CTRL0080	571.29	699.585	0.29223	666.12	554.384	-0.264854	367.201	283.627	-1.2315	-0.637514
ENSG00000169032|ENSG00000169032|10-gRNAs__18	748.835	649.036	-0.20632	605.639	618.466	0.030231	481.156	245.581	-1.30191	-0.638035
XLOC_072851|XLOC_072851|10-gRNAs__2	624.09	439.48	-0.505862	486.39	324.206	-0.585054	400.734	173.226	-1.48893	-0.63898
ENSG00000176912|ENSG00000176912|5-gRNAs__13	554.25	494.677	-0.16402	516.202	568.957	0.140356	355.033	214.838	-1.26429	-0.642437
ENSG00000241472|MICT00000244390,1|10-gRNAs__18	125.324	209.588	0.741434	124.532	191.051	0.617037	80.2346	92.7177	-0.425203	-0.642714
XLOC_010459|XLOC_010459|10-gRNAs__13	485.041	458.072	-0.082515	478.338	536.017	0.164218	310.52	220.443	-1.11727	-0.643257
XLOC_084382|XLOC_084382|10-gRNAs__20	1364.77	1298.23	-0.0721054	1444.49	1448.74	0.00423702	873.768	618.057	-1.22462	-0.643279
XLOC_060954|XLOC_060954|10-gRNAs__19	570.448	636.64	0.158357	560.235	586.724	0.0666377	365.123	221.632	-1.33747	-0.64357
ENSG00000261824|FTMT27300034162,1|10-gRNAs__3	1175.45	1102.82	-0.0920103	1019.41	1061.45	0.0582973	751.8	533.982	-0.932745	-0.64472
ENSG00000203721|ENCT00000036257,1|10-gRNAs__10	371.446	380.796	0.0358556	281.646	308.036	0.129174	237.517	180.869	-0.638654	-0.644905
XLOC_073566|XLOC_073566|10-gRNAs__5	584.753	554.91	-0.0755603	549.441	466.545	-0.235903	373.729	245.92	-1.15945	-0.645694
XLOC_078036|XLOC_078036|10-gRNAs__6	558.458	682.735	0.289831	616.776	607.087	-0.0228395	356.814	278.531	-1.14662	-0.646129
TCONS_00026521	356.931	258.2	-0.467003	297.922	324.206	0.121936	228.021	175.094	-0.766469	-0.646254
XLOC_025536|XLOC_025536|10-gRNAs__20	323.063	505.329	0.645245	532.651	426.419	-0.320851	206.357	159.298	-1.74083	-0.64642
ENSG00000184634|ENSG00000184634|10-gRNAs__15	476.417	493.709	0.0514252	447.84	372.717	-0.264837	304.288	209.913	-1.09283	-0.646617
XLOC_002694|XLOC_002694|10-gRNAs__15	1039.34	979.832	-0.0850578	1082.46	1019.13	-0.0869708	663.366	414.919	-1.3832	-0.647717
ENSG00000169059|ENSG00000169059|10-gRNAs__4	534.056	610.688	0.193412	532.479	498.287	-0.0957308	340.789	257.47	-1.04803	-0.647958
ENSG00000248360|ENST00000505089,2|10-gRNAs__4	518.699	574.084	0.146336	467.543	523.041	0.161791	330.699	188.342	-1.31129	-0.649221
XLOC_021789|XLOC_021789|10-gRNAs__12	528.166	483.25	-0.128195	584.736	494.494	-0.241789	336.634	254.413	-1.20029	-0.649652
XLOC_034059|XLOC_034059|10-gRNAs__10	462.112	432.895	-0.0942057	415.8	335.186	-0.310845	294.495	159.808	-1.379	-0.649824
XLOC_001611|XLOC_001611_101	246.071	266.141	0.113071	333.903	199.236	-0.744658	156.798	103.758	-1.68525	-0.649829
XLOC_010689|XLOC_010689|10-gRNAs__5	565.61	669.372	0.24296	604.097	689.935	0.19165	360.078	340.016	-0.828992	-0.651351
ENSG00000266554|ENSG00000266554|10-gRNAs__7	441.707	634.123	0.521573	482.964	547.396	0.180636	281.14	185.794	-1.37773	-0.651612
XLOC_001476|XLOC_001476|10-gRNAs__1	941.736	917.469	-0.0376594	734.996	789.152	0.102553	599.266	318.106	-1.20797	-0.652038
ENSG00000236449|FTMT20700088765,1|10-gRNAs__13	727.588	634.123	-0.198331	711.352	581.334	-0.291151	462.757	295.516	-1.26704	-0.652754
XLOC_008569|MICT00000043665,1|5-gRNAs__1	411.625	400.551	-0.0393363	304.262	390.884	0.361322	261.554	154.203	-0.980025	-0.65402
XLOC_050656|XLOC_050656|10-gRNAs__6	656.907	773.762	0.236169	691.135	694.127	0.00623136	417.353	314.709	-1.1347	-0.654295
XLOC_030915|XLOC_030915|10-gRNAs__5	382.806	463.302	0.275273	411.346	272.701	-0.592854	243.155	171.697	-1.26	-0.654518
XLOC_065780|XLOC_065780|10-gRNAs__7	1214.36	1201.4	-0.0154882	1416.56	1118.95	-0.340228	769.309	621.453	-1.18855	-0.658497
ENSG00000242516|ENST00000463183,1_112	485.041	500.874	0.0463317	457.092	543.204	0.24896	307.255	246.6	-0.890044	-0.658498
ENSG00000185168|ENCT00000188288,1|10-gRNAs__4	1632.77	1906.57	0.223639	1548.32	1440.36	-0.104272	1034.31	663.915	-1.22151	-0.658598
ENSG00000267272|ENSG00000267272|10-gRNAs__11	903.45	646.712	-0.482259	705.013	804.724	0.190819	572.261	337.298	-1.0634	-0.658679
XLOC_029294|XLOC_029294_34	1141.37	1287.77	0.174101	1177.72	1103.77	-0.0935484	722.718	502.051	-1.22993	-0.659188
XLOC_065594|XLOC_065594|10-gRNAs__11	493.246	512.495	0.0552208	453.323	490.102	0.112519	312.3	191.909	-1.23968	-0.659203
XLOC_065386|XLOC_065386	905.343	968.212	0.0968469	955.332	987.388	0.0476098	573.151	426.129	-1.16453	-0.659457
ENSG00000245067|MICT00000265203,1|10-gRNAs__8	173.707	139.284	-0.318421	115.623	112.795	-0.0356945	109.911	92.0383	-0.328798	-0.659842
TCONS_00026380_97	532.583	547.744	0.040487	548.927	527.633	-0.0570705	336.931	187.493	-1.54927	-0.660396
XLOC_045489|XLOC_045489|5-gRNAs__2	1146.63	1300.94	0.182148	1313.94	1295.22	-0.0206923	725.092	632.494	-1.05465	-0.661088
XLOC_077676|XLOC_077676|10-gRNAs__11	423.406	459.622	0.11838	372.796	376.71	0.0150653	267.193	215.178	-0.792571	-0.66396
XLOC_065567|XLOC_065567|10-gRNAs__9	1076.58	1153.75	0.099872	1086.92	1119.75	0.0429245	679.391	380.949	-1.51233	-0.66406
XLOC_034881|XLOC_034881|10-gRNAs__9	1577.45	1401.27	-0.170848	1830.34	1800.1	-0.0240345	995.143	747.65	-1.29156	-0.664564
ENSG00000246283|ENSG00000246283|10-gRNAs__6	784.175	937.03	0.256889	837.454	690.933	-0.277429	494.51	464.344	-0.850677	-0.665068
ENSG00000228741|ENSG00000228741|10-gRNAs__11	653.962	752.845	0.203119	814.153	740.442	-0.136896	412.308	313.18	-1.37802	-0.665354
ENSG00000203446|MICT00000322117,1|10-gRNAs__2	795.745	898.295	0.174862	1021.81	837.663	-0.286654	501.632	335.09	-1.60822	-0.66557
XLOC_065780|XLOC_065780|10-gRNAs__19	2031.2	1781.84	-0.188953	1551.58	1748.39	0.172283	1280.03	716.059	-1.11548	-0.66611
XLOC_078060|XLOC_078060_171	378.388	340.899	-0.15048	354.291	328.598	-0.10858	238.407	125.838	-1.49263	-0.666216
ENSG00000245067|MICT00000265203,1|10-gRNAs__9	361.77	423.986	0.228885	456.578	454.168	-0.00763499	227.724	173.056	-1.39911	-0.667552
ENSG00000234377|ENST00000606187,1|10-gRNAs__11	1441.13	1281.96	-0.168835	1275.9	1362.7	0.0949455	907.005	588.673	-1.11584	-0.667963
XLOC_061970|XLOC_061970|10-gRNAs__6	647.861	649.036	0.00261274	613.349	703.709	0.198241	407.263	271.737	-1.1742	-0.669592
XLOC_072851|XLOC_072851_69	550.043	520.629	-0.0792733	474.225	469.34	-0.0149374	345.537	197.514	-1.26319	-0.670549
CTRL0071	432.241	319.401	-0.436347	356.005	229.979	-0.63017	271.347	180.019	-0.983348	-0.671496
ENSG00000241472|MICT00000244390,1|10-gRNAs__11	1242.97	1099.72	-0.176648	1145.17	1051.07	-0.123691	780.289	549.268	-1.05984	-0.671646
XLOC_008157|XLOC_008157|10-gRNAs__5	727.378	708.494	-0.0379442	638.878	530.028	-0.269424	456.228	255.092	-1.32418	-0.672831
ENSG00000253490|ENST00000522158,1	1262.12	1336	0.0820688	1411.25	1287.24	-0.132689	791.269	546.041	-1.36973	-0.673536
ENSG00000203446|MICT00000322117,1|10-gRNAs__16	1228.67	1301.91	0.0835306	1142.09	1022.52	-0.159523	769.903	548.249	-1.05863	-0.674278
ENSG00000230798|ENCT00000026840,1|10-gRNAs__2	219.565	150.904	-0.540719	191.524	180.67	-0.0841217	137.509	57.2196	-1.74118	-0.674732
ENSG00000144810|ENSG00000144810|10-gRNAs__16	657.538	644.194	-0.0295744	662.693	552.587	-0.262097	411.714	321.503	-1.04328	-0.675299
XLOC_036653|XLOC_036653|10-gRNAs__12	287.933	391.642	0.44367	410.832	228.582	-0.845556	180.242	183.756	-1.16032	-0.675495
ENSG00000236449|FTMT20700088765,1|10-gRNAs__3	1275.37	1153.75	-0.14457	1148.94	1193.01	0.0542984	798.095	491.01	-1.22631	-0.676215
ENSG00000248690|ENCT00000429842,1|10-gRNAs__10	482.517	343.223	-0.491312	408.433	510.065	0.320511	301.914	167.111	-1.28878	-0.676266
XLOC_001611|FTMT20400011264,1|5-gRNAs__20	462.322	358.136	-0.3683	405.52	398.67	-0.024575	288.856	215.518	-0.911655	-0.678361
XLOC_065594|XLOC_065594|10-gRNAs__9	1294.93	1066.02	-0.280622	1152.37	1274.06	0.144823	808.778	516.318	-1.15811	-0.678995
XLOC_001013|XLOC_001013_122	230.715	201.841	-0.192803	141.152	136.551	-0.04777	144.038	60.9562	-1.21006	-0.679285
ENSG00000230798|ENCT00000026840,1|10-gRNAs__12	197.477	114.106	-0.79078	100.888	141.941	0.492126	123.265	77.7711	-0.375022	-0.679489
XLOC_001013|XLOC_001013_47	413.939	480.345	0.214603	419.227	404.459	-0.0517264	258.29	203.458	-1.04263	-0.680217
XLOC_056386|FTMT21600002208,1|10-gRNAs__7	683.623	694.937	0.0236779	721.118	620.861	-0.215932	426.552	294.497	-1.29169	-0.68035
ENSG00000186575|ENSG00000186575|10-gRNAs__1	420.25	415.851	-0.0151771	436.189	384.695	-0.181194	262.148	173.226	-1.3318	-0.68066
XLOC_067207|XLOC_067207|10-gRNAs__5	540.787	361.041	-0.582764	497.698	363.933	-0.451491	337.228	177.981	-1.48303	-0.681176
XLOC_008157|XLOC_008157|10-gRNAs__19	519.961	414.689	-0.326304	416.486	379.105	-0.135634	324.171	168.3	-1.30672	-0.681484
ENSG00000173011|ENSG00000173011|10-gRNAs__17	691.827	644.581	-0.102033	635.622	640.226	0.0104092	431.301	244.731	-1.37661	-0.681591
ENSG00000169059|ENSG00000169059_158	235.553	265.753	0.173967	329.791	268.708	-0.29541	146.709	71.3169	-2.20765	-0.682726
ENSG00000248360|ENST00000505089,2|10-gRNAs__10	662.166	519.274	-0.350637	627.741	551.389	-0.187067	412.308	301.121	-1.05958	-0.683338
XLOC_066509|MICT00000297935,1|5-gRNAs__9	674.577	760.786	0.173483	629.626	471.735	-0.41644	420.024	290.081	-1.11777	-0.683383
XLOC_065593|XLOC_065593|10-gRNAs__12	531.952	490.416	-0.117267	549.955	531.226	-0.0499791	330.996	292.798	-0.909177	-0.684318
ENSG00000036257|ENSG00000036257|10-gRNAs__1	345.993	322.887	-0.0996802	358.061	351.556	-0.0264422	215.26	197.344	-0.859165	-0.684408
XLOC_027645|XLOC_027645|10-gRNAs__8	352.724	340.318	-0.0516415	348.637	359.342	0.043617	219.415	159.977	-1.12337	-0.684632
XLOC_039095|XLOC_039095|10-gRNAs__6	1125.59	1034.84	-0.121271	811.069	1009.55	0.315778	699.867	456.701	-0.828436	-0.685452
TCONS_00016127	741.051	786.545	0.0859443	615.748	762.202	0.307789	460.383	345.281	-0.834384	-0.68662
XLOC_072199|XLOC_072199|10-gRNAs__5	617.359	511.527	-0.271251	572.571	423.025	-0.436624	383.522	215.518	-1.40923	-0.686656
XLOC_085141|XLOC_085141|10-gRNAs__6	327.06	349.615	0.096181	326.193	512.66	0.652118	203.093	121.932	-1.41891	-0.687147
XLOC_072199|XLOC_072199|10-gRNAs__2	265.635	249.678	-0.0893374	253.89	201.033	-0.336622	164.811	128.556	-0.981255	-0.688299
ENSG00000242516|ENST00000463183,1_143	762.718	850.457	0.157069	802.331	870.603	0.117803	472.55	359.888	-1.15643	-0.690567
CTRL0049	1800.64	1981.32	0.137947	1963.29	1884.74	-0.0589065	1115.33	776.015	-1.33901	-0.690991
XLOC_060942|XLOC_060942|10-gRNAs__5	1871.74	1879.64	0.00607714	1775	1514.42	-0.229036	1158.95	700.263	-1.34172	-0.691513
XLOC_072434|XLOC_072434|10-gRNAs__13	645.126	581.056	-0.15088	679.313	575.744	-0.238609	399.251	311.821	-1.12311	-0.69215
XLOC_027259|XLOC_027259|10-gRNAs__3	1032.19	1215.53	0.235859	996.967	1089.8	0.128434	638.438	486.085	-1.03618	-0.693005
XLOC_080282|XLOC_080282|10-gRNAs__12	630.191	620.372	-0.0226519	809.698	666.378	-0.281005	389.754	298.403	-1.43982	-0.693083
XLOC_039095|XLOC_039095|10-gRNAs__1	1223.83	1041.03	-0.233367	1198.28	976.608	-0.295092	756.845	448.718	-1.41689	-0.693261
ENSG00000173011|ENSG00000173011|10-gRNAs__7	406.787	358.717	-0.181379	303.405	470.538	0.632895	251.465	149.107	-1.0244	-0.6937
CTRL0068	546.257	574.471	0.072642	613.349	422.825	-0.536541	337.525	273.775	-1.16342	-0.694423
XLOC_056761|XLOC_056761|10-gRNAs__4	1615.94	1608.11	-0.00700807	1777.39	1523	-0.22283	997.813	621.793	-1.51511	-0.69548
XLOC_039095|XLOC_039095|10-gRNAs__5	639.236	468.918	-0.446931	590.219	655.198	0.150658	394.502	207.365	-1.50863	-0.696175
CTRL0099	248.385	232.248	-0.0968735	261.771	290.269	0.14903	153.237	119.554	-1.12999	-0.696449
ENSG00000234377|ENST00000606187,1|10-gRNAs__17	834.031	756.331	-0.141064	822.72	862.617	0.0683119	514.393	359.548	-1.19399	-0.697122
XLOC_065593|XLOC_065593|10-gRNAs__9	465.057	439.092	-0.0828655	464.288	315.223	-0.558501	286.779	159.298	-1.5427	-0.697276
XLOC_067207|XLOC_067207|10-gRNAs__2	255.327	331.603	0.376981	213.626	332.591	0.638421	157.392	114.119	-0.903965	-0.697632
XLOC_064040|XLOC_064040|10-gRNAs__7	562.875	490.61	-0.198201	439.787	568.757	0.370932	347.021	192.079	-1.19469	-0.697633
XLOC_050656|XLOC_050656|10-gRNAs__12	410.994	476.471	0.213223	514.66	397.272	-0.37341	253.245	168.13	-1.61347	-0.698365
ENSG00000036257|ENSG00000036257|10-gRNAs__7	433.082	382.539	-0.178989	321.909	366.928	0.188787	266.599	182.227	-0.82057	-0.69976
XLOC_065566|XLOC_065566|10-gRNAs__16	1232.88	1121.6	-0.136455	917.981	1262.28	0.459456	758.922	509.864	-0.848228	-0.69993
XLOC_025150|XLOC_025150|10-gRNAs__8	2352.42	1943.56	-0.275432	2306.99	2287	-0.0125536	1447.7	945.693	-1.28648	-0.700344
XLOC_065458|XLOC_065458|10-gRNAs__4	929.325	1017.41	0.130626	792.222	876.392	0.145654	571.668	346.47	-1.19294	-0.700909
XLOC_065459|XLOC_065459	1159.88	875.635	-0.405534	1006.9	975.809	-0.0452502	712.925	501.032	-1.00681	-0.702077
XLOC_084382|XLOC_084382|10-gRNAs__14	908.92	820.631	-0.147401	779.715	883.379	0.180065	558.61	385.026	-1.0178	-0.702211
XLOC_065594|XLOC_065594|10-gRNAs__5	420.881	415.077	-0.0200309	343.84	426.419	0.310452	258.587	152.164	-1.17558	-0.70255
XLOC_049693|XLOC_049693_50	409.311	406.942	-0.00837264	430.535	495.691	0.203267	251.465	201.42	-1.09554	-0.702622
XLOC_021789|XLOC_021789|10-gRNAs__1	284.357	260.718	-0.125167	178.331	273.499	0.616699	174.604	105.286	-0.759677	-0.703297
XLOC_081013|XLOC_081013|10-gRNAs__8	576.338	442.966	-0.379645	511.062	401.464	-0.34815	353.253	293.817	-0.798371	-0.706056
XLOC_012225|XLOC_012225|10-gRNAs__19	425.299	415.077	-0.035091	464.802	444.186	-0.0654384	260.664	164.733	-1.49592	-0.706071
XLOC_008569|XLOC_008569|5-gRNAs__13	604.316	574.084	-0.0740307	623.972	603.493	-0.048135	370.168	264.604	-1.23733	-0.706972
XLOC_065593|XLOC_065593|10-gRNAs__11	671.632	664.53	-0.0153351	655.326	566.162	-0.210963	410.824	218.065	-1.58701	-0.709014
XLOC_084382|XLOC_084382|10-gRNAs__19	1018.1	992.808	-0.0362845	962.014	1053.07	0.130455	622.71	321.503	-1.58093	-0.709153
ENSG00000239508|ENSG00000239508|10-gRNAs__2	517.016	438.899	-0.236273	405.692	383.497	-0.0811465	315.861	154.203	-1.39498	-0.710741
XLOC_068389|XLOC_068389|10-gRNAs__19	445.704	527.408	0.242784	622.601	357.545	-0.800011	272.238	300.951	-1.04853	-0.711012
ENSG00000237380|ENST00000440016,2|10-gRNAs__5	413.729	490.61	0.245835	442.7	371.919	-0.25128	252.652	172.037	-1.3631	-0.711314
XLOC_060954|XLOC_060954|10-gRNAs__4	512.388	332.959	-0.621744	371.768	322.609	-0.204554	312.894	143.162	-1.37613	-0.711386
XLOC_077170|XLOC_077170_92	658.59	645.356	-0.0292803	619.174	610.081	-0.0213409	401.921	269.529	-1.1996	-0.712326
XLOC_065459|XLOC_065459|10-gRNAs__4	494.928	408.685	-0.276168	381.02	424.223	0.154918	301.914	157.6	-1.27307	-0.712898
XLOC_077676|XLOC_077676|10-gRNAs__9	2106.09	1911.02	-0.140214	1913.78	1649.97	-0.21397	1284.78	930.406	-1.04041	-0.713
ENSG00000203721|ENCT00000036257,1|10-gRNAs__13	968.241	1112.11	0.199844	693.876	849.442	0.291799	590.067	342.733	-1.01738	-0.714394
ENSG00000253490|ENST00000522158,1_84	964.665	862.659	-0.161221	870.693	884.777	0.0231463	587.692	396.575	-1.13437	-0.714871
XLOC_072199|XLOC_072199|10-gRNAs__7	930.797	869.05	-0.0990163	768.749	767.792	-0.00179818	566.919	307.915	-1.3197	-0.715224
XLOC_030172|XLOC_030172|10-gRNAs__4	1070.27	1065.05	-0.00704991	1017.18	828.68	-0.295662	651.792	434.621	-1.22656	-0.715399
ENSG00000267058|ENST00000587128,1|10-gRNAs__11	484.621	437.737	-0.146761	610.094	486.309	-0.327098	295.088	230.634	-1.40304	-0.715519
ENSG00000248360|ENST00000505089,2|10-gRNAs__8	1241.29	1275.38	0.039083	1416.56	1182.63	-0.260378	755.658	542.135	-1.38551	-0.715961
ENSG00000173011|ENSG00000173011|10-gRNAs__1	679.205	581.056	-0.225134	461.889	458.36	-0.0110642	413.198	255.262	-0.855316	-0.716876
ENSG00000175879|ENSG00000175879|10-gRNAs__10	509.233	412.559	-0.30366	390.443	323.408	-0.271681	309.629	115.307	-1.75874	-0.717601
ENSG00000245025|ENST00000502083,2|10-gRNAs__2	208.206	214.623	0.0437744	212.769	157.313	-0.435414	126.529	77.2616	-1.46028	-0.718096
XLOC_078958|XLOC_078958_10	178.124	194.287	0.125241	187.754	127.168	-0.561743	108.13	64.1833	-1.5471	-0.719593
XLOC_077170|XLOC_077170_66	321.801	368.788	0.196567	248.921	401.265	0.688648	195.377	167.111	-0.574596	-0.719617
ENSG00000224189|ENSG00000224189|10-gRNAs__7	172.865	141.802	-0.285592	216.71	76.2618	-1.50551	104.866	51.4448	-2.07253	-0.720565
XLOC_025536|XLOC_025536|10-gRNAs__14	1736.27	1829.87	0.0757454	2049.13	1402.03	-0.547466	1053.6	833.593	-1.29749	-0.720605
XLOC_033680|XLOC_033680_8	473.261	526.44	0.1536	510.891	575.545	0.171881	287.076	292.459	-0.804572	-0.721008
ITGA9_210	422.564	292.287	-0.531634	400.209	463.351	0.211302	256.213	129.405	-1.62811	-0.721607
ENSG00000236449|FTMT20700088765,1|10-gRNAs__17	1318.28	1404.95	0.0918503	1232.21	1568.92	0.3485	799.282	562.516	-1.13114	-0.721813
ENSG00000186575|ENSG00000186575|10-gRNAs__7	476.837	470.08	-0.020586	479.023	384.496	-0.317053	288.559	158.109	-1.59856	-0.724431
ENSG00000236449|FTMT20700088765,1|10-gRNAs__5	640.709	631.411	-0.0210856	616.433	422.027	-0.546502	387.38	219.594	-1.48868	-0.725772
ENSG00000224189|ENSG00000224189|10-gRNAs__8	345.782	411.784	0.251958	379.649	322.809	-0.233919	209.028	131.613	-1.52765	-0.725894
XLOC_068389|XLOC_068389|10-gRNAs__14	281.201	221.983	-0.341018	192.552	202.43	0.07214	169.856	93.567	-1.04038	-0.726956
ENSG00000077463|ENSG00000077463|10-gRNAs__9	759.984	778.991	0.0356343	644.361	668.175	0.0523489	458.306	361.587	-0.833352	-0.729534
XLOC_072199|XLOC_072199|10-gRNAs__8	659.641	840.774	0.349988	717.863	758.209	0.0788767	397.47	348.848	-1.0409	-0.730692
CTRL0073	244.178	217.335	-0.16794	320.025	300.849	-0.0891133	147.005	117.685	-1.44247	-0.731672
ENSG00000077463|ENSG00000077463|10-gRNAs__12	463.585	364.14	-0.348254	425.053	442.19	0.0570109	279.063	202.439	-1.06978	-0.732035
XLOC_001666|XLOC_001666|10-gRNAs__16	445.283	404.618	-0.138129	473.883	420.43	-0.172627	267.786	186.983	-1.34115	-0.733426
ENSG00000100146|ENSG00000100146|10-gRNAs__20	1248.65	1105.72	-0.175371	1168.47	990.982	-0.237671	749.426	533.303	-1.13145	-0.736438
XLOC_001665|XLOC_001665|10-gRNAs__3	1544.84	1439.23	-0.102157	1465.91	1503.64	0.0366614	925.701	629.606	-1.21914	-0.738779
ENSG00000230269|MICT00000296113,1|10-gRNAs__6	2136.38	2215.28	0.0523218	1925.6	1818.26	-0.0827426	1278.84	756.482	-1.34781	-0.740281
XLOC_077170|XLOC_077170_16	466.319	561.107	0.266906	586.278	433.006	-0.43711	279.063	199.552	-1.55434	-0.740519
XLOC_027330|XLOC_027330|10-gRNAs__11	626.404	582.024	-0.105997	616.947	561.57	-0.135657	374.62	242.863	-1.34464	-0.741513
XLOC_065459|XLOC_065459|10-gRNAs__5	181.49	196.611	0.115396	145.606	244.752	0.748849	108.427	89.8303	-0.696183	-0.742634
XLOC_008240|XLOC_008240|10-gRNAs__7	651.858	700.747	0.10432	747.846	616.869	-0.277738	389.458	333.901	-1.16308	-0.742943
XLOC_033138|XLOC_033138|10-gRNAs__3	286.671	301.971	0.0749878	208.657	255.732	0.293371	171.043	80.4887	-1.37318	-0.744696
ENSG00000185168|ENCT00000188288,1|10-gRNAs__19	809.419	790.031	-0.0349727	834.028	759.207	-0.135584	482.937	273.096	-1.61033	-0.744932
ENSG00000183250|ENSG00000183250|10-gRNAs__9	350.621	339.737	-0.0454786	313.514	286.076	-0.132085	209.028	156.071	-1.00586	-0.745935
XLOC_065458|XLOC_065458|10-gRNAs__5	1282.52	1463.44	0.190365	1459.74	1480.88	0.0207429	764.561	774.996	-0.913364	-0.746203
XLOC_001666|XLOC_001666|10-gRNAs__18	1638.87	1708.05	0.0596415	1666.71	1624.62	-0.0369028	975.556	653.045	-1.35162	-0.748347
XLOC_001665|XLOC_001665|10-gRNAs__1	499.346	523.341	0.0676975	446.469	497.288	0.155489	297.165	223.5	-0.997961	-0.748577
ENSG00000245067|MICT00000265203,1|10-gRNAs__10	948.678	901.975	-0.0728232	905.645	883.978	-0.0349317	564.545	450.757	-1.00644	-0.748725
XLOC_065585|XLOC_065585|10-gRNAs__1	919.858	861.11	-0.0952043	864.354	870.603	0.0103913	547.333	406.087	-1.08965	-0.748885
XLOC_049271|XLOC_049271|10-gRNAs__14	908.709	920.761	0.0190065	785.883	880.185	0.163473	540.508	361.587	-1.11976	-0.749395
XLOC_010837|ENCT00000066323,1|10-gRNAs__19	592.957	621.34	0.0674452	688.051	772.982	0.167897	352.659	294.327	-1.22482	-0.749486
XLOC_065458|XLOC_065458|10-gRNAs__1	776.182	815.402	0.0711089	852.018	883.579	0.0524694	461.57	290.76	-1.55073	-0.749718
ENSG00000232677|ENST00000591372,1|10-gRNAs__2	442.969	317.077	-0.482243	514.66	317.419	-0.697059	263.335	200.061	-1.36274	-0.750085
ENSG00000036257|ENSG00000036257|10-gRNAs__19	449.49	506.491	0.17221	414.772	268.708	-0.62609	267.193	224.859	-0.883004	-0.75019
CTRL0004	456.432	381.377	-0.25912	492.216	262.919	-0.904417	271.051	162.185	-1.60105	-0.751622
ENSG00000236449|FTMT20700088765,1|10-gRNAs__4	377.968	440.642	0.221289	494.957	313.027	-0.660847	224.163	208.384	-1.24766	-0.753454
XLOC_065458|XLOC_065458|10-gRNAs__2	836.555	767.565	-0.124157	650.015	586.325	-0.148748	495.994	252.884	-1.36165	-0.75402
XLOC_038738|XLOC_038738|10-gRNAs__8	748.624	911.271	0.283604	895.365	746.231	-0.262822	443.764	397.764	-1.17036	-0.754315
NR_109890_169	398.793	382.733	-0.0592881	360.288	384.296	0.0930416	236.33	121.592	-1.56632	-0.754591
XLOC_056386|FTMT21600002208,1|10-gRNAs__10	918.596	718.759	-0.35388	880.802	827.881	-0.0893834	544.069	460.098	-0.936726	-0.755533
ENSG00000152382|ENSG00000152382|10-gRNAs__17	564.979	563.044	-0.00494789	536.934	435.801	-0.301011	334.557	326.088	-0.719308	-0.755768
XLOC_038992|XLOC_038992|10-gRNAs__17	678.784	531.475	-0.352892	555.952	568.358	0.0318337	401.921	244.562	-1.18443	-0.755893
ENSG00000239508|ENSG00000239508|10-gRNAs__6	613.572	514.819	-0.253123	599.3	558.177	-0.102538	363.046	214.668	-1.48074	-0.756919
XLOC_045489|FTMT28000000844,1|5-gRNAs__1	641.55	511.139	-0.327789	598.1	488.505	-0.291961	379.368	256.281	-1.22234	-0.75781
XLOC_008240|XLOC_008240	418.778	353.488	-0.244459	344.011	309.433	-0.15278	247.607	182.397	-0.915001	-0.757896
XLOC_061970|XLOC_061970|10-gRNAs__18	1386.23	1410.56	0.025105	1347.35	1393.44	0.0485301	819.461	538.058	-1.32412	-0.758346
XLOC_064040|XLOC_064040|10-gRNAs__11	736.844	911.659	0.307097	738.937	645.816	-0.194301	435.455	297.214	-1.31366	-0.7587
XLOC_033759|XLOC_033759|10-gRNAs__6	472.841	443.74	-0.0916175	474.225	524.239	0.144622	279.36	254.922	-0.895254	-0.759017
XLOC_033759|XLOC_033759|10-gRNAs__13	1330.48	1166.53	-0.189707	1145.17	1292.43	0.174507	785.927	541.285	-1.08096	-0.759408
XLOC_049289|XLOC_049289|10-gRNAs__10	404.052	478.215	0.24306	311.801	303.444	-0.0391781	238.407	220.443	-0.500025	-0.760867
XLOC_072851|XLOC_072851_63	1128.96	1177.96	0.0612957	1358.65	810.313	-0.745554	665.74	521.413	-1.38151	-0.761871
XLOC_065585|XLOC_065585|10-gRNAs__9	253.434	215.204	-0.2358	288.328	244.553	-0.237475	149.379	49.2367	-2.54748	-0.76223
ENSG00000234377|ENST00000606187,1|10-gRNAs__16	1237.5	1365.83	0.142329	1196.4	976.408	-0.293116	728.95	499.673	-1.25948	-0.763461
CTRL0062	878.628	856.849	-0.0362071	734.825	771.585	0.0704142	517.064	339.676	-1.11301	-0.764794
XLOC_035518|XLOC_035518|10-gRNAs__1	1217.1	1061.18	-0.197766	949.85	1072.63	0.175366	715.299	598.864	-0.665382	-0.766745
XLOC_072199|XLOC_072199|10-gRNAs__3	255.117	325.599	0.351817	283.53	246.15	-0.20389	149.676	148.258	-0.93493	-0.768913
ENSG00000230844|ENST00000609887,1|10-gRNAs__11	653.12	536.898	-0.282653	602.384	611.678	0.022087	383.226	176.792	-1.76805	-0.768999
ENSG00000245025|ENST00000502083,2|10-gRNAs__12	786.279	703.265	-0.160952	681.369	635.035	-0.101583	461.273	260.697	-1.38572	-0.769291
ENSG00000251161|ENSG00000251161|10-gRNAs__5	686.357	489.06	-0.488862	506.779	618.067	0.286354	402.218	199.382	-1.34538	-0.770833
XLOC_001476|XLOC_001476|10-gRNAs__2	371.026	324.824	-0.191805	355.148	314.424	-0.175656	217.337	151.655	-1.22708	-0.771308
XLOC_034881|XLOC_034881|10-gRNAs__10	871.686	864.596	-0.011781	722.66	589.719	-0.293246	510.535	400.482	-0.851421	-0.771681
XLOC_081013|XLOC_081013|10-gRNAs__5	1074.47	1180.87	0.136203	1280.87	1176.64	-0.122438	629.239	487.614	-1.39313	-0.771856
XLOC_008569|MICT00000043665,1|5-gRNAs__14	276.994	232.054	-0.255294	259.715	241.957	-0.102135	162.14	110.382	-1.23367	-0.772245
ENSG00000183250|ENSG00000183250|10-gRNAs__14	328.743	415.464	0.337672	316.769	297.655	-0.0897613	192.41	149.787	-1.08002	-0.772469
ENSG00000230844|ENST00000609887,1|10-gRNAs__16	318.646	307.006	-0.0536685	465.487	336.384	-0.468514	186.474	185.794	-1.32457	-0.772655
XLOC_078035|XLOC_078035_131	552.988	482.475	-0.196755	487.247	473.133	-0.0423991	323.577	231.823	-1.0713	-0.772955
XLOC_010689|XLOC_010689|10-gRNAs__19	740.631	724.956	-0.030856	768.749	661.786	-0.216117	432.784	292.628	-1.39314	-0.774967
XLOC_010459|XLOC_010459|10-gRNAs__7	330.426	215.592	-0.615793	316.084	338.979	0.100858	193.003	135.349	-1.22301	-0.775392
ENSG00000233110|ENSG00000233110|10-gRNAs__17	437.289	415.851	-0.0725038	426.252	329.197	-0.372654	254.729	153.014	-1.47744	-0.779389
XLOC_068389|XLOC_068389|10-gRNAs__16	662.376	801.845	0.275635	852.189	714.689	-0.253825	385.6	324.05	-1.39468	-0.780391
XLOC_008157|XLOC_008157|10-gRNAs__7	2682.9	2513.74	-0.0939548	2545.83	2592.04	0.0259518	1560.17	1073.93	-1.24516	-0.782048
ENSG00000248690|ENCT00000429842,1|10-gRNAs__4	306.445	456.717	0.575518	428.137	332.391	-0.365091	178.165	142.993	-1.58146	-0.782073
ENSG00000236449|FTMT20700088765,1|10-gRNAs__1	619.252	511.72	-0.275122	476.453	477.525	0.00324131	359.782	184.945	-1.36476	-0.783237
ENSG00000185168|ENCT00000188288,1|10-gRNAs__13	250.489	239.801	-0.0628817	344.697	297.056	-0.214525	145.225	111.571	-1.62649	-0.786039
XLOC_051555|XLOC_051555|10-gRNAs__13	601.792	478.796	-0.329794	582.509	543.803	-0.0991782	348.802	269.529	-1.11155	-0.786685
ENSG00000182165|ENSG00000182165|10-gRNAs__8	203.578	136.766	-0.573526	148.348	142.141	-0.0616184	117.923	65.8818	-1.16981	-0.787222
XLOC_001666|XLOC_001666|10-gRNAs__14	248.175	237.283	-0.0647189	204.374	201.631	-0.0194803	143.741	85.0746	-1.26342	-0.787461
ENSG00000196712|ENSG00000196712|10-gRNAs__2	327.06	393.966	0.268441	348.98	239.761	-0.541357	189.442	157.939	-1.14328	-0.78748
XLOC_001476|XLOC_001476_212	398.373	452.649	0.184233	505.237	350.159	-0.528825	230.691	196.155	-1.36452	-0.787891
CTRL0047	192.008	250.453	0.383198	157.086	137.749	-0.189382	111.098	94.0765	-0.73903	-0.788793
XLOC_017690|XLOC_017690|10-gRNAs__20	175.179	146.45	-0.258264	198.206	168.692	-0.232481	101.305	60.4467	-1.71161	-0.789533
XLOC_027645|XLOC_027645|10-gRNAs__4	621.987	480.151	-0.373326	623.8	536.816	-0.21662	359.782	266.642	-1.22587	-0.789593
ENSG00000267106|ENSG00000267106|10-gRNAs__11	372.709	342.642	-0.121311	411.346	572.351	0.476449	215.557	214.329	-0.940205	-0.789698
TCONS_00026380	827.089	861.497	0.058796	868.295	696.323	-0.318387	477.298	371.268	-1.2255	-0.793024
XLOC_035881|XLOC_035881|10-gRNAs__9	1017.89	991.065	-0.0385213	1042.88	956.445	-0.124813	587.396	361.587	-1.52791	-0.793069
XLOC_065386|XLOC_065386_48	158.14	166.398	0.0733931	222.021	194.445	-0.191246	91.2147	79.8093	-1.47491	-0.793194
ENSG00000176912|ENSG00000176912|5-gRNAs__18	564.979	551.036	-0.036043	455.721	471.136	0.0479825	325.951	189.021	-1.26916	-0.793354
ENSG00000239508|ENSG00000239508|10-gRNAs__15	365.135	510.752	0.484078	389.244	635.435	0.706927	210.512	175.094	-1.15209	-0.79424
XLOC_065567|XLOC_065567|10-gRNAs__17	1451.65	1520.57	0.0669141	1549.35	1383.86	-0.162953	836.377	623.322	-1.31347	-0.795398
ENSG00000230844|ENST00000609887,1|10-gRNAs__15	437.079	536.704	0.296172	391.3	472.933	0.273299	251.761	180.699	-1.11426	-0.795595
XLOC_065458|XLOC_065458|10-gRNAs__3	1554.1	1688.29	0.119482	1540.44	1558.74	0.0170363	895.135	624.85	-1.30162	-0.795832
XLOC_084352|XLOC_084352|10-gRNAs__7	694.141	592.095	-0.229363	615.062	658.592	0.0986371	399.547	373.646	-0.71891	-0.796708
ENSG00000233098|ENCT00000173094,1	449.28	404.037	-0.153091	551.326	405.058	-0.444683	258.587	226.897	-1.28049	-0.79673
XLOC_033296|XLOC_033296|10-gRNAs__15	923.855	901.975	-0.0345758	861.612	788.753	-0.12745	531.308	331.863	-1.37618	-0.798002
sgWNT5a_2	405.315	369.176	-0.134699	448.183	364.732	-0.297177	233.066	195.985	-1.19293	-0.798043
XLOC_008240|XLOC_008240|10-gRNAs__9	294.454	426.697	0.535018	301.863	302.047	0.000878382	169.262	139.256	-1.1156	-0.798419
ENSG00000266554|ENSG00000266554|10-gRNAs__18	595.692	643.806	0.112043	494.786	521.644	0.0762461	342.273	211.102	-1.22847	-0.799239
ENSG00000169032|ENSG00000169032|10-gRNAs__16	275.522	336.832	0.289769	323.794	317.02	-0.0304947	158.282	136.538	-1.24516	-0.799278
XLOC_019681|XLOC_019681|10-gRNAs__3	224.404	324.437	0.531643	153.659	194.644	0.340911	128.903	65.712	-1.22425	-0.799334
XLOC_080218|XLOC_080218|10-gRNAs__9	764.612	672.083	-0.186062	724.202	856.229	0.241573	439.313	371.268	-0.963743	-0.799338
ENSG00000238184|FTMT24100040854,1|10-gRNAs__19	539.525	473.566	-0.188086	486.048	461.155	-0.0758304	309.926	213.989	-1.18318	-0.799568
ENSG00000166770|ENST00000588685,1|10-gRNAs__16	163.609	120.11	-0.44558	115.794	110	-0.0739944	93.8856	59.0879	-0.969432	-0.800625
XLOC_078958|XLOC_078958_33	429.927	529.732	0.301109	433.791	365.131	-0.248521	246.716	151.145	-1.52044	-0.800988
ENSG00000233098|ENCT00000173094,1_87	608.944	453.231	-0.425984	627.741	559.175	-0.166842	349.098	223.67	-1.48838	-0.802501
ENSG00000175879|ENSG00000175879|10-gRNAs__3	590.643	412.946	-0.516227	397.296	627.849	0.660068	338.415	229.105	-0.793938	-0.803311
ENSG00000230269|MICT00000296113,1_74	624.721	511.72	-0.287807	682.739	618.466	-0.142619	357.704	279.041	-1.29055	-0.804273
XLOC_027330|XLOC_027330|10-gRNAs__3	729.692	727.474	-0.00439089	667.491	576.942	-0.210287	417.65	334.071	-0.998376	-0.804846
XLOC_065386|XLOC_065386_53	1058.49	1025.73	-0.0453432	959.787	967.425	0.0114341	604.311	370.419	-1.37332	-0.808537
XLOC_033296|XLOC_033296|10-gRNAs__7	1150.2	1086.74	-0.0818749	946.594	1045.08	0.142784	656.244	509.184	-0.894428	-0.809492
XLOC_065567|XLOC_065567|10-gRNAs__7	276.784	348.84	0.333698	261.6	306.838	0.230037	157.689	103.588	-1.33566	-0.811286
XLOC_077170|XLOC_077170_177	306.865	359.298	0.227507	370.397	272.901	-0.440557	174.604	174.414	-1.08611	-0.813163
XLOC_068389|XLOC_068389|10-gRNAs__18	789.014	803.782	0.0267503	644.875	804.923	0.319788	448.809	310.632	-1.05357	-0.813809
ENSG00000245067|MICT00000265203,1|10-gRNAs__14	513.23	499.519	-0.0390586	637.507	607.486	-0.0695791	291.824	314.029	-1.02131	-0.814294
ENSG00000225140|FTMT24000000015,1|10-gRNAs__17	820.147	704.039	-0.220198	745.276	829.878	0.155103	466.318	311.482	-1.25836	-0.814435
XLOC_067229|XLOC_067229|10-gRNAs__12	1162.62	1436.9	0.305567	1294.57	1157.88	-0.160985	660.992	497.974	-1.37816	-0.814575
ENSG00000239508|ENSG00000239508|10-gRNAs__4	484.41	497.582	0.0386967	413.744	272.302	-0.603353	275.205	168.979	-1.29139	-0.815495
XLOC_002694|XLOC_002694|10-gRNAs__1	430.348	533.993	0.311253	409.118	348.562	-0.231044	244.342	177.981	-1.20034	-0.816343
XLOC_028521|XLOC_028521|10-gRNAs__20	960.879	968.793	0.0118322	1020.1	855.63	-0.253619	545.256	385.535	-1.40354	-0.817306
XLOC_067207|XLOC_067207	161.926	190.414	0.233667	171.82	262.52	0.611234	91.8082	53.1432	-1.69107	-0.817963
XLOC_045489|FTMT28000000844,1|5-gRNAs__11	375.864	332.959	-0.174819	376.565	366.529	-0.0389623	212.886	146.899	-1.35747	-0.819836
XLOC_065780|XLOC_065780|10-gRNAs__3	1198.38	1075.89	-0.155531	853.56	1021.33	0.258851	678.798	396.066	-1.10756	-0.819936
XLOC_001589|XLOC_001589|10-gRNAs__1	828.562	772.213	-0.101598	697.131	696.123	-0.00208785	468.989	343.243	-1.02199	-0.820922
NR_109890	197.057	269.24	0.450083	189.982	189.055	-0.00705465	111.394	84.2254	-1.17258	-0.822373
XLOC_036653|XLOC_036653|10-gRNAs__6	295.716	214.623	-0.462223	225.448	258.926	0.199664	167.185	120.233	-0.906402	-0.822393
XLOC_067229|XLOC_067229|10-gRNAs__13	490.09	421.274	-0.21824	405.178	395.475	-0.0349582	276.986	218.575	-0.890124	-0.823008
ENSG00000215447|ENST00000454115,2|10-gRNAs__11	744.838	883.963	0.24703	722.489	894.159	0.307518	420.914	319.804	-1.17554	-0.823252
XLOC_001013|XLOC_001013_86	287.091	366.464	0.352053	384.618	327.999	-0.229667	162.14	182.397	-1.07592	-0.823882
ENSG00000267272|ENSG00000267272|10-gRNAs__5	251.961	122.434	-1.04059	235.557	208.818	-0.173748	142.257	75.2234	-1.64552	-0.824257
XLOC_056386|FTMT21600002208,1|10-gRNAs__1	526.483	472.985	-0.15456	357.889	540.409	0.594402	297.165	193.947	-0.883511	-0.824908
XLOC_028521|XLOC_028521|10-gRNAs__19	519.751	464.851	-0.16102	474.225	460.756	-0.0415629	293.308	267.151	-0.827681	-0.825192
XLOC_013021|XLOC_013021|10-gRNAs__3	1113.18	1095.84	-0.0226439	806.614	880.385	0.12624	627.755	469.78	-0.779767	-0.826314
XLOC_065459|XLOC_065459|10-gRNAs__2	1157.36	908.56	-0.349146	1016.16	1150.89	0.179609	652.386	310.632	-1.70952	-0.826939
XLOC_028521|XLOC_028521|10-gRNAs__13	299.292	407.717	0.445884	348.466	410.448	0.236118	168.669	194.456	-0.841243	-0.826989
ENSG00000267858|MICT00000182627,1|10-gRNAs__9	307.286	276.599	-0.151734	335.273	217.802	-0.62209	173.12	123.12	-1.44453	-0.827445
XLOC_013021|XLOC_013021|10-gRNAs__17	600.319	606.621	0.0150622	649.158	476.726	-0.445328	338.118	258.489	-1.32813	-0.828017
ENSG00000272168|FTMT22300055054,1|10-gRNAs__20	221.038	251.034	0.183511	188.954	309.433	0.711299	124.452	106.136	-0.831528	-0.828202
XLOC_028521|XLOC_028521|10-gRNAs__8	894.405	1084.8	0.278406	919.009	838.062	-0.133007	503.413	359.039	-1.35569	-0.82906
ENSG00000267858|MICT00000182627,1|10-gRNAs__16	275.522	291.706	0.0823197	387.702	245.75	-0.657538	155.018	80.3189	-2.26971	-0.829323
ENSG00000036257|ENSG00000036257|10-gRNAs__5	310.862	311.267	0.0018762	474.054	289.071	-0.713434	174.901	136.369	-1.79679	-0.829378
XLOC_033138|XLOC_033138|10-gRNAs__5	1289.04	1346.07	0.06245	1241.63	1440.16	0.213972	725.389	595.127	-1.06084	-0.829387
NR_109890_148	1742.58	1769.64	0.0222265	1573.68	1488.07	-0.0806942	980.601	698.734	-1.17121	-0.829423
XLOC_064040|XLOC_064040|10-gRNAs__10	595.271	616.498	0.0505425	501.296	616.869	0.299246	334.854	282.268	-0.828376	-0.829826
XLOC_080282|XLOC_080282|10-gRNAs__5	347.676	313.785	-0.147922	328.249	285.677	-0.200338	195.08	92.378	-1.82805	-0.833348
ENSG00000100146|ENSG00000100146|10-gRNAs__16	515.544	295.192	-0.804233	513.29	337.981	-0.602685	289.153	206.686	-1.31192	-0.834043
CTRL0051	1075.53	904.686	-0.249527	1034.32	898.352	-0.203306	602.827	478.781	-1.11108	-0.83512
XLOC_027645|XLOC_027645|10-gRNAs__9	594.85	671.889	0.17567	533.507	614.074	0.202869	333.37	192.418	-1.47078	-0.835211
XLOC_080282|XLOC_080282|10-gRNAs__14	554.25	578.925	0.0628286	617.461	389.686	-0.663899	310.52	156.75	-1.97719	-0.835649
XLOC_061970|XLOC_061970|10-gRNAs__20	1512.66	1383.84	-0.128401	1493.84	1566.52	0.0685408	844.983	550.117	-1.44104	-0.840016
XLOC_049271|XLOC_049271|10-gRNAs__4	707.814	603.328	-0.230392	611.978	599.101	-0.0306753	395.096	216.197	-1.5007	-0.841006
ENSG00000215447|ENST00000454115,2|10-gRNAs__3	54.6421	94.9322	0.795765	63.7084	88.0401	0.466053	30.3791	36.1585	-0.815428	-0.84483
XLOC_022462|XLOC_022462|10-gRNAs__3	608.103	643.419	0.0814304	638.192	584.927	-0.125713	338.415	272.247	-1.22877	-0.845333
XLOC_078036|XLOC_078036|10-gRNAs__16	660.904	464.27	-0.509383	534.193	541.208	0.0188192	367.497	234.71	-1.18613	-0.846532
XLOC_010689|XLOC_010689|10-gRNAs__10	1664.33	1554.66	-0.098335	1605.2	1496.85	-0.100818	925.404	651.177	-1.3015	-0.846714
XLOC_027259|XLOC_027259|10-gRNAs__16	20.5636	19.9801	-0.0413238	21.0461	59.2929	1.4899	11.3866	1	-4.26482	-0.847145
XLOC_065593|XLOC_065593|10-gRNAs__6	760.615	674.213	-0.173936	823.062	835.467	0.0215791	422.695	381.119	-1.11056	-0.847399
XLOC_050656|XLOC_050656|10-gRNAs__20	1361.62	1359.05	-0.00272534	1273.33	1321.57	0.0536483	756.548	572.368	-1.15345	-0.847732
XLOC_029294|XLOC_029294|10-gRNAs__1	591.064	729.604	0.303755	658.581	508.867	-0.372008	328.325	248.808	-1.40397	-0.847993
ENSG00000241472|MICT00000244390,1|10-gRNAs__19	438.341	542.127	0.306514	509.692	519.048	0.0262392	243.452	185.455	-1.45806	-0.848153
XLOC_002694|XLOC_002694|10-gRNAs__2	1051.12	973.828	-0.110183	1015.13	1003.76	-0.0162484	583.835	467.062	-1.11981	-0.848191
ENSG00000234754|ENSG00000234754|10-gRNAs__5	1086.04	1076.09	-0.0132844	1160.25	834.269	-0.4758	602.53	450.587	-1.36436	-0.84987
ENSG00000232677|ENST00000591372,1|10-gRNAs__13	326.219	289.188	-0.173775	278.562	358.743	0.364838	180.539	124.649	-1.15949	-0.853171
XLOC_012225|XLOC_012225|10-gRNAs__11	128.479	111.395	-0.205681	99.3459	116.588	0.230668	71.0351	24.439	-2.01884	-0.854021
XLOC_049289|XLOC_049289|10-gRNAs__5	931.428	789.45	-0.238569	797.876	753.418	-0.0827036	514.987	385.705	-1.04847	-0.854785
ENSG00000077463|ENSG00000077463|10-gRNAs__16	605.158	552.586	-0.131091	467.372	589.918	0.335879	334.557	253.054	-0.884865	-0.854866
ENSG00000268895|FTMT27600003009,1|10-gRNAs__15	533.004	508.815	-0.0669914	455.721	484.512	0.0883612	294.198	250.846	-0.861092	-0.85714
XLOC_030915|XLOC_030915|10-gRNAs__7	104.077	195.256	0.907066	114.423	58.2948	-0.971731	57.3842	63.8436	-0.840769	-0.8578
ENSG00000261824|FTMT27300034162,1|10-gRNAs__11	92.2968	76.9205	-0.262601	72.4464	123.774	0.771903	50.8555	50.2558	-0.526746	-0.858605
XLOC_010689|XLOC_010689|10-gRNAs__13	478.731	505.523	0.0785458	404.664	389.486	-0.0551367	263.928	233.352	-0.793957	-0.858822
TCONS_00011252_147	439.603	373.243	-0.23603	396.268	327.6	-0.274466	242.265	137.218	-1.52932	-0.859349
ENSG00000264278|ENSG00000264278|10-gRNAs__18	134.369	117.011	-0.199396	149.376	137.749	-0.116823	74.0027	49.9161	-1.57944	-0.859676
XLOC_045489|XLOC_045489|5-gRNAs__19	910.392	916.888	0.0102561	935.8	991.581	0.0835206	501.632	333.562	-1.48797	-0.859728
XLOC_001419|XLOC_001419|10-gRNAs__14	811.312	716.434	-0.179398	530.252	749.425	0.499027	447.029	252.884	-1.0679	-0.859744
XLOC_065572|XLOC_065572_219	672.894	593.645	-0.180751	505.922	471.136	-0.10275	370.465	202.949	-1.31737	-0.860868
XLOC_078060|XLOC_078060_11	1036.82	1321.67	0.350165	1250.71	1126.13	-0.15136	570.48	486.085	-1.36329	-0.861801
XLOC_021789|XLOC_021789|10-gRNAs__7	1003.37	889.58	-0.173642	930.318	1006.95	0.114188	551.785	403.879	-1.2036	-0.862561
ENSG00000253490|ENST00000522158,1_90	437.921	308.943	-0.503192	364.229	276.294	-0.398513	240.781	157.769	-1.20651	-0.862676
XLOC_022462|XLOC_022462|10-gRNAs__11	569.607	677.312	0.249815	649.501	700.914	0.109891	313.19	322.522	-1.00971	-0.862719
XLOC_065567|XLOC_065567|10-gRNAs__19	502.712	384.282	-0.387477	457.435	386.692	-0.242325	276.392	149.956	-1.60838	-0.862779
CTRL0090	559.93	451.294	-0.311118	561.263	533.023	-0.074467	307.849	173.226	-1.69545	-0.862814
XLOC_030172|XLOC_030172|10-gRNAs__11	363.873	366.271	0.00947084	320.71	262.52	-0.288744	199.829	172.546	-0.893901	-0.864348
XLOC_021617|XLOC_021617|10-gRNAs__15	317.173	298.291	-0.0885226	271.708	176.078	-0.625552	174.01	102.569	-1.40459	-0.865722
ENSG00000175879|ENSG00000175879|10-gRNAs__17	679.205	738.707	0.121138	607.695	664.98	0.129944	372.542	325.239	-0.90164	-0.866268
XLOC_010689|XLOC_010689|10-gRNAs__20	1023.99	994.745	-0.0417948	854.93	1003.36	0.230934	561.578	369.569	-1.20974	-0.866524
ENSG00000101346|ENSG00000101346|10-gRNAs__5	205.051	217.335	0.0838994	240.354	216.604	-0.150036	112.285	108.514	-1.14656	-0.868238
ENSG00000173011|ENSG00000173011|10-gRNAs__11	1018.94	884.738	-0.203724	862.469	943.07	0.128877	558.017	430.205	-1.00328	-0.86857
XLOC_056386|FTMT21600002208,1|10-gRNAs__6	864.113	916.113	0.084297	811.069	818.698	0.0135054	473.144	359.039	-1.17546	-0.868803
XLOC_001419|XLOC_001419|10-gRNAs__9	473.472	525.665	0.150835	416.657	484.512	0.217623	259.18	236.749	-0.815242	-0.86907
XLOC_010837|ENCT00000066323,1|10-gRNAs__2	423.616	368.401	-0.201429	378.621	239.163	-0.662541	231.582	160.827	-1.23473	-0.870953
XLOC_078035|XLOC_078035_118	340.102	462.527	0.443455	446.469	423.224	-0.0771203	185.881	195.476	-1.19116	-0.87124
XLOC_001666|XLOC_001666|10-gRNAs__20	468.844	474.147	0.0162253	462.403	496.49	0.102591	256.213	261.716	-0.82091	-0.871509
XLOC_035881|XLOC_035881|10-gRNAs__4	889.356	954.267	0.101621	1107.48	809.116	-0.452811	485.904	365.663	-1.59843	-0.871955
ENSG00000236423|ENST00000413332,1|10-gRNAs__20	307.286	274.081	-0.164921	290.555	322.609	0.150927	167.779	180.699	-0.684923	-0.872634
ENSG00000226527|ENSG00000226527|10-gRNAs__5	776.392	733.865	-0.0812593	760.354	806.52	0.0850292	423.882	314.029	-1.2755	-0.872969
XLOC_002885|XLOC_002885|10-gRNAs__11	585.594	688.158	0.232802	762.41	766.993	0.0086455	319.422	255.941	-1.57438	-0.874231
XLOC_065458|XLOC_065458_91	611.258	479.764	-0.349393	509.692	459.757	-0.148721	333.37	265.623	-0.939987	-0.874461
sgHOXA5_3	765.874	561.107	-0.448761	1778.59	420.23	-2.08122	417.65	121.932	-3.86549	-0.874657
CTRL0072	819.937	935.287	0.189875	777.487	724.471	-0.101877	446.732	332.543	-1.22503	-0.875956
ENSG00000248690|ENCT00000429842,1|10-gRNAs__8	498.084	502.424	0.0125139	607.181	573.349	-0.0826997	271.347	245.75	-1.30458	-0.876005
XLOC_065566|XLOC_065566|10-gRNAs__13	626.404	540.771	-0.212039	558.522	487.107	-0.197337	340.492	281.079	-0.990385	-0.879279
XLOC_078035|XLOC_078035_223	756.197	693.387	-0.125084	831.629	722.076	-0.203764	410.527	257.13	-1.69305	-0.881124
XLOC_065780|XLOC_065780|10-gRNAs__10	961.931	813.659	-0.241481	743.049	816.702	0.136334	522.109	371.268	-1.0008	-0.881456
CTRL0034	485.252	358.717	-0.435782	526.825	366.129	-0.524851	263.335	152.674	-1.7862	-0.881584
P2RY8_150	288.985	264.591	-0.127181	263.656	435.402	0.723478	156.798	121.422	-1.11798	-0.881661
ENSG00000248360|ENST00000505089,2|10-gRNAs__1	328.322	345.16	0.0721313	363.886	395.475	0.120069	177.868	92.7177	-1.97141	-0.883931
ENSG00000166770|ENST00000588685,1|10-gRNAs__19	452.646	398.614	-0.183346	362.173	367.527	0.0211652	245.233	174.584	-1.05233	-0.883962
XLOC_084382|XLOC_084382|10-gRNAs__8	461.271	632.573	0.455535	540.361	450.973	-0.260827	249.684	229.615	-1.23434	-0.885245
XLOC_013021|XLOC_013021|10-gRNAs__8	351.252	339.543	-0.0488947	345.039	215.207	-0.680787	190.035	160.657	-1.1023	-0.885888
XLOC_056761|XLOC_056761|10-gRNAs__16	396.269	410.235	0.0499572	263.484	244.952	-0.105177	214.37	115.477	-1.18941	-0.88607
XLOC_045771|XLOC_045771|10-gRNAs__15	481.465	389.124	-0.30713	433.277	457.761	0.0792885	260.071	199.212	-1.12059	-0.888274
ENSG00000234754|ENSG00000234754|10-gRNAs__17	441.917	406.749	-0.119611	549.27	400.666	-0.455018	238.704	130.254	-2.07534	-0.888276
XLOC_073566|XLOC_073566|10-gRNAs__1	177.283	234.765	0.404968	211.741	101.815	-1.05562	95.6661	64.523	-1.71286	-0.889279
XLOC_068389|XLOC_068389|10-gRNAs__8	564.979	412.559	-0.453503	483.306	433.605	-0.156521	304.881	211.271	-1.19346	-0.889732
ENSG00000230269|MICT00000296113,1_38	847.284	897.327	0.0827787	782.285	766.993	-0.0284766	456.822	337.129	-1.21415	-0.891068
XLOC_080282|XLOC_080282|10-gRNAs__10	349.358	511.139	0.548878	452.98	507.27	0.163273	187.958	182.397	-1.31189	-0.893942
XLOC_038992|XLOC_038992|10-gRNAs__19	519.961	547.937	0.0755924	523.57	404.858	-0.370884	279.657	170.168	-1.62085	-0.89451
XLOC_084352|XLOC_084352|10-gRNAs__3	424.457	344.192	-0.302328	282.16	411.446	0.544031	228.021	214.159	-0.397669	-0.896163
XLOC_072199|XLOC_072199|10-gRNAs__1	322.432	256.07	-0.332343	298.094	404.858	0.441523	173.12	156.241	-0.931556	-0.896836
XLOC_027259|XLOC_027259|10-gRNAs__2	901.978	885.513	-0.026576	813.125	869.405	0.0965399	483.53	444.642	-0.870685	-0.899348
XLOC_035518|XLOC_035518|10-gRNAs__5	502.712	493.321	-0.0271989	595.702	519.448	-0.197576	269.27	237.598	-1.3257	-0.900429
XLOC_002694|XLOC_002694|10-gRNAs__13	593.167	404.037	-0.553837	483.306	508.668	0.0737705	317.642	180.699	-1.41885	-0.900827
XLOC_065595|FTMT22300007521,1|10-gRNAs__12	735.371	776.667	0.0788131	621.402	561.171	-0.147061	393.315	351.226	-0.822949	-0.902616
XLOC_078958|XLOC_078958_200	317.594	295.386	-0.104549	322.595	299.452	-0.107364	169.559	171.187	-0.913751	-0.904998
ENSG00000185168|ENCT00000188288,1|10-gRNAs__10	463.585	333.733	-0.474016	354.463	255.133	-0.474225	247.31	164.563	-1.10652	-0.90624
XLOC_001611|FTMT20400011264,1|5-gRNAs__16	1351.94	1397.2	0.0475046	1284.98	1204.19	-0.093675	720.047	540.946	-1.24804	-0.908775
ENSG00000175879|ENSG00000175879|10-gRNAs__11	51.066	63.1696	0.306327	40.4069	76.661	0.922206	27.1148	13.0592	-1.6221	-0.910795
XLOC_065566|XLOC_065566|10-gRNAs__10	716.018	781.703	0.126607	839.853	706.504	-0.249406	380.555	301.63	-1.47705	-0.911715
ENSG00000203721|ENCT00000036257,1|10-gRNAs__7	362.19	354.069	-0.0327086	277.362	211.414	-0.391542	192.41	162.355	-0.772249	-0.912217
CTRL0006	627.035	744.324	0.247347	716.664	777.973	0.118408	333.073	296.535	-1.27281	-0.912504
XLOC_065566|XLOC_065566|10-gRNAs__20	217.672	246.967	0.182082	214.483	232.774	0.118018	115.549	77.0918	-1.47501	-0.913067
XLOC_017690|XLOC_017690|10-gRNAs__2	392.272	320.563	-0.291163	385.646	294.86	-0.387129	208.138	130.084	-1.5671	-0.913991
TCONS_00028298_22	688.882	619.016	-0.154256	474.739	537.215	0.178328	365.42	226.897	-1.06476	-0.914515
ENSG00000225140|FTMT24000000015,1|10-gRNAs__13	595.271	589.578	-0.0138623	451.952	418.633	-0.110459	315.268	198.023	-1.19009	-0.916753
CTRL0008	403.421	405.006	0.005653	267.082	294.86	0.142696	213.479	161.846	-0.722314	-0.917872
XLOC_025150|XLOC_025150|10-gRNAs__15	612.31	515.013	-0.24961	525.283	532.624	0.0200171	323.577	321.163	-0.709616	-0.919943
XLOC_033680|MICT00000159550,1_189	900.715	758.656	-0.247596	937	929.894	-0.0109813	475.814	255.771	-1.87278	-0.92053
XLOC_027259|XLOC_027259|10-gRNAs__12	1058.28	1123.73	0.0865745	1195.89	1082.21	-0.144081	558.313	526.848	-1.18247	-0.922447
ENSG00000101346|ENSG00000101346|10-gRNAs__8	706.762	685.64	-0.0437671	728.143	685.742	-0.0865431	372.839	262.905	-1.46933	-0.92249
ENSG00000226688|ENST00000416301,1|10-gRNAs__14	125.744	110.62	-0.184725	162.911	144.536	-0.172539	66.287	61.9753	-1.39288	-0.922668
ENSG00000186575|ENSG00000186575|10-gRNAs__6	204.84	245.03	0.258345	194.608	252.139	0.373479	107.833	89.8303	-1.11443	-0.925064
XLOC_065780|XLOC_065780|10-gRNAs__15	1117.6	935.674	-0.256298	1115.36	1207.78	0.114844	587.692	437.169	-1.35104	-0.927152
XLOC_029294|XLOC_029294	254.485	347.678	0.450016	214.825	343.97	0.678867	133.651	115.647	-0.892858	-0.928597
XLOC_064040|XLOC_064040|10-gRNAs__8	124.061	166.398	0.42329	151.603	143.937	-0.0748047	65.0999	43.9715	-1.78333	-0.929274
TCONS_00006579	510.916	504.167	-0.0191805	589.705	321.811	-0.873577	267.786	137.897	-2.0956	-0.931747
XLOC_002694|XLOC_002694|10-gRNAs__4	539.946	457.879	-0.237801	373.31	441.79	0.24293	282.921	141.974	-1.39412	-0.932172
ENSG00000242516|ENST00000463183,1	354.828	493.321	0.475294	333.046	335.985	0.0126704	185.584	229.105	-0.539513	-0.934675
TCONS_00026521_201	382.385	338.188	-0.177153	310.259	332.591	0.100247	199.532	155.222	-0.998677	-0.938062
ENSG00000196712|ENSG00000196712|10-gRNAs__16	575.497	588.222	0.0315468	543.445	415.039	-0.388802	300.133	215.178	-1.3362	-0.938976
CTRL0076	573.814	405.006	-0.502537	474.568	368.325	-0.365547	299.243	204.308	-1.21547	-0.939036
ENSG00000169059|ENSG00000169059_160	743.996	696.486	-0.0951879	631.339	869.205	0.461219	387.38	365.493	-0.788405	-0.941367
LPAR1_35	173.076	183.248	0.0823484	233.501	156.714	-0.574991	90.0277	99.3418	-1.23212	-0.942193
XLOC_033681|XLOC_033681_18	339.892	378.666	0.155804	338.186	302.247	-0.16204	176.681	172.037	-0.97469	-0.943536
ENSG00000230269|MICT00000296113,1_208	883.255	726.699	-0.281437	833.342	535.019	-0.639222	458.602	406.087	-1.03694	-0.945436
XLOC_035881|XLOC_035881|10-gRNAs__17	1000.22	729.411	-0.455455	856.13	784.76	-0.125562	519.141	472.837	-0.856351	-0.94598
XLOC_049289|XLOC_049289|10-gRNAs__20	272.156	355.812	0.386558	450.239	273.899	-0.716841	141.07	148.767	-1.59698	-0.947527
ENSG00000241472|MICT00000244390,1|10-gRNAs__4	892.722	780.541	-0.193713	798.733	800.731	0.00360441	462.46	381.968	-1.06406	-0.948731
XLOC_022462|XLOC_022462|10-gRNAs__13	759.984	805.138	0.083256	705.527	860.621	0.28664	393.612	421.203	-0.744047	-0.949017
XLOC_002885|XLOC_002885|10-gRNAs__1	145.308	241.35	0.731621	237.784	214.009	-0.151915	75.1897	80.3189	-1.56465	-0.94958
XLOC_078060|XLOC_078060_137	547.098	539.609	-0.0198802	485.876	409.25	-0.24755	283.218	278.191	-0.80429	-0.949642
ENSG00000245910|ENST00000520348,1|10-gRNAs__9	160.875	44.1895	-1.8618	100.888	119.981	0.24983	83.2022	30.3836	-1.72808	-0.950406
XLOC_019681|XLOC_019681|10-gRNAs__17	825.196	689.126	-0.259933	780.4	804.524	0.0439163	426.849	328.636	-1.24747	-0.950847
ENSG00000232677|ENST00000591372,1|10-gRNAs__3	573.393	714.691	0.317746	620.716	692.33	0.157502	296.572	236.239	-1.39331	-0.950908
XLOC_065567|XLOC_065567|10-gRNAs__11	402.159	384.089	-0.0663102	360.802	318.816	-0.17843	207.841	198.873	-0.859039	-0.951951
XLOC_039020|XLOC_039020|10-gRNAs__2	839.29	569.435	-0.559556	720.09	701.114	-0.0385233	433.675	252.884	-1.50933	-0.952396
XLOC_085141|XLOC_085141|10-gRNAs__7	689.513	747.81	0.117078	896.393	867.409	-0.0474149	356.22	345.621	-1.37469	-0.952611
ENSG00000152382|ENSG00000152382|10-gRNAs__8	178.966	158.458	-0.175482	165.481	142.34	-0.217179	92.4018	53.4829	-1.62769	-0.952936
XLOC_035881|XLOC_035881|10-gRNAs__1	408.26	412.946	0.016463	365.257	400.466	0.132735	210.512	193.607	-0.915428	-0.955254
ENSG00000230269|MICT00000296113,1|10-gRNAs__9	739.158	652.328	-0.180259	662.351	625.852	-0.0817603	381.148	322.352	-1.03873	-0.955347
XLOC_039095|XLOC_039095|10-gRNAs__11	960.458	905.461	-0.085061	804.215	733.854	-0.132072	494.213	400.312	-1.00628	-0.958447
XLOC_021789|XLOC_021789|10-gRNAs__2	894.615	770.276	-0.215865	933.916	740.043	-0.335643	460.086	391.819	-1.25289	-0.959211
XLOC_030172|XLOC_030172|10-gRNAs__3	283.305	242.706	-0.22306	241.725	247.148	0.0319961	145.522	86.0937	-1.48831	-0.96064
ENSG00000230269|MICT00000296113,1_107	620.093	692.612	0.159538	824.776	838.062	0.0230534	318.532	397.255	-1.05375	-0.960827
XLOC_001476|XLOC_001476_199	912.285	623.664	-0.548642	614.034	547.796	-0.164653	468.099	271.397	-1.17762	-0.962523
XLOC_033138|XLOC_033138|10-gRNAs__11	282.674	307.393	0.120907	257.659	288.272	0.161911	144.928	105.626	-1.28569	-0.963316
XLOC_072434|XLOC_072434|10-gRNAs__16	375.022	349.615	-0.101184	350.351	350.159	-0.000790986	191.816	167.96	-1.06023	-0.966887
ENSG00000176912|ENCT00000195044,1|5-gRNAs__2	336.947	314.172	-0.100936	328.591	224.789	-0.54752	172.23	141.634	-1.21355	-0.967777
ENSG00000175879|ENSG00000175879|10-gRNAs__2	209.678	215.979	0.0426921	130.186	206.023	0.661825	106.943	61.8055	-1.07354	-0.970677
XLOC_038738|XLOC_038738|10-gRNAs__4	715.177	703.071	-0.0246262	662.693	710.098	0.0996614	364.827	299.932	-1.14344	-0.970896
TCONS_00016127_163	910.813	1015.08	0.156352	745.105	923.905	0.310263	464.241	412.711	-0.852157	-0.972129
XLOC_085141|XLOC_085141|10-gRNAs__1	343.258	180.536	-0.926624	211.913	247.747	0.225299	174.901	131.273	-0.690479	-0.972352
XLOC_036653|XLOC_036653|10-gRNAs__8	251.33	323.856	0.36564	289.527	317.219	0.131738	128.013	132.802	-1.12384	-0.972742
XLOC_049271|XLOC_049271|10-gRNAs__8	905.764	921.923	0.0255086	829.916	885.176	0.0929887	461.273	302.649	-1.45501	-0.973361
ENSG00000231327|ENCT00000243621,1|10-gRNAs__13	384.489	411.784	0.098922	341.441	330.794	-0.0456902	195.674	160.487	-1.08871	-0.974128
ENSG00000100146|ENSG00000100146|10-gRNAs__19	554.881	604.684	0.123981	562.634	548.594	-0.0364509	282.328	272.756	-1.04431	-0.974559
ENSG00000196712|ENSG00000196712|10-gRNAs__13	454.96	527.021	0.212077	421.969	351.356	-0.264131	231.285	248.638	-0.762851	-0.975761
XLOC_010837|ENCT00000066323,1|10-gRNAs__10	196.426	175.888	-0.159239	243.609	195.044	-0.320626	99.8207	109.872	-1.14802	-0.975862
XLOC_038992|XLOC_038992|10-gRNAs__20	654.803	668.984	0.0309063	692.848	716.486	0.0483921	332.777	258.149	-1.42398	-0.976294
ENSG00000234754|ENSG00000234754|10-gRNAs__16	389.327	428.634	0.138729	319.339	368.924	0.208174	197.751	158.279	-1.01216	-0.976937
ENSG00000236449|FTMT20700088765,1|10-gRNAs__18	803.529	961.239	0.258517	922.094	728.464	-0.340014	407.857	426.299	-1.11287	-0.978113
ENSG00000267058|ENST00000587128,1|10-gRNAs__6	693.089	726.699	0.0683085	687.879	668.574	-0.0410629	351.769	226.897	-1.59969	-0.97821
XLOC_033296|XLOC_033296|10-gRNAs__8	241.864	271.951	0.169086	227.161	191.251	-0.248134	122.671	119.554	-0.925488	-0.978819
CTRL0094	680.257	604.684	-0.169871	670.575	535.019	-0.325753	344.944	311.312	-1.10679	-0.979513
ENSG00000228741|ENSG00000228741|10-gRNAs__12	301.817	231.086	-0.385099	229.046	285.877	0.319631	152.941	101.72	-1.17025	-0.980236
ENSG00000237380|ENST00000440016,2|10-gRNAs__1	699.61	579.894	-0.27072	616.776	510.863	-0.27176	354.44	252.884	-1.28593	-0.980809
XLOC_056386|FTMT21600002208,1|10-gRNAs__16	1147.89	1333.87	0.216616	1261.51	1340.14	0.0872292	581.461	504.768	-1.32128	-0.981109
XLOC_065594|XLOC_065594|10-gRNAs__1	217.883	292.674	0.425576	230.588	274.897	0.253472	110.207	76.7521	-1.58579	-0.982684
XLOC_001666|XLOC_001666|10-gRNAs__1	709.497	692.612	-0.0347433	608.723	669.772	0.137862	358.891	282.607	-1.10671	-0.983051
ENSG00000254615|ENST00000577661,1|10-gRNAs__19	483.99	665.885	0.460216	570.173	308.635	-0.885283	244.342	233.182	-1.28958	-0.98578
XLOC_025150|XLOC_025150|10-gRNAs__14	255.117	196.611	-0.37564	262.285	225.587	-0.217358	128.606	80.6586	-1.7	-0.987638
CTRL0066	681.098	534.961	-0.348371	594.674	773.381	0.379026	342.57	288.552	-1.04301	-0.991257
XLOC_035518|XLOC_035518|10-gRNAs__8	593.588	789.45	0.411326	797.705	609.083	-0.38916	297.759	270.039	-1.56234	-0.995075
CTRL0074	380.702	379.44	-0.00478834	429.507	395.475	-0.119065	190.926	190.04	-1.17595	-0.995275
ENSG00000236423|ENST00000413332,1|10-gRNAs__9	470.106	468.918	-0.00364855	325.679	289.67	-0.168985	235.736	194.287	-0.744963	-0.995506
XLOC_001611|XLOC_001611	197.477	156.714	-0.33336	142.18	145.135	0.0296638	98.9305	84.3952	-0.751787	-0.996474
ENSG00000230844|ENST00000609887,1|10-gRNAs__3	334.843	300.615	-0.155522	289.527	338.58	0.225726	167.779	115.987	-1.31899	-0.9965
XLOC_051555|XLOC_051555|10-gRNAs__14	390.8	385.444	-0.0199012	369.026	278.69	-0.404936	195.674	161.676	-1.19012	-0.99761
XLOC_071857|XLOC_071857_94	554.04	669.759	0.273607	565.033	752.619	0.413523	277.283	285.325	-0.985478	-0.998373
XLOC_033759|XLOC_033759|10-gRNAs__4	577.811	609.913	0.077994	491.359	653.402	0.41112	288.263	254.583	-0.948371	-1.00296
XLOC_049693|XLOC_049693_52	313.597	346.903	0.145577	251.662	287.274	0.190869	156.205	155.561	-0.693651	-1.00501
XLOC_002437|XLOC_002437|10-gRNAs__11	984.019	714.885	-0.460919	798.733	908.733	0.186121	490.059	350.886	-1.18648	-1.00558
ENSG00000169032|ENSG00000169032|10-gRNAs__2	304.341	422.049	0.471589	280.446	290.269	0.0496467	151.457	147.409	-0.927439	-1.0063
ITGA9	297.189	256.07	-0.214766	291.412	336.983	0.209549	147.896	103.928	-1.48659	-1.00631
ENSG00000203721|ENCT00000036257,1|10-gRNAs__17	929.325	761.948	-0.286456	850.818	755.814	-0.1708	462.46	333.732	-1.3499	-1.0067
TCONS_00026344_100	444.021	528.764	0.251943	495.642	476.527	-0.056731	220.898	146.729	-1.75545	-1.00692
XLOC_002437|XLOC_002437|10-gRNAs__4	750.097	743.355	-0.0130231	660.809	753.218	0.188809	373.136	235.729	-1.48671	-1.00718
XLOC_065459|XLOC_065459_5	574.866	483.831	-0.248674	484.334	471.935	-0.037407	285.889	216.197	-1.16329	-1.00752
XLOC_065780|XLOC_065780|10-gRNAs__8	547.729	746.26	0.446146	557.151	520.446	-0.0983028	272.238	242.863	-1.19759	-1.00833
ENSG00000245025|ENST00000502083,2|10-gRNAs__3	283.936	234.765	-0.27424	272.394	344.769	0.339824	141.07	152.504	-0.836429	-1.00864
XLOC_012225|XLOC_012225|10-gRNAs__5	1059.54	997.069	-0.0876617	924.492	761.803	-0.279211	526.263	460.268	-1.00603	-1.00944
XLOC_065595|FTMT22300007521,1|10-gRNAs__16	157.509	105.972	-0.571309	205.573	164.1	-0.324896	78.1573	65.5421	-1.64766	-1.01005
XLOC_010689|XLOC_010689|10-gRNAs__4	496.822	506.491	0.0278031	586.964	468.342	-0.325647	246.42	177.981	-1.72098	-1.01132
XLOC_066509|XLOC_066509|5-gRNAs__20	506.498	513.076	0.0186114	418.199	367.926	-0.184727	251.168	226.048	-0.887267	-1.01162
XLOC_036653|XLOC_036653|10-gRNAs__18	312.545	327.148	0.0658593	369.54	409.25	0.147214	154.721	151.485	-1.28599	-1.01392
XLOC_025150|XLOC_025150|10-gRNAs__13	439.603	485.962	0.144608	400.209	473.732	0.24326	217.634	209.913	-0.930638	-1.01396
XLOC_078035|XLOC_078035_55	373.129	399.002	0.0966941	444.071	421.428	-0.0754864	183.804	218.065	-1.02569	-1.02111
ENSG00000245067|MICT00000265203,1|10-gRNAs__3	1182.39	1333.48	0.17348	1090.69	956.445	-0.189464	582.351	520.734	-1.06647	-1.02162
XLOC_065572|XLOC_065572_151	757.88	693.968	-0.127083	778.858	539.211	-0.530427	372.245	336.449	-1.21073	-1.02552
ENSG00000175879|ENSG00000175879|10-gRNAs__13	408.891	344.579	-0.246815	350.351	259.725	-0.431673	200.719	144.182	-1.28032	-1.02617
ENSG00000236423|ENST00000413332,1|10-gRNAs__11	515.123	511.333	-0.0106523	629.112	540.409	-0.219226	252.652	178.83	-1.81415	-1.02748
XLOC_065572|XLOC_065572	635.029	536.704	-0.242654	609.58	478.124	-0.350366	311.41	221.292	-1.46145	-1.02777
ENSG00000272168|FTMT22300055054,1|10-gRNAs__7	313.176	448.001	0.51639	234.529	255.333	0.122564	153.534	127.537	-0.878339	-1.02794
ENSG00000184634|ENSG00000184634|10-gRNAs__12	269.421	327.536	0.281694	315.399	180.47	-0.805072	131.871	142.993	-1.14068	-1.03018
XLOC_061970|XLOC_061970|10-gRNAs__14	240.391	211.524	-0.184478	175.932	149.527	-0.234468	117.626	77.941	-1.17354	-1.03055
ENSG00000224397|ENST00000445003,1|10-gRNAs__7	747.993	490.416	-0.608918	484.334	777.374	0.682494	365.717	256.621	-0.916101	-1.0321
ENSG00000272168|FTMT22300055054,1|10-gRNAs__3	197.267	212.493	0.107211	135.669	142.54	0.0712268	95.9629	76.2425	-0.830593	-1.03883
XLOC_028521|XLOC_028521|10-gRNAs__16	341.785	314.366	-0.12061	237.27	193.646	-0.29297	166.295	131.103	-0.855334	-1.0389
XLOC_060954|XLOC_060954|10-gRNAs__1	592.536	488.092	-0.279698	585.079	648.61	0.148697	288.263	228.086	-1.35867	-1.03926
XLOC_078036|XLOC_078036|10-gRNAs__13	270.263	279.698	0.0494902	309.916	255.333	-0.279398	131.277	139.086	-1.15533	-1.04118
XLOC_010689|XLOC_010689|10-gRNAs__12	346.624	273.694	-0.340695	300.835	250.142	-0.266126	168.372	135.01	-1.15532	-1.04128
ENSG00000254615|ENST00000577661,1|10-gRNAs__11	142.784	173.371	0.279851	240.183	113.394	-1.08212	69.2546	68.2597	-1.81352	-1.04278
XLOC_001013|XLOC_001013_78	203.999	221.596	0.119313	285.415	210.815	-0.436908	98.9305	75.3933	-1.91915	-1.04332
XLOC_039095|XLOC_039095|10-gRNAs__8	323.484	418.95	0.372983	430.193	288.272	-0.577385	156.798	237.937	-0.854129	-1.04431
ENSG00000234377|ENST00000606187,1|10-gRNAs__10	636.922	540.19	-0.237609	584.565	596.307	0.0286863	308.739	216.537	-1.43233	-1.04449
XLOC_027330|XLOC_027330|10-gRNAs__1	620.093	483.637	-0.358494	600.67	497.288	-0.27244	300.43	272.247	-1.14137	-1.04521
XLOC_078035|XLOC_078035_4	275.732	221.596	-0.31521	283.873	296.657	0.0635279	133.355	145.371	-0.965027	-1.04744
XLOC_008157|XLOC_008157|10-gRNAs__14	888.515	874.086	-0.0236179	802.159	846.247	0.0771812	429.817	364.984	-1.13584	-1.0475
CTRL0048	1170.19	1180.87	0.013104	1094.46	1097.39	0.00385715	565.732	420.863	-1.37858	-1.04842
ENSG00000186019|ENSG00000186019|10-gRNAs__12	381.964	318.046	-0.264129	302.206	259.525	-0.219579	184.397	164.054	-0.880961	-1.05022
XLOC_049693|XLOC_049693_62	448.228	420.306	-0.0927727	364.229	461.554	0.341571	215.853	157.43	-1.20962	-1.05383
XLOC_072851|XLOC_072851_120	957.513	981.382	0.0355183	1014.96	961.236	-0.0784473	460.383	382.648	-1.40709	-1.0563
ENSG00000196712|ENSG00000196712|10-gRNAs__18	688.04	585.123	-0.233716	634.423	585.127	-0.116676	330.699	308.424	-1.04029	-1.05675
ENSG00000203721|ENCT00000036257,1|10-gRNAs__14	900.295	821.019	-0.132967	783.998	857.028	0.128476	431.894	416.447	-0.912553	-1.05955
TCONS_00015940_126	146.991	258.394	0.813422	228.361	84.6464	-1.43072	70.4416	89.6605	-1.34779	-1.06016
XLOC_072739|XLOC_072739|10-gRNAs__8	412.046	339.156	-0.280781	457.949	357.345	-0.357778	197.158	175.264	-1.38515	-1.06307
XLOC_067371|ENCT00000393102,1|10-gRNAs__9	35.7096	1.19367	-4.7908	5.79736	1.39927	-1.97581	17.025	1	-2.42257	-1.06424
ENSG00000186575|ENSG00000186575|10-gRNAs__10	577.6	516.756	-0.16056	562.463	469.14	-0.261687	276.096	235.39	-1.25635	-1.06463
XLOC_008569|XLOC_008569|5-gRNAs__1	245.019	102.098	-1.26211	217.909	234.97	0.108702	117.033	101.89	-1.09597	-1.06534
XLOC_066509|XLOC_066509|5-gRNAs__3	909.551	882.607	-0.0433773	950.535	947.861	-0.00406412	434.268	344.772	-1.46283	-1.06639
ENSG00000232677|ENST00000591372,1|10-gRNAs__18	461.271	260.524	-0.823955	366.285	183.465	-0.99707	220.008	118.365	-1.6289	-1.06771
ENSG00000186575|ENSG00000186575|10-gRNAs__2	335.264	339.35	0.0174695	337.501	318.417	-0.0839476	159.766	124.479	-1.43825	-1.06886
XLOC_036653|XLOC_036653|10-gRNAs__7	357.142	213.074	-0.74487	223.221	187.058	-0.254858	170.153	165.922	-0.427742	-1.06922
XLOC_060498|XLOC_060498|10-gRNAs__2	466.95	448.389	-0.0585067	384.104	374.514	-0.0364666	222.085	129.575	-1.56697	-1.07181
XLOC_033759|XLOC_033759|10-gRNAs__8	714.335	1024.76	0.520558	931.003	813.907	-0.1939	339.305	365.493	-1.3487	-1.07379
ENSG00000251161|ENSG00000251161|10-gRNAs__12	612.52	516.756	-0.245232	517.916	416.437	-0.314552	290.934	163.035	-1.66693	-1.07381
XLOC_027330|XLOC_027330|10-gRNAs__4	1127.7	893.841	-0.335255	845.164	830.876	-0.0245964	535.463	406.596	-1.05545	-1.07438
ENSG00000267106|ENSG00000267106|10-gRNAs__1	618.621	707.138	0.192907	567.089	348.562	-0.702001	293.308	154.033	-1.87966	-1.07638
XLOC_078958|XLOC_078958_32	317.594	189.058	-0.748044	303.405	149.527	-1.02035	150.27	108.344	-1.48477	-1.07912
XLOC_078036|XLOC_078036|10-gRNAs__5	1464.69	980.026	-0.579659	1244.54	1207.78	-0.0432529	692.152	615.169	-1.01644	-1.08133
XLOC_028521|XLOC_028521|10-gRNAs__6	677.101	625.407	-0.114558	649.158	650.008	0.00188759	319.719	243.033	-1.41705	-1.08233
XLOC_005998|XLOC_005998|10-gRNAs__3	267.738	219.465	-0.286713	282.845	266.912	-0.0836195	126.232	112.93	-1.32382	-1.08414
XLOC_065386|XLOC_065386|10-gRNAs__1	206.944	146.45	-0.498545	218.766	170.089	-0.362906	97.4467	69.7883	-1.64692	-1.08577
XLOC_027259|XLOC_027259|10-gRNAs__20	1036.4	901.2	-0.201639	828.545	921.31	0.153089	487.685	342.054	-1.27611	-1.0874
XLOC_039020|XLOC_039020|10-gRNAs__1	799.532	578.344	-0.467157	707.24	631.442	-0.163526	376.103	233.352	-1.59928	-1.08782
ENSG00000184634|ENSG00000184634|10-gRNAs__19	764.822	767.952	0.00589117	729.856	851.837	0.222937	359.188	335.43	-1.12137	-1.09017
CTRL0017	416.043	466.013	0.163601	555.095	481.917	-0.203912	194.784	192.928	-1.52419	-1.09447
XLOC_038992|XLOC_038992|10-gRNAs__18	1204.9	1039.1	-0.213562	1100.8	981.798	-0.165031	563.655	369.739	-1.57371	-1.09589
XLOC_065780|XLOC_065780|10-gRNAs__5	806.263	796.035	-0.0184171	733.283	777.374	0.0842274	376.994	283.457	-1.37093	-1.09651
XLOC_085141|XLOC_085141|10-gRNAs__8	689.513	740.256	0.102434	867.438	616.47	-0.492663	322.093	283.287	-1.61415	-1.09786
ENSG00000183250|ENSG00000183250|10-gRNAs__11	197.267	219.659	0.155039	134.127	92.4321	-0.536648	91.8082	72.8456	-0.879781	-1.10262
XLOC_067012|XLOC_067012|10-gRNAs__3	164.24	100.742	-0.704584	133.784	110.798	-0.271747	76.3768	105.796	-0.338337	-1.10359
ENSG00000238184|FTMT24100040854,1|10-gRNAs__16	477.889	584.736	0.291053	494.1	487.906	-0.018198	221.492	167.281	-1.56196	-1.10907
XLOC_028521|XLOC_028521|10-gRNAs__17	200.212	276.793	0.467077	226.647	208.619	-0.119526	92.6985	58.2387	-1.95856	-1.11008
XLOC_071857|XLOC_071857|10-gRNAs__2	615.886	392.804	-0.648721	451.267	479.721	0.0881954	284.998	199.722	-1.17559	-1.11144
XLOC_045489|XLOC_045489|5-gRNAs__18	1624.99	1586.81	-0.0343001	1501.37	1629.01	0.117703	750.91	621.284	-1.27282	-1.11362
XLOC_001589|XLOC_001589|10-gRNAs__4	728.64	517.724	-0.492942	711.866	623.457	-0.191288	336.634	311.482	-1.1922	-1.11379
XLOC_078036|XLOC_078036|10-gRNAs__15	300.344	260.137	-0.207272	263.313	276.095	0.0683597	138.696	103.588	-1.34508	-1.11413
XLOC_002694|XLOC_002694|10-gRNAs__5	440.445	471.242	0.0974861	453.151	410.448	-0.142761	203.39	163.374	-1.47125	-1.11433
ENSG00000231327|ENCT00000243621,1|10-gRNAs__17	59.4805	92.9955	0.643872	113.395	92.6317	-0.291499	27.4115	16.2863	-2.79207	-1.1148
ENSG00000182165|ENSG00000182165|10-gRNAs__10	418.147	503.005	0.266506	358.061	325.005	-0.139702	193.003	184.435	-0.956709	-1.11498
ENSG00000226688|ENST00000416301,1|10-gRNAs__8	794.062	674.794	-0.234772	633.224	744.834	0.234169	366.31	358.869	-0.819084	-1.11597
CTRL0055	161.926	237.283	0.550989	103.629	159.309	0.619912	74.5962	126.178	0.283777	-1.11712
XLOC_033759|XLOC_033759|10-gRNAs__10	129.11	91.6398	-0.494099	89.4085	122.377	0.452414	59.4615	48.5573	-0.879368	-1.11727
ENSG00000248690|ENCT00000429842,1|10-gRNAs__5	394.586	353.875	-0.157057	300.664	251.739	-0.256127	181.726	132.632	-1.18012	-1.11815
XLOC_077170|XLOC_077170_157	422.143	368.595	-0.195648	410.832	357.545	-0.20037	194.19	156.58	-1.39107	-1.11986
ENSG00000237380|ENST00000440016,2|10-gRNAs__4	278.467	238.445	-0.22376	280.275	304.243	0.11834	128.013	120.573	-1.21626	-1.12061
ENSG00000226688|ENST00000416301,1|10-gRNAs__7	124.272	68.0115	-0.868689	72.2751	56.0988	-0.364954	57.0874	41.4237	-0.801557	-1.12089
XLOC_067012|XLOC_067012|10-gRNAs__10	1384.55	1091.78	-0.342709	1192.63	1191.81	-0.000989454	636.064	502.73	-1.24613	-1.12205
XLOC_008569|MICT00000043665,1|5-gRNAs__19	1401.59	1321.28	-0.0851169	1157.85	1247.71	0.107826	643.186	527.358	-1.13444	-1.12363
ENSG00000215447|ENST00000454115,2|10-gRNAs__13	323.063	237.283	-0.445045	315.741	219.798	-0.522364	147.896	136.538	-1.20884	-1.12671
XLOC_081013|XLOC_081013|10-gRNAs__2	464.005	488.286	0.0735685	520.314	484.312	-0.103426	212.292	214.668	-1.27688	-1.12772
XLOC_050656|XLOC_050656|10-gRNAs__5	1427.88	1615.28	0.177896	1292.52	1055.66	-0.292011	652.683	574.576	-1.16948	-1.1293
ENSG00000239508|ENSG00000239508|10-gRNAs__18	428.454	489.835	0.193113	420.598	403.66	-0.059285	195.674	167.621	-1.32672	-1.13029
XLOC_078060|XLOC_078060_172	210.941	255.295	0.275209	186.555	200.833	0.106339	95.9629	143.332	-0.380005	-1.13547
ENSG00000224189|ENSG00000224189|10-gRNAs__2	97.1351	81.375	-0.25512	62.1664	42.3241	-0.553569	44.0301	51.6146	-0.267881	-1.13972
ENSG00000228741|ENSG00000228741|10-gRNAs__14	521.855	400.745	-0.380881	498.898	498.486	-0.00119	236.627	163.544	-1.60847	-1.1407
XLOC_010837|ENCT00000066323,1|10-gRNAs__6	725.905	736.189	0.0202929	800.617	671.768	-0.253116	328.919	278.191	-1.5247	-1.14181
XLOC_056761|XLOC_056761|10-gRNAs__7	248.595	209.007	-0.25014	258.002	160.906	-0.680822	112.581	96.9639	-1.41093	-1.14213
XLOC_065595|FTMT22300007521,1|10-gRNAs__17	48.9624	32.9563	-0.569691	23.1021	52.705	1.18642	22.0699	17.8149	-0.373096	-1.14602
XLOC_067012|XLOC_067012|10-gRNAs__15	680.046	634.897	-0.0990947	829.744	575.545	-0.527662	305.771	237.428	-1.80474	-1.15292
XLOC_067207|XLOC_067207|10-gRNAs__4	507.55	501.456	-0.0174251	470.113	417.235	-0.172108	228.021	190.72	-1.3011	-1.15404
XLOC_033759|XLOC_033759|10-gRNAs__3	797.638	739.675	-0.108828	825.118	761.204	-0.116304	358.298	343.243	-1.26513	-1.15435
LPAR5_180	314.859	418.95	0.411958	271.88	311.031	0.194021	140.773	112.93	-1.2668	-1.16076
ENSG00000196712|ENSG00000196712|10-gRNAs__3	418.988	431.345	0.0419243	474.225	475.329	0.00335174	187.068	174.414	-1.44253	-1.16292
ENSG00000267272|ENSG00000267272|10-gRNAs__1	522.907	492.934	-0.0851422	375.023	502.08	0.42084	233.066	230.974	-0.69901	-1.16547
ENSG00000267106|ENSG00000267106|10-gRNAs__13	523.117	561.301	0.101623	525.797	579.537	0.14037	233.066	234.031	-1.16746	-1.16605
XLOC_001665|XLOC_001665|10-gRNAs__6	999.165	913.208	-0.129765	982.746	803.326	-0.2908	443.764	383.327	-1.35801	-1.17075
CTRL0021	550.674	549.293	-0.00362198	463.26	526.435	0.184395	244.046	233.182	-0.99006	-1.17372
CRB2_184	135.631	120.497	-0.170555	115.794	153.121	0.402804	60.055	84.0555	-0.461677	-1.174
ENSG00000245067|MICT00000265203,1|10-gRNAs__1	697.296	683.51	-0.0288052	881.145	747.828	-0.236643	308.739	262.905	-1.74445	-1.17512
XLOC_025150|XLOC_025150|10-gRNAs__16	473.682	379.828	-0.318498	346.067	341.175	-0.0205344	209.622	171.527	-1.01219	-1.17575
ENSG00000233098|ENCT00000173094,1_188	495.56	456.329	-0.118958	511.234	432.607	-0.240874	219.118	194.966	-1.3903	-1.17698
XLOC_028521|XLOC_028521|10-gRNAs__1	287.091	121.272	-1.24258	228.532	300.45	0.394577	126.529	124.649	-0.873998	-1.1814
XLOC_033759|XLOC_033759|10-gRNAs__7	607.261	577.376	-0.0727942	583.194	607.885	0.0598128	266.599	276.493	-1.07646	-1.18734
XLOC_081013|XLOC_081013|10-gRNAs__9	355.249	240.963	-0.559824	347.095	274.498	-0.338429	155.018	119.044	-1.54304	-1.19587
XLOC_001589|XLOC_001589|10-gRNAs__3	1035.35	1046.46	0.0153965	931.517	774.779	-0.265766	451.777	390.631	-1.25356	-1.19625
XLOC_065566|XLOC_065566|10-gRNAs__15	828.982	796.809	-0.0570994	923.978	785.958	-0.233379	361.265	390.631	-1.24184	-1.19806
XLOC_025536|XLOC_025536|10-gRNAs__15	911.654	731.541	-0.317509	782.456	879.786	0.169122	397.173	348.169	-1.16799	-1.19851
XLOC_067012|XLOC_067012|10-gRNAs__14	589.801	391.642	-0.59057	418.713	567.16	0.437704	256.213	240.315	-0.800778	-1.20257
XLOC_078074|XLOC_078074|10-gRNAs__4	402.79	361.622	-0.155504	434.305	348.761	-0.316386	174.901	209.403	-1.05207	-1.20303
XLOC_001666|XLOC_001666|10-gRNAs__8	1002.53	896.165	-0.161793	1050.77	753.817	-0.4791	435.158	345.621	-1.6039	-1.20385
ENSG00000237380|ENST00000440016,2|10-gRNAs__12	469.685	350.97	-0.420241	492.044	357.545	-0.460553	203.686	133.311	-1.8832	-1.20494
ENSG00000233110|ENSG00000233110|10-gRNAs__7	759.984	648.648	-0.228499	653.441	509.266	-0.359574	329.215	274.455	-1.25118	-1.20669
ENSG00000176912|ENCT00000195044,1|5-gRNAs__15	84.0927	62.3949	-0.429957	41.6062	27.5512	-0.59292	36.3143	40.4047	-0.0421756	-1.20919
ENSG00000196712|ENSG00000196712|10-gRNAs__11	308.128	227.793	-0.435639	156.572	161.904	0.0482898	133.058	178.151	0.186167	-1.21086
XLOC_065585|XLOC_065585|10-gRNAs__5	213.044	172.596	-0.303597	266.911	185.86	-0.521903	91.5115	149.447	-0.836301	-1.21823
ENSG00000036257|ENSG00000036257|10-gRNAs__6	342.206	304.295	-0.169344	300.664	260.523	-0.206665	147.005	159.808	-0.911393	-1.21844
ENSG00000204934|FTMT22500011645,1|10-gRNAs__5	405.525	357.555	-0.181577	476.967	304.043	-0.64944	174.01	130.594	-1.868	-1.22014
XLOC_078036|XLOC_078036|10-gRNAs__4	391.851	295.773	-0.405697	301.006	329.197	0.129116	168.075	109.193	-1.46207	-1.22071
TCONS_00010506	431.399	464.27	0.105916	481.079	421.228	-0.191629	184.991	267.321	-0.84746	-1.22113
ENSG00000169032|ENSG00000169032|10-gRNAs__5	197.057	129.019	-0.610642	272.394	316.421	0.216077	84.3893	93.567	-1.54061	-1.2225
ENSG00000169032|ENSG00000169032|10-gRNAs__19	456.853	445.871	-0.0350964	314.028	406.256	0.371391	195.674	158.788	-0.983337	-1.22286
XLOC_027259|XLOC_027259|10-gRNAs__19	56.5354	49.0313	-0.205061	34.9242	21.5622	-0.69317	24.1472	12.5496	-1.46926	-1.22389
XLOC_049289|XLOC_049289|10-gRNAs__6	537.842	448.195	-0.263003	496.156	582.931	0.232487	230.098	234.201	-1.08272	-1.22458
XLOC_060942|XLOC_060942|10-gRNAs__7	532.373	588.803	0.145322	545.843	392.88	-0.474294	227.724	183.247	-1.57418	-1.22479
XLOC_065458|XLOC_065458_186	397.531	356.006	-0.159125	370.568	264.716	-0.48514	169.856	151.655	-1.28839	-1.22627
ENSG00000234754|ENSG00000234754|10-gRNAs__4	783.544	828.185	0.0799281	776.631	743.836	-0.0622367	333.073	357.68	-1.11834	-1.23393
XLOC_034059|XLOC_034059|10-gRNAs__1	276.363	246.773	-0.163316	289.87	227.983	-0.346343	117.33	139.596	-1.05361	-1.23529
XLOC_080218|XLOC_080218|10-gRNAs__4	674.787	530.313	-0.347531	755.043	698.519	-0.112243	285.889	286.514	-1.39764	-1.23869
XLOC_002437|XLOC_002437|10-gRNAs__10	363.873	336.638	-0.112205	239.497	358.144	0.58033	153.534	119.214	-1.00585	-1.24433
ENSG00000184634|ENSG00000184634|10-gRNAs__17	734.32	666.66	-0.139437	714.608	652.004	-0.132251	309.333	260.527	-1.45537	-1.24698
ENSG00000267858|MICT00000182627,1|10-gRNAs__10	601.582	587.834	-0.033345	484.334	463.55	-0.0632634	252.948	267.151	-0.858104	-1.24959
ENSG00000236423|ENST00000413332,1|10-gRNAs__7	239.339	448.97	0.907279	286.443	216.205	-0.405687	100.414	82.357	-1.79704	-1.25226
ENSG00000196712|ENSG00000196712|10-gRNAs__19	162.558	183.248	0.172746	192.552	200.434	0.0578488	68.0675	85.4143	-1.17176	-1.25468
ENSG00000169059|ENSG00000169059	633.136	518.112	-0.289202	551.155	657.394	0.25426	265.115	234.88	-1.23018	-1.25558
ENSG00000144810|ENSG00000144810|10-gRNAs__1	519.12	512.689	-0.0179816	626.713	396.873	-0.658995	217.041	259.678	-1.27076	-1.25772
XLOC_081013|XLOC_081013|10-gRNAs__7	881.783	995.713	0.175288	990.113	843.253	-0.231603	368.388	363.115	-1.44691	-1.25897
XLOC_021789|XLOC_021789|10-gRNAs__3	955.409	908.172	-0.073145	904.275	681.55	-0.40789	395.986	344.942	-1.39015	-1.27046
ENSG00000183250|ENSG00000183250|10-gRNAs__7	227.559	144.126	-0.658548	142.351	177.675	0.319592	94.1823	105.966	-0.425504	-1.27182
XLOC_080282|XLOC_080282|10-gRNAs__19	619.883	597.906	-0.05207	493.244	481.318	-0.0353035	256.213	230.974	-1.09424	-1.27432
ENSG00000226688|ENST00000416301,1|10-gRNAs__5	164.24	213.849	0.380577	164.11	153.32	-0.0980561	67.7708	88.9811	-0.882354	-1.27582
XLOC_013021|XLOC_013021|10-gRNAs__2	406.577	334.895	-0.279742	362.515	453.369	0.322564	167.779	133.821	-1.43706	-1.27646
XLOC_034881|XLOC_034881|10-gRNAs__19	484.41	471.049	-0.0403454	347.781	359.142	0.0463639	199.532	163.714	-1.08653	-1.27919
ENSG00000204934|FTMT22500011645,1|10-gRNAs__6	281.201	177.631	-0.662418	133.27	163.302	0.292989	114.955	87.1128	-0.612824	-1.28979
ENSG00000226527|ENSG00000226527|10-gRNAs__8	1575.77	1396.43	-0.174301	1240.43	1281.65	0.0471525	643.186	530.925	-1.22411	-1.29261
ENSG00000246283|ENSG00000246283|10-gRNAs__7	777.444	703.652	-0.143857	659.952	894.758	0.43908	317.048	343.753	-0.940789	-1.29377
ENSG00000204934|FTMT22500011645,1|10-gRNAs__12	55.0629	61.2328	0.152962	93.1779	63.2856	-0.55738	22.3666	36.3283	-1.35647	-1.29591
ENSG00000230844|ENST00000609887,1|10-gRNAs__9	424.247	356.006	-0.252939	377.936	353.552	-0.0961899	172.527	138.916	-1.44327	-1.29759
ENSG00000232677|ENST00000591372,1|10-gRNAs__20	374.181	361.041	-0.0515584	309.231	214.408	-0.528118	152.05	125.498	-1.30033	-1.29862
XLOC_085141|XLOC_085141|10-gRNAs__14	521.434	471.049	-0.146579	440.987	398.27	-0.146952	211.402	186.304	-1.24263	-1.30209
XLOC_072434|XLOC_072434|10-gRNAs__9	197.477	159.232	-0.31038	265.369	138.547	-0.937123	79.9379	71.4868	-1.89078	-1.30366
ENSG00000253490|ENST00000522158,1_17	518.489	412.171	-0.330997	538.819	391.882	-0.45928	209.918	176.622	-1.60858	-1.30408
ENSG00000166770|ENST00000588685,1|10-gRNAs__14	315.911	306.038	-0.0457937	189.296	244.153	0.366969	127.123	138.237	-0.453223	-1.31262
ENSG00000251161|ENSG00000251161|10-gRNAs__14	670.58	577.182	-0.216348	668.176	448.778	-0.574122	269.864	275.134	-1.27978	-1.31286
ENSG00000233110|ENSG00000233110|10-gRNAs__9	169.289	91.6398	-0.884722	90.9505	234.771	1.36713	68.0675	68.2597	-0.413522	-1.31318
XLOC_034059|XLOC_034059|10-gRNAs__13	141.101	191.382	0.439464	182.1	156.315	-0.22015	56.4939	74.8837	-1.28088	-1.31903
ENSG00000272168|FTMT22300055054,1|10-gRNAs__15	732.006	519.467	-0.494741	511.748	656.596	0.359511	293.011	222.991	-1.19808	-1.32061
XLOC_077676|XLOC_077676|10-gRNAs__6	304.131	249.291	-0.286756	331.161	265.315	-0.319722	121.484	142.313	-1.21789	-1.32321
XLOC_078036|XLOC_078036|10-gRNAs__12	381.754	365.302	-0.063536	326.707	412.844	0.337507	152.05	162.525	-1.00689	-1.32752
TCONS_00028298	492.194	477.44	-0.0438983	466.173	543.603	0.221645	195.674	234.71	-0.989678	-1.33033
ENSG00000077463|ENSG00000077463|10-gRNAs__11	122.589	86.4106	-0.504056	58.7397	78.857	0.424278	48.4814	52.6337	-0.158064	-1.33653
XLOC_025536|XLOC_025536|10-gRNAs__9	501.029	606.427	0.275391	472.683	492.896	0.0603977	198.048	257.13	-0.878119	-1.3386
ENSG00000236449|FTMT20700088765,1|10-gRNAs__19	838.028	687.964	-0.284627	790.509	995.972	0.333287	331.293	293.308	-1.43006	-1.33863
ENSG00000230269|MICT00000296113,1	333.371	275.824	-0.273288	304.604	339.378	0.155909	131.574	166.262	-0.873087	-1.34059
XLOC_072851|XLOC_072851_213	480.203	427.084	-0.169086	383.418	344.769	-0.153249	189.145	215.348	-0.831957	-1.34369
XLOC_067229|XLOC_067229|10-gRNAs__15	850.018	797.778	-0.0914959	841.224	651.206	-0.369326	334.854	234.71	-1.84116	-1.3437
XLOC_033296|XLOC_033296|10-gRNAs__18	287.933	284.927	-0.0151341	379.478	287.075	-0.402467	113.175	155.052	-1.29071	-1.34641
XLOC_056761|XLOC_056761|10-gRNAs__15	250.699	164.655	-0.606208	130.015	142.939	0.136627	98.3369	62.4849	-1.0559	-1.34926
ENSG00000036257|ENSG00000036257|10-gRNAs__17	290.247	212.299	-0.450999	300.15	178.274	-0.751255	113.768	86.9429	-1.78636	-1.35041
ENSG00000203446|MICT00000322117,1|10-gRNAs__11	782.072	753.426	-0.0538273	769.435	600.299	-0.358064	306.365	286.514	-1.42488	-1.35176
XLOC_029294|XLOC_029294_181	1012.42	961.82	-0.0739573	1046.31	995.573	-0.0717053	396.58	412.371	-1.34308	-1.3519
XLOC_010689|XLOC_010689|10-gRNAs__9	785.437	597.518	-0.394456	625.171	577.741	-0.11381	307.255	303.159	-1.04393	-1.35377
XLOC_002437|XLOC_002437|10-gRNAs__9	96.9248	138.509	0.514597	101.402	161.505	0.670966	37.7981	49.9161	-1.02104	-1.35623
CTRL0010	230.084	267.69	0.218318	319.511	191.251	-0.740097	89.7309	74.7139	-2.09494	-1.3575
XLOC_085141|XLOC_085141|10-gRNAs__11	340.313	425.148	0.321018	397.468	440.393	0.147918	132.464	181.039	-1.13411	-1.36059
XLOC_084352|XLOC_084352|10-gRNAs__5	136.262	147.612	0.11534	206.087	172.285	-0.258318	52.9328	74.8837	-1.45931	-1.36249
XLOC_077676|XLOC_077676|10-gRNAs__7	216.831	194.481	-0.156863	152.117	198.038	0.380378	83.499	87.4525	-0.797909	-1.37568
ENSG00000266554|ENSG00000266554|10-gRNAs__14	515.754	511.527	-0.0118721	561.263	548.195	-0.0339828	198.641	298.064	-0.912831	-1.37607
ENSG00000231327|ENCT00000243621,1|10-gRNAs__2	164.661	238.058	0.531542	216.71	99.6189	-1.12049	63.3194	43.9715	-2.29851	-1.37738
ENSG00000036257|ENSG00000036257|10-gRNAs__3	412.256	575.246	0.480537	560.578	328.199	-0.772162	158.579	175.264	-1.67682	-1.37778
XLOC_072851|XLOC_072851	802.477	857.623	0.0958731	650.357	771.984	0.247303	307.255	307.065	-1.08244	-1.38473
ENSG00000196712|ENSG00000196712|10-gRNAs__20	213.675	203.39	-0.0711367	120.249	127.568	0.0851708	81.1249	84.3952	-0.510279	-1.3961
ENSG00000228741|ENSG00000228741|10-gRNAs__18	245.23	208.619	-0.233157	193.58	199.635	0.0444146	92.9953	99.8513	-0.954376	-1.39794
XLOC_030915|XLOC_030915|10-gRNAs__16	187.38	193.9	0.0493191	211.913	339.977	0.681713	71.0351	54.8417	-1.94818	-1.3981
XLOC_033681|XLOC_033681_149	308.338	403.069	0.386404	271.88	263.119	-0.0472374	116.439	145.54	-0.901088	-1.40416
ENSG00000225140|FTMT24000000015,1|10-gRNAs__10	363.453	401.326	0.142969	410.489	415.439	0.0172877	137.212	118.874	-1.78705	-1.4047
ENSG00000272168|FTMT22300055054,1|10-gRNAs__16	309.6	214.236	-0.530998	312.657	280.087	-0.158651	116.736	109.703	-1.51013	-1.40639
XLOC_038738|XLOC_038738|10-gRNAs__9	412.256	313.978	-0.392767	301.006	215.406	-0.482544	155.315	140.275	-1.10099	-1.40777
XLOC_065585|XLOC_065585|10-gRNAs__13	302.869	311.073	0.0385501	233.843	161.306	-0.535469	113.472	110.891	-1.07571	-1.41557
XLOC_065593|XLOC_065593|10-gRNAs__3	959.406	777.636	-0.303012	720.262	795.74	0.143757	358.891	305.197	-1.23851	-1.41834
XLOC_017690|XLOC_017690|10-gRNAs__12	493.877	445.871	-0.147493	480.736	335.186	-0.520153	184.1	238.277	-1.0123	-1.42317
ENSG00000196712|ENSG00000196712|10-gRNAs__15	250.489	191.963	-0.383739	223.906	128.166	-0.804394	93.292	90.17	-1.31122	-1.42395
XLOC_067229|XLOC_067229|10-gRNAs__8	688.882	672.858	-0.0339497	609.066	529.23	-0.202668	255.619	234.371	-1.37743	-1.4299
ENSG00000186019|ENSG00000186019|10-gRNAs__7	128.058	120.497	-0.0877286	89.2372	90.6354	0.0224039	47.2944	64.6929	-0.463426	-1.43514
XLOC_072199|XLOC_072199_75	592.957	558.783	-0.0856234	608.723	477.924	-0.34894	218.524	249.487	-1.28648	-1.43972
XLOC_065593|XLOC_065593|10-gRNAs__14	230.715	286.864	0.314135	287.471	226.985	-0.340687	84.686	101.55	-1.50031	-1.44484
XLOC_030915|XLOC_030915|10-gRNAs__20	314.438	312.429	-0.00924623	273.25	250.741	-0.123976	115.252	154.372	-0.823402	-1.44719
XLOC_033681|XLOC_033681_190	511.337	501.649	-0.0275891	483.478	518.649	0.10129	187.365	254.413	-0.92601	-1.44794
XLOC_049289|XLOC_049289|10-gRNAs__13	1041.66	883.769	-0.237114	1017.7	883.379	-0.204183	381.148	389.781	-1.38434	-1.45022
XLOC_073566|XLOC_073566|10-gRNAs__6	104.498	124.371	0.250955	159.656	105.009	-0.603981	38.0949	72.1662	-1.14447	-1.4534
ENSG00000226688|ENST00000416301,1|10-gRNAs__15	260.165	168.722	-0.624477	237.441	206.023	-0.204671	94.4791	76.2425	-1.63762	-1.46039
ENSG00000203446|MICT00000322117,1|10-gRNAs__17	1147.26	1168.66	0.026668	1094.11	1029.31	-0.0880745	416.759	343.413	-1.67146	-1.46068
XLOC_045771|XLOC_045771|10-gRNAs__16	123.22	175.501	0.509894	116.137	179.273	0.625894	44.6236	75.9028	-0.612941	-1.4633
XLOC_080218|XLOC_080218|10-gRNAs__5	353.776	392.998	0.151644	368.855	381.301	0.047866	128.013	152.674	-1.27205	-1.46583
ENSG00000233098|ENCT00000173094,1_205	243.126	197.58	-0.299131	257.659	173.882	-0.56708	87.9504	89.8303	-1.51914	-1.4659
ENSG00000233098|ENCT00000173094,1_3	222.931	239.995	0.106357	168.565	267.91	0.668125	80.5314	92.8876	-0.859051	-1.46783
XLOC_077676|XLOC_077676|10-gRNAs__2	312.756	200.872	-0.6385	183.814	192.448	0.0661913	112.581	66.2215	-1.47148	-1.47325
ENSG00000183250|ENSG00000183250|10-gRNAs__16	623.459	588.222	-0.0839211	589.534	517.252	-0.188673	224.163	188.172	-1.647	-1.47534
ENSG00000261824|FTMT27300034162,1|10-gRNAs__10	133.528	154.778	0.212911	82.3838	94.8277	0.202717	47.8879	40.9142	-1.00799	-1.47748
XLOC_072739|XLOC_072739|10-gRNAs__12	972.659	817.533	-0.25063	854.245	923.506	0.112458	348.802	306.046	-1.4806	-1.47926
XLOC_034059|XLOC_034059|10-gRNAs__5	839.711	828.96	-0.0185885	714.265	563.367	-0.34233	301.023	302.48	-1.23935	-1.47971
XLOC_035518|XLOC_035518|10-gRNAs__7	291.299	285.315	-0.0299355	306.832	274.697	-0.159551	103.975	162.695	-0.914862	-1.48537
XLOC_017690|XLOC_017690|10-gRNAs__5	354.617	213.268	-0.73333	269.138	166.895	-0.689076	126.232	105.117	-1.35552	-1.48945
ENSG00000182165|ENSG00000182165|10-gRNAs__15	584.332	523.534	-0.158475	471.827	469.739	-0.00639661	206.951	216.876	-1.12103	-1.49705
XLOC_035518|XLOC_035518|10-gRNAs__4	557.616	575.052	0.0444121	613.178	555.781	-0.141764	196.861	196.155	-1.64381	-1.50162
XLOC_080282|XLOC_080282|10-gRNAs__17	577.6	501.649	-0.203355	569.487	474.53	-0.263113	202.499	267.491	-1.08989	-1.51169
ENSG00000267858|MICT00000182627,1|10-gRNAs__8	89.1414	56.7783	-0.649834	72.7891	67.0786	-0.117701	30.9727	25.7978	-1.49288	-1.52207
XLOC_033681|XLOC_033681	423.406	431.345	0.0267966	404.492	468.342	0.2114	144.335	227.916	-0.827331	-1.55196
ENSG00000254615|ENST00000577661,1|10-gRNAs__20	186.118	171.434	-0.1185	130.015	138.148	0.0874748	63.3194	74.0345	-0.811568	-1.554
NR_125939	577.6	569.048	-0.0215178	582.509	585.526	0.00745294	196.267	198.873	-1.54996	-1.55677
ENSG00000186019|ENSG00000186019|10-gRNAs__5	166.975	173.758	0.0574116	116.137	80.8533	-0.521903	56.4939	46.689	-1.31282	-1.56178
XLOC_067371|ENCT00000393102,1|10-gRNAs__3	366.608	220.627	-0.732368	227.333	445.583	0.97058	123.858	92.7177	-1.29297	-1.56478
PCDH7_176	933.111	788.288	-0.243298	1200.34	408.252	-1.55568	312.597	384.006	-1.64399	-1.57744
XLOC_049693|XLOC_049693_174	171.182	111.782	-0.614399	135.497	126.569	-0.0982627	56.7907	43.4619	-1.63819	-1.59011
XLOC_019681|XLOC_019681|10-gRNAs__11	405.946	353.682	-0.198782	299.978	303.045	0.0146693	134.542	171.867	-0.80321	-1.59252
XLOC_049693|XLOC_049693_175	136.893	123.596	-0.147307	155.372	198.038	0.349849	45.2171	71.6566	-1.11547	-1.59598
XLOC_025150|XLOC_025150|10-gRNAs__11	307.707	324.63	0.0772175	255.26	213.41	-0.258231	101.305	131.443	-0.956999	-1.6019
ENSG00000230269|MICT00000296113,1|10-gRNAs__13	296.137	188.477	-0.651597	210.885	255.532	0.276934	97.1499	99.6815	-1.08029	-1.60698
XLOC_025536|XLOC_025536|10-gRNAs__11	602.213	523.922	-0.200886	602.212	479.321	-0.329217	196.861	301.97	-0.995628	-1.6126
XLOC_078074|XLOC_078074_167	315.28	310.686	-0.0211694	312.486	302.646	-0.0461449	101.305	187.832	-0.734039	-1.63697
XLOC_022271|XLOC_022271|10-gRNAs__3	26.4537	94.1575	1.82769	108.769	68.0768	-0.675245	8.41897	32.4218	-1.74312	-1.64016
ENSG00000176912|ENCT00000195044,1|5-gRNAs__13	121.747	88.7347	-0.455881	120.763	29.7472	-2.0177	38.9851	39.0459	-1.62644	-1.64038
ENSG00000266554|ENSG00000266554|10-gRNAs__13	248.806	180.536	-0.46251	157.257	169.091	0.104614	79.6411	41.2539	-1.92795	-1.6422
ENSG00000183250|ENSG00000183250|10-gRNAs__8	179.386	137.541	-0.382968	201.461	75.6629	-1.41166	57.0874	41.9333	-2.26161	-1.6501
XLOC_010459|XLOC_010459|10-gRNAs__8	343.258	253.552	-0.436863	343.497	254.934	-0.430032	109.02	133.651	-1.36117	-1.65379
XLOC_027645|XLOC_027645|10-gRNAs__14	324.325	276.599	-0.229569	266.911	156.914	-0.766009	102.195	99.3418	-1.42497	-1.66515
XLOC_001013|XLOC_001013_119	168.027	190.027	0.177409	166.68	128.566	-0.374322	52.6361	64.523	-1.36783	-1.67269
ENSG00000231327|ENCT00000243621,1|10-gRNAs__20	204.84	110.814	-0.885767	166.68	163.701	-0.0260036	63.9129	46.689	-1.83371	-1.67877
ENSG00000224189|ENSG00000224189|10-gRNAs__20	221.669	181.311	-0.289795	189.639	155.117	-0.289731	68.9578	95.9448	-0.982237	-1.68318
XLOC_008569|MICT00000043665,1|5-gRNAs__3	167.185	101.324	-0.72192	120.591	65.8808	-0.871204	51.7458	61.4658	-0.971122	-1.69001
XLOC_077170|XLOC_077170	320.749	365.496	0.188354	415.972	313.227	-0.409166	99.2272	145.031	-1.51948	-1.69163
XLOC_030915|XLOC_030915|10-gRNAs__6	193.06	94.7386	-1.02625	165.31	154.518	-0.0973349	59.4615	59.2577	-1.47854	-1.69734
ENSG00000237380|ENST00000440016,2|10-gRNAs__3	285.619	225.469	-0.341028	263.142	258.727	-0.0244014	85.8731	96.4544	-1.44697	-1.73264
TFAP2C_195	181.49	147.418	-0.299793	220.822	223.392	0.0166831	54.4166	76.4124	-1.52977	-1.73592
ENSG00000236423|ENST00000413332,1|10-gRNAs__16	146.149	86.6042	-0.754256	118.021	180.071	0.609098	43.4365	48.2176	-1.28965	-1.74813
ENSG00000225140|FTMT24000000015,1|10-gRNAs__20	387.013	231.086	-0.743704	374.509	217.003	-0.787004	114.362	139.766	-1.42134	-1.75789
XLOC_012225|XLOC_012225|10-gRNAs__6	286.46	256.651	-0.158471	148.348	236.967	0.675339	84.0925	108.514	-0.450749	-1.76708
ENSG00000184634|ENSG00000184634|10-gRNAs__2	426.771	481.12	0.172894	504.894	365.131	-0.467457	125.045	148.767	-1.76224	-1.7702
XLOC_008569|MICT00000043665,1|5-gRNAs__20	516.175	454.199	-0.184498	553.553	369.723	-0.582149	149.676	172.716	-1.67975	-1.78533
ENSG00000233098|ENCT00000173094,1_77	375.443	317.658	-0.24105	399.866	317.818	-0.331224	107.833	114.119	-1.80808	-1.79884
XLOC_078035|XLOC_078035_9	179.176	113.912	-0.652992	97.9752	115.789	0.240785	51.1523	58.4085	-0.745243	-1.8065
XLOC_001666|XLOC_001666|10-gRNAs__17	404.473	337.026	-0.263114	367.827	260.124	-0.499665	115.549	140.105	-1.39188	-1.80665
XLOC_012225|XLOC_012225|10-gRNAs__18	313.176	241.738	-0.373396	273.764	118.384	-1.20876	87.3569	103.078	-1.40832	-1.84079
XLOC_033681|XLOC_033681_121	286.04	237.477	-0.268325	272.908	168.692	-0.693695	79.0476	105.117	-1.37558	-1.8541
XLOC_025150|XLOC_025150|10-gRNAs__3	575.497	421.468	-0.449294	385.646	408.252	0.0821633	156.502	195.645	-0.978671	-1.87796
ENSG00000254615|ENST00000577661,1|10-gRNAs__7	315.701	230.311	-0.454805	291.069	185.062	-0.65307	83.7958	109.193	-1.41366	-1.91234
ENSG00000230844|ENST00000609887,1|10-gRNAs__13	355.459	292.287	-0.28221	343.326	257.329	-0.415824	94.1823	138.407	-1.31004	-1.91503
ENSG00000169059|ENSG00000169059|10-gRNAs__3	231.977	180.73	-0.359967	180.901	186.26	0.0420918	60.9453	104.098	-0.796677	-1.92665
XLOC_067371|ENCT00000393102,1|10-gRNAs__20	294.664	266.334	-0.145782	232.815	245.75	0.077975	77.2671	95.6051	-1.28314	-1.92977
XLOC_005998|XLOC_005998|10-gRNAs__10	124.903	86.6042	-0.527786	113.395	86.0438	-0.397814	31.8629	18.834	-2.58358	-1.96749
ENSG00000234377|ENST00000606187,1|10-gRNAs__8	296.558	205.327	-0.530174	264.341	169.491	-0.64089	75.4865	97.983	-1.43087	-1.9726
LPAR1_178	503.764	488.867	-0.0432972	507.122	354.551	-0.516218	128.013	235.56	-1.10591	-1.97562
ENSG00000230844|ENST00000609887,1|10-gRNAs__12	281.832	288.413	0.0332886	197.521	160.707	-0.297406	71.0351	93.7368	-1.07451	-1.98672
XLOC_056761|XLOC_056761|10-gRNAs__1	174.338	123.402	-0.498173	68.8484	130.562	0.922251	43.7333	63.5039	-0.116401	-1.99261
XLOC_036653|XLOC_036653|10-gRNAs__3	372.498	329.279	-0.177873	389.929	360.54	-0.113024	92.4018	164.733	-1.24258	-2.01007
ENSG00000224189|ENSG00000224189|10-gRNAs__4	486.304	364.14	-0.417264	407.234	305.84	-0.412962	118.813	110.382	-1.8824	-2.03224
XLOC_056386|FTMT21600002208,1|10-gRNAs__3	233.029	172.983	-0.42966	162.911	130.762	-0.316927	56.1972	67.2406	-1.27542	-2.04999
XLOC_033296|XLOC_033296|10-gRNAs__16	271.735	300.808	0.146593	271.537	187.657	-0.532812	65.3967	109.872	-1.30454	-2.05324
XLOC_073566|XLOC_073566|10-gRNAs__2	202.947	186.153	-0.124549	145.264	168.892	0.217286	47.8879	59.0879	-1.29629	-2.08107
ENSG00000254615|ENST00000577661,1|10-gRNAs__15	127.006	129.019	0.0226641	200.947	209.816	0.062281	27.1148	65.0326	-1.62608	-2.22357
ENSG00000231327|ENCT00000243621,1|10-gRNAs__11	140.049	184.41	0.396739	136.868	147.331	0.106202	29.7856	39.2157	-1.80066	-2.22944
XLOC_001013|XLOC_001013_7	274.89	192.157	-0.516346	226.99	208.219	-0.124467	57.3842	103.248	-1.13575	-2.25814
ENSG00000144810|ENSG00000144810|10-gRNAs__10	66.6327	11.2648	-2.55383	48.9736	29.5476	-0.727034	13.7606	11.5306	-2.07703	-2.2674
XLOC_022462|XLOC_022462|10-gRNAs__7	307.917	222.177	-0.470655	266.054	233.772	-0.186541	60.9453	116.327	-1.19284	-2.33506
ENSG00000264278|ENSG00000264278|10-gRNAs__7	252.592	207.651	-0.282526	117.507	137.749	0.229109	49.9652	85.2444	-0.462609	-2.3355
ENSG00000224189|ENSG00000224189|10-gRNAs__5	5.62795	1	-2.38052	49.3163	1	-5.48941	1	7.79391	-2.64618	-2.38052
ENSG00000224397|ENST00000445003,1|10-gRNAs__12	93.9797	35.4741	-1.40306	36.6375	54.5017	0.571691	17.6185	24.9485	-0.55253	-2.40863
XLOC_033138|XLOC_033138|10-gRNAs__10	121.747	87.5726	-0.474878	67.3064	48.5127	-0.471551	20.8829	29.5344	-1.18561	-2.53779
ENSG00000268895|FTMT27600003009,1|10-gRNAs__9	7.31084	4.48615	-0.692355	7.51071	1	-2.79053	1	1	-2.79053	-2.75213
XLOC_051555|XLOC_051555|10-gRNAs__18	258.903	146.45	-0.821579	178.674	115.989	-0.622906	36.6111	79.4696	-1.16785	-2.81868
ENSG00000144810|ENSG00000144810|10-gRNAs__4	14.4631	1.19367	-3.49277	24.8155	7.78753	-1.6594	1.89028	1.3397	-4.11321	-2.87128
ENSG00000261824|FTMT27300034162,1|10-gRNAs__15	253.644	148.386	-0.773042	210.371	165.099	-0.349417	34.5338	65.712	-1.6772	-2.87312
ENSG00000251161|ENSG00000251161|10-gRNAs__7	189.694	73.4344	-1.36795	120.42	122.776	0.0279338	25.0375	47.878	-1.32883	-2.91652
ENSG00000245910|ENST00000520348,1|10-gRNAs__13	8.36265	6.42289	-0.375597	5.79736	1	-2.42257	1	1	-2.42257	-2.94361
XLOC_030915|XLOC_030915|10-gRNAs__3	10.887	7.19759	-0.590303	5.9687	9.18497	0.61351	1	1	-2.46388	-3.32022
XLOC_067371|ENCT00000393102,1|10-gRNAs__4	11.3077	29.0828	1.35511	11.2801	12.3791	0.133005	1	7.45421	-0.591155	-3.37443
ENSG00000228741|ENSG00000228741|10-gRNAs__7	260.586	160.975	-0.694577	203.175	239.362	0.236368	22.9602	94.0765	-1.10999	-3.49884
XLOC_078060|XLOC_078060|10-gRNAs__2	14.8838	10.2964	-0.527326	27.5568	22.5604	-0.287462	1	1	-4.65206	-3.76783
XLOC_010459|XLOC_010459|10-gRNAs__6	130.583	38.3792	-1.76392	72.7891	97.2233	0.417082	8.12222	16.1164	-2.16825	-3.9904
XLOC_038992|XLOC_038992|10-gRNAs__12	18.0393	30.8259	0.7697	18.8188	17.7692	-0.0823436	1	19.3435	0.0394729	-4.04354
XLOC_060498|XLOC_060498|10-gRNAs__11	18.46	5.26084	-1.79166	15.3921	29.5476	0.936382	1	30.3836	0.976504	-4.07662
ENSG00000204934|FTMT22500011645,1|10-gRNAs__11	21.6154	8.94066	-1.26422	8.19604	18.1685	1.13886	1	4.9065	-0.728622	-4.30314
XLOC_066509|XLOC_066509|5-gRNAs__17	21.8258	11.6521	-0.899708	44.6903	1	-5.34761	1	1	-5.34761	-4.31705
ENSG00000234754|ENSG00000234754|10-gRNAs__19	32.9749	27.9208	-0.23924	27.5568	14.5751	-0.914269	1	12.0401	-1.18786	-4.91016
ENSG00000036257|ENSG00000036257|10-gRNAs__4	34.8682	98.2247	1.49151	62.6804	86.0438	0.456433	1	39.7253	-0.656629	-4.99047
XLOC_045771|XLOC_045771|10-gRNAs__17	45.3862	21.5295	-1.07243	36.9802	40.3278	0.124697	1	16.9657	-1.11955	-5.36985
ENSG00000185168|ENCT00000188288,1|10-gRNAs__20	88.7207	59.2961	-0.580528	53.771	54.5017	0.0194382	1	28.3455	-0.921309	-6.33532
ENSG00000237380|ENST00000440016,2|10-gRNAs__10	140.259	104.422	-0.425313	123.675	80.2544	-0.623275	1	36.4982	-1.75788	-6.99548

## Sheet: selection pval<0.05_ALL
z-score pval <0.05 in one rep
#	ID
1	ENSG00000182165
2	ENSG00000224397
3	ENSG00000228741
4	ENSG00000230798
5	ENSG00000264278
6	ENSG00000267106
7	XLOC_000103
8	XLOC_008240
9	XLOC_035518
10	XLOC_049271
11	XLOC_049271
12	XLOC_050656
13	XLOC_060942
14	XLOC_067371
15	XLOC_068389
