# Supplementary material for: Integrative CRISPR Activation and Small Molecule Inhibitor Screening for lncRNA Mediating BRAF Inhibitor Resistance in Melanoma
Source: Biomedicines. 2023 Jul 21;11(7):2054. doi: 10.3390/biomedicines11072054 (PMC10377043; doi:10.3390/biomedicines11072054)
Supplement: Supplementary file 1 [file biomedicines-11-02054-s001.zip › Table S5_compounds_screen.xlsx]

## Sheet: Analysis Path_Targ 
Table S5: Compounds
Drug/Compound	Pathway	Target	Assay concentration
(+/-)-JQ1, (+/-)-SGCBD01	Epigenetics	BETs	10µM
5-Azacytidine	Epigenetics	DNMT3α	10µM
Abemaciclib	G1/S Checkpoint	CDK4/6	2µM
Adavosertib	G1/S Checkpoint	Wee1	2µM
Afatinib	MAPK	EGFR	2µM
Anacardic Acid	Epigenetics	HATs	10µM
Anthrapyrazolone	Regulation of Apoptosis	JNK	2µM
AZD7762	G1/S Checkpoint	CHK1/2	2µM
AZD8055	PI3K/AKT/mTOR	mTOR	2µM
BI-2536	G2/M_DNA Damage Checkpoint - Epigenetics	Plk1 - BRD4	2µM
BI-D1870	MAPK	p90RSK	2µM
Bosutinib	Angiogenesis	SRC	2µM
Bromopyruvic acid	Warburg Effect	Hexokinase2	10µM
Buparlisib	PI3K/AKT/mTOR	PI3K [Kinases Class I]	2µM
BX-795	PI3K/AKT/mTOR	PDK-1	2µM
Cobimetinib	MAPK	MEK1/2	2µM
DDR1-IN-1	MAPK	DDR1	2µM
Decitabine	Epigenetics	DNMT3α	10µM
Dinaciclib	G1/S Checkpoint	CDK2	2µM
Doramapimod	ALK/ROS1	p38MAPK	2µM
Embelin	PI3K/AKT/mTOR	XIAP	2µM
Erlotinib HCl	EGFR	EGFR	2µM
Foretinib	MAPK	DDR1	2µM
Fostamatinib	Wnt	GSK3β	2µM
Go 6983	PKC	PKC [Family]	2µM
GSK429286A	Regulation of Apoptosis	ROCK1/2	2µM
GSK461364	G2/M_DNA Damage Checkpoint	Plk1	2µM
GSK650394	PI3K/AKT/mTOR	SGK1/2	2µM
H 89 2HCl	β-catenin	PKA	2µM
Ipatasertib	PI3K/AKT/mTOR	AKT1/2/3	2µM
LY3214996	MAPK	ERK1/2	2µM
MLN8054	MAPK	MAPKAP [Subfamily]	2µM
Nilotinib	MAPK	DDR2	2µM
OSS_128167	Epigenetics	SIRT6	10µM
PF-4708671	PI3K/AKT/mTOR	P70s6k	2µM
PF-562271	Angiogenesis	FAK	2µM
Ponatinib	Angiogenesis	SRC	10µM
Quizartinib	MAPK	PDGFRα/β	2µM
R547	G1/S Checkpoint	CDK4	2µM
RGB-286638	G2/M_DNA Damage Checkpoint	CDK9	10µM
RKI-1447	Regulation of Apoptosis	ROCK1/2	2µM
Romidepsin	Epigenetics	HDAC1	10µM
Ruxolitinib	PI3K/AKT/mTOR	JAK/STAT	10µM
SCH 772984	MAPK	ERK1/2	10µM
Selisistat, EX 527	Epigenetics	SIRT1/2	2µM
Semagacestat	NOTCH	γ-Secretase	2µM
SNS-032	G2/M_DNA Damage Checkpoint	CDK9	2µM
Sorafenib	MAPK	DDR2	2µM
Sotrastaurin	PKC	PKC [Family]	2µM
Sunitinib Malate	PI3K/AKT/mTOR	LKB1	2µM
TAE226	Angiogenesis	FAK	2µM
Takinib	β-catenin	TAK1	2µM
Trametinib	MAPK	MEK1/2	2µM
Uprosertib	PI3K/AKT/mTOR	AKT1/2/3	2µM
Venetoclax	Regulation of Apoptosis	BCL2	2µM
Verteporfin	Hippo	YAP/TAZ	10µM
Volasertib	G2/M_DNA Damage Checkpoint	Plk1	10µM
